# Supplementary material for: Synthesis and crystal structure of calcium dizinc iron(III) tris­(orthophosphate), CaZn2Fe(PO4)3
Source: Acta Crystallogr E Crystallogr Commun. 2016 Aug 5;72(Pt 9):1260–2. doi: 10.1107/S2056989016012421 (PMC5120702; doi:10.1107/S2056989016012421)
Supplement: Supplementary file 1 [file e-72-01260-sup1.cif]

##############################################################################
#                                                                            #
# This CIF contains the data in a paper accepted for publication in          #
# Acta Crystallographica Section E. It conforms to the requirements of       #
# Notes for Authors for Acta Crystallographica Section E, and has been       #
# peer reviewed under the auspices of the IUCr Commission on Journals.       #
#                                                                            #
# Full details of the Crystallographic Information File format               #
# are given in the paper "The Crystallographic Information File (CIF):       #
# a New Standard Archive File for Crystallography" by S. R. Hall, F. H.      #
# Allen and I. D. Brown [Acta Cryst. (1991), A47, 655-685].                  #
#                                                                            #
# The current version of the core CIF dictionary is obtainable from          #
# ftp://ftp.iucr.org/pub/cif_core.dic.                                       #
#                                                                            #
# Software is freely available for graphical display of the structure(s)     #
# in this CIF. For information consult the CIF software page                 #
# http://www.iucr.org/resources/cif/software.                                #
#                                                                            #
# This file may be used for bona fide research purposes within the           #
# scientific community so long as proper attribution is given to the journal # 
# article from which it was obtained.                                        #
#                                                                            #
##############################################################################
data_I
_database_code_depnum_ccdc_archive 'CCDC 1497218'
_audit_creation_method     'SHELXL-2014/7'
_journal_date_recd_electronic     2016-07-20
_journal_date_accepted     2016-08-01
_journal_name_full     'Acta Crystallographica, Section E'
_journal_year     2016
_journal_volume     72
_journal_issue      9
_journal_page_first     1260
_journal_page_last     1262
_journal_paper_category     GI
_journal_paper_doi     10.1107/S2056989016012421
_journal_coeditor_code     PJ2033
_publ_contact_author_name     'Jamal Khmiyas'
_publ_contact_author_address
;
Laboratoire de Chimie du Solide Appliqu\'ee,
Faculty of Sciences, Mohammed V University in Rabat
Avenue Ibn Battouta, BP 1014, Rabat, Morocco
;
_publ_contact_author_email     'j_khmiyas@yahoo.fr'
_publ_contact_author_fax     '212 537 77 54 40'
_publ_contact_author_phone     '212 537 77 54 40'
_publ_section_title
;
Synthesis and crystal structure of calcium dizinc iron(III)
tris(orthophosphate), CaZn~2~Fe(PO~4~)~3~
;
loop_
    _publ_author_name
    _publ_author_address
    'Khmiyas, Jamal'
;
Laboratoire de Chimie du Solide Appliqu\'ee,
Faculty of Sciences, Mohammed V University in Rabat
Avenue Ibn Battouta, BP 1014, Rabat, Morocco
;
    'Assani, Abderrazzak'
;
Laboratoire de Chimie du Solide Appliqu\'ee,
Faculty of Sciences, Mohammed V University in Rabat
Avenue Ibn Battouta, BP 1014, Rabat, Morocco
;
    'Saadi, Mohamed'
;
Laboratoire de Chimie du Solide Appliqu\'ee,
Faculty of Sciences, Mohammed V University in Rabat
Avenue Ibn Battouta, BP 1014, Rabat, Morocco
;
    'El Ammari, Lahcen'
;
Laboratoire de Chimie du Solide Appliqu\'ee,
Faculty of Sciences, Mohammed V University in Rabat
Avenue Ibn Battouta, BP 1014, Rabat, Morocco
;
_publ_section_synopsis
;
The orthophosphate CaZn~2~Fe(PO~4~)~3~ crystallizes in the monoclinic system.
The structure of this phosphate is built up from edge-sharing [ZnO~5~]
polyhedra linked together by FeO~6~ octahedra and PO~4~ tetrahedra.
;
_chemical_name_systematic
;
Calcium dizinc iron(III) tris(orthophosphate)
;
_chemical_name_common     ?
_chemical_formula_moiety     ?
_chemical_formula_sum     'Ca Fe O12 P3 Zn2'
_chemical_formula_structural     'Ca Zn2 Fe (P O4)3'
_chemical_formula_iupac     'Ca Zn2 Fe (P O4)3'
_chemical_formula_weight     511.58
_chemical_melting_point     ?
_shelx_space_group_comment
;
The symmetry employed for this shelxl refinement is uniquely defined
by the following loop, which should always be used as a source of
symmetry information in preference to the above space-group names.
They are only intended as comments.
;
_space_group_crystal_system     monoclinic
_space_group_name_H-M_alt     'P 21/c'
_space_group_name_Hall     '-P 2ybc'
loop_
    _space_group_symop_operation_xyz
    'x, y, z'
    '-x, y+1/2, -z+1/2'
    '-x, -y, -z'
    'x, -y-1/2, z-1/2'
_cell_length_a     8.5619(3)
_cell_length_b     15.2699(5)
_cell_length_c     8.1190(3)
_cell_angle_alpha     90
_cell_angle_beta     117.788(2)
_cell_angle_gamma     90
_cell_volume     939.06(6)
_cell_formula_units_Z     4
_cell_measurement_reflns_used     4985
_cell_measurement_theta_min     2.668
_cell_measurement_theta_max     37.644
_cell_measurement_temperature     296(2)
_exptl_crystal_description     block
_exptl_crystal_colour     'black'
_exptl_crystal_size_max     0.30
_exptl_crystal_size_mid     0.26
_exptl_crystal_size_min     0.18
_exptl_crystal_density_diffrn     3.618
_exptl_crystal_F_000     988
_exptl_absorpt_coefficient_mu     7.718
_exptl_absorpt_correction_type     multi-scan
_exptl_absorpt_process_details
;
(SADABS; Krause <i>et al.</i>, 2015)
;
_exptl_absorpt_correction_T_min     0.5995
_exptl_absorpt_correction_T_max     0.7474
_diffrn_ambient_temperature     296(2)
_diffrn_radiation_type     MoK\a
_diffrn_radiation_wavelength     0.71073
_diffrn_radiation_source     'fine-focus sealed tube'
_diffrn_radiation_monochromator     graphite
_diffrn_measurement_device_type     'Bruker X8 APEX'
_diffrn_measurement_method     '\f and \w scans'
_diffrn_reflns_number     54053
_diffrn_reflns_av_R_equivalents     0.0326
_diffrn_reflns_theta_min     2.668
_diffrn_reflns_theta_max     37.644
_diffrn_reflns_theta_full     25.242
_diffrn_measured_fraction_theta_max     0.999
_diffrn_measured_fraction_theta_full     0.999
_diffrn_reflns_limit_h_min     -14
_diffrn_reflns_limit_h_max     14
_diffrn_reflns_limit_k_min     -26
_diffrn_reflns_limit_k_max     26
_diffrn_reflns_limit_l_min     -10
_diffrn_reflns_limit_l_max     13
_reflns_number_total     4985
_reflns_number_gt     4493
_reflns_threshold_expression     'I > 2\s(I)'
_refine_ls_structure_factor_coef     Fsqd
_refine_ls_matrix_type     full
_refine_ls_R_factor_all     0.0211
_refine_ls_R_factor_gt     0.0170
_refine_ls_wR_factor_gt     0.0401
_refine_ls_wR_factor_ref     0.0412
_refine_ls_goodness_of_fit_ref     1.042
_refine_ls_restrained_S_all     1.042
_refine_ls_number_reflns     4985
_refine_ls_number_parameters     172
_refine_ls_number_restraints     0
_refine_ls_hydrogen_treatment     undef
_refine_ls_weighting_scheme     calc
_refine_ls_weighting_details
              'w=1/[\s^2^(Fo^2^)+(0.0174P)^2^+0.7655P] where P=(Fo^2^+2Fc^2^)/3'
_atom_sites_solution_hydrogens     .
_atom_sites_solution_primary     ?
_atom_sites_solution_secondary     ?
_refine_ls_shift/su_max     0.003
_refine_ls_shift/su_mean     0.000
_refine_diff_density_max     1.071
_refine_diff_density_min     -0.780
_refine_ls_extinction_method     none
_refine_ls_extinction_coef     .
loop_
    _atom_type_symbol
    _atom_type_description
    _atom_type_scat_dispersion_real
    _atom_type_scat_dispersion_imag
    _atom_type_scat_source
    'O' 'O' 0.0106 0.0060
                         'International Tables Vol C Tables 4.2.6.8 and 6.1.1.4'
    'P' 'P' 0.1023 0.0942
                         'International Tables Vol C Tables 4.2.6.8 and 6.1.1.4'
    'Ca' 'Ca' 0.2262 0.3064
                         'International Tables Vol C Tables 4.2.6.8 and 6.1.1.4'
    'Fe' 'Fe' 0.3463 0.8444
                         'International Tables Vol C Tables 4.2.6.8 and 6.1.1.4'
    'Zn' 'Zn' 0.2839 1.4301
                         'International Tables Vol C Tables 4.2.6.8 and 6.1.1.4'
_computing_data_collection
;
APEX2 (Bruker, 2009)
;
_computing_cell_refinement
;
SAINT (Bruker, 2009)
;
_computing_data_reduction
;
SAINT (Bruker, 2009)
;
_computing_structure_solution
;
SHELXT (Sheldrick, 2015a)
;
_computing_structure_refinement
;
SHELXL2014 (Sheldrick, 2015b)
;
_computing_molecular_graphics
;
ORTEP-3 for Windows (Farrugia, 2012) and DIAMOND (Brandenburg,
2006)
;
_computing_publication_material
;
publCIF (Westrip, 2010)
;
loop_
    _atom_site_type_symbol
    _atom_site_label
    _atom_site_fract_x
    _atom_site_fract_y
    _atom_site_fract_z
    _atom_site_U_iso_or_equiv
    _atom_site_adp_type
    _atom_site_calc_flag
    _atom_site_occupancy
    _atom_site_disorder_assembly
    _atom_site_disorder_group
    Zn Zn1 0.81685(2) 0.73588(2) 0.30142(2) 0.00740(3) Uani d 1 . .
    Zn Zn2 0.88412(2) 0.52265(2) 0.59417(2) 0.01026(3) Uani d 1 . .
    Fe Fe1 0.67075(2) 0.49009(2) 0.83003(2) 0.00500(3) Uani d 1 . .
    Ca Ca1 0.27619(3) 0.75762(2) 0.47919(3) 0.01070(4) Uani d 1 . .
    P P1 0.29665(3) 0.58370(2) 0.77261(4) 0.00503(4) Uani d 1 . .
    P P2 0.96807(3) 0.62244(2) 0.09438(4) 0.00499(4) Uani d 1 . .
    P P3 0.60325(3) 0.64096(2) 0.49014(4) 0.00491(4) Uani d 1 . .
    O O1 0.29942(13) 0.67932(6) 0.72349(13) 0.01271(15) Uani d 1 . .
    O O2 0.30273(12) 0.58596(6) 0.96463(12) 0.01006(14) Uani d 1 . .
    O O3 0.12207(10) 0.54161(6) 0.62684(12) 0.01114(15) Uani d 1 . .
    O O4 0.43948(11) 0.52893(6) 0.76475(14) 0.01312(16) Uani d 1 . .
    O O5 0.77926(10) 0.58832(5) 0.00379(12) 0.00895(13) Uani d 1 . .
    O O6 1.00136(11) 0.67493(6) -0.04745(13) 0.01045(14) Uani d 1 . .
    O O7 1.00262(11) 0.68143(6) 0.26134(13) 0.01055(14) Uani d 1 . .
    O O8 1.09932(10) 0.54481(5) 0.17408(12) 0.00724(13) Uani d 1 . .
    O O9 0.75426(11) 0.65280(6) 0.43941(13) 0.01160(15) Uani d 1 . .
    O O10 0.59377(10) 0.71947(6) 0.60355(12) 0.00974(14) Uani d 1 . .
    O O11 0.66602(11) 0.55677(5) 0.61102(12) 0.00822(13) Uani d 1 . .
    O O12 0.41993(10) 0.62799(6) 0.32620(12) 0.01012(14) Uani d 1 . .
loop_
    _atom_site_aniso_label
    _atom_site_aniso_U_11
    _atom_site_aniso_U_22
    _atom_site_aniso_U_33
    _atom_site_aniso_U_12
    _atom_site_aniso_U_13
    _atom_site_aniso_U_23
    Zn1 0.00645(5) 0.00817(5) 0.00801(6) 0.00013(4) 0.00374(4) 0.00104(4)
    Zn2 0.00760(5) 0.01471(6) 0.01073(6) 0.00042(4) 0.00616(4) -0.00080(5)
    Fe1 0.00454(5) 0.00602(6) 0.00488(6) 0.00044(4) 0.00256(4) 0.00061(4)
    Ca1 0.01029(8) 0.01095(9) 0.01178(10) 0.00175(6) 0.00591(7) 0.00601(7)
    P1 0.00467(9) 0.00607(10) 0.00452(10) 0.00011(7) 0.00229(8) -0.00022(8)
    P2 0.00441(9) 0.00482(10) 0.00581(11) 0.00038(7) 0.00243(8) -0.00009(8)
    P3 0.00448(9) 0.00500(10) 0.00483(10) 0.00004(7) 0.00182(8) 0.00031(8)
    O1 0.0222(4) 0.0076(3) 0.0109(4) -0.0001(3) 0.0098(3) 0.0019(3)
    O2 0.0169(3) 0.0093(3) 0.0063(3) 0.0009(3) 0.0073(3) 0.0011(3)
    O3 0.0051(3) 0.0176(4) 0.0102(4) -0.0030(3) 0.0030(3) -0.0063(3)
    O4 0.0065(3) 0.0172(4) 0.0157(4) 0.0026(3) 0.0052(3) -0.0045(3)
    O5 0.0056(3) 0.0100(3) 0.0101(3) -0.0016(2) 0.0028(2) -0.0034(3)
    O6 0.0097(3) 0.0107(3) 0.0132(4) 0.0029(3) 0.0072(3) 0.0061(3)
    O7 0.0079(3) 0.0122(3) 0.0115(4) -0.0005(2) 0.0045(3) -0.0062(3)
    O8 0.0065(3) 0.0073(3) 0.0088(3) 0.0026(2) 0.0043(2) 0.0020(2)
    O9 0.0111(3) 0.0118(3) 0.0161(4) 0.0008(3) 0.0098(3) 0.0042(3)
    O10 0.0076(3) 0.0091(3) 0.0103(3) 0.0006(2) 0.0024(3) -0.0040(3)
    O11 0.0100(3) 0.0080(3) 0.0082(3) 0.0028(2) 0.0055(3) 0.0039(3)
    O12 0.0068(3) 0.0086(3) 0.0097(3) -0.0002(2) -0.0006(3) -0.0020(3)
_geom_special_details
;
 All esds (except the esd in the dihedral angle between two l.s. planes)
 are estimated using the full covariance matrix.  The cell esds are taken
 into account individually in the estimation of esds in distances, angles
 and torsion angles; correlations between esds in cell parameters are only
 used when they are defined by crystal symmetry.  An approximate (isotropic)
 treatment of cell esds is used for estimating esds involving l.s. planes.
;
loop_
    _geom_bond_atom_site_label_1
    _geom_bond_atom_site_label_2
    _geom_bond_site_symmetry_2
    _geom_bond_distance
    _geom_bond_publ_flag
    Zn1 O9 . 1.9266(9) ?
    Zn1 O7 . 1.9518(8) ?
    Zn1 O10 4_575 1.9578(8) ?
    Zn1 O6 4_576 2.0120(8) ?
    Zn2 O3 1_655 1.9496(8) ?
    Zn2 O11 . 2.0038(8) ?
    Zn2 O3 3_666 2.0241(9) ?
    Zn2 O8 3_766 2.0911(8) ?
    Zn2 O9 . 2.3371(9) ?
    Fe1 O4 . 1.8908(8) ?
    Fe1 O2 3_667 1.9561(9) ?
    Fe1 O5 1_556 1.9700(8) ?
    Fe1 O11 . 2.0330(8) ?
    Fe1 O8 3_766 2.0547(8) ?
    Fe1 O12 3_666 2.1318(8) ?
    Ca1 O1 . 2.2439(9) ?
    Ca1 O1 4_575 2.3795(10) ?
    Ca1 O2 4_575 2.4075(9) ?
    Ca1 O7 1_455 2.4709(9) ?
    Ca1 O6 4_476 2.4840(9) ?
    Ca1 O10 . 2.4885(8) ?
    Ca1 O12 . 2.8984(9) ?
    P1 O4 . 1.5073(9) ?
    P1 O1 . 1.5166(9) ?
    P1 O2 . 1.5358(9) ?
    P1 O3 . 1.5487(8) ?
    P2 O5 . 1.5222(8) ?
    P2 O6 . 1.5348(9) ?
    P2 O7 . 1.5371(9) ?
    P2 O8 . 1.5519(8) ?
    P3 O12 . 1.5253(8) ?
    P3 O10 . 1.5365(9) ?
    P3 O9 . 1.5396(9) ?
    P3 O11 . 1.5534(8) ?
loop_
    _geom_angle_atom_site_label_1
    _geom_angle_atom_site_label_2
    _geom_angle_atom_site_label_3
    _geom_angle_site_symmetry_1
    _geom_angle_site_symmetry_3
    _geom_angle
    _geom_angle_publ_flag
    O9 Zn1 O7 . . 106.60(4) ?
    O9 Zn1 O10 . 4_575 106.09(4) ?
    O7 Zn1 O10 . 4_575 124.80(4) ?
    O9 Zn1 O6 . 4_576 116.31(4) ?
    O7 Zn1 O6 . 4_576 85.46(3) ?
    O10 Zn1 O6 4_575 4_576 116.93(4) ?
    O3 Zn2 O11 1_655 . 154.16(4) ?
    O3 Zn2 O3 1_655 3_666 77.67(4) ?
    O11 Zn2 O3 . 3_666 123.13(3) ?
    O3 Zn2 O8 1_655 3_766 108.82(4) ?
    O11 Zn2 O8 . 3_766 75.00(3) ?
    O3 Zn2 O8 3_666 3_766 121.44(4) ?
    O3 Zn2 O9 1_655 . 98.73(4) ?
    O11 Zn2 O9 . . 65.84(3) ?
    O3 Zn2 O9 3_666 . 97.26(4) ?
    O8 Zn2 O9 3_766 . 135.92(3) ?
    O4 Fe1 O2 . 3_667 96.63(4) ?
    O4 Fe1 O5 . 1_556 92.55(4) ?
    O2 Fe1 O5 3_667 1_556 90.75(4) ?
    O4 Fe1 O11 . . 90.37(4) ?
    O2 Fe1 O11 3_667 . 171.82(3) ?
    O5 Fe1 O11 1_556 . 93.18(4) ?
    O4 Fe1 O8 . 3_766 164.34(4) ?
    O2 Fe1 O8 3_667 3_766 97.38(3) ?
    O5 Fe1 O8 1_556 3_766 94.22(3) ?
    O11 Fe1 O8 . 3_766 75.18(3) ?
    O4 Fe1 O12 . 3_666 93.16(4) ?
    O2 Fe1 O12 3_667 3_666 82.55(4) ?
    O5 Fe1 O12 1_556 3_666 171.65(3) ?
    O11 Fe1 O12 . 3_666 92.86(4) ?
    O8 Fe1 O12 3_766 3_666 81.77(3) ?
    O1 Ca1 O1 . 4_575 167.91(4) ?
    O1 Ca1 O2 . 4_575 126.91(3) ?
    O1 Ca1 O2 4_575 4_575 60.49(3) ?
    O1 Ca1 O7 . 1_455 92.62(3) ?
    O1 Ca1 O7 4_575 1_455 90.17(3) ?
    O2 Ca1 O7 4_575 1_455 120.77(3) ?
    O1 Ca1 O6 . 4_476 89.31(3) ?
    O1 Ca1 O6 4_575 4_476 102.55(3) ?
    O2 Ca1 O6 4_575 4_476 72.04(3) ?
    O7 Ca1 O6 1_455 4_476 65.76(3) ?
    O1 Ca1 O10 . . 83.50(3) ?
    O1 Ca1 O10 4_575 . 85.92(3) ?
    O2 Ca1 O10 4_575 . 98.16(3) ?
    O7 Ca1 O10 1_455 . 132.22(3) ?
    O6 Ca1 O10 4_476 . 160.73(3) ?
    O1 Ca1 O12 . . 97.73(3) ?
    O1 Ca1 O12 4_575 . 71.19(3) ?
    O2 Ca1 O12 4_575 . 126.00(3) ?
    O7 Ca1 O12 1_455 . 79.74(3) ?
    O6 Ca1 O12 4_476 . 145.10(3) ?
    O10 Ca1 O12 . . 53.99(3) ?
    O1 Ca1 O12 . 4_576 69.93(3) ?
    O1 Ca1 O12 4_575 4_576 114.39(3) ?
    O2 Ca1 O12 4_575 4_576 57.96(3) ?
    O7 Ca1 O12 1_455 4_576 140.52(3) ?
    O6 Ca1 O12 4_476 4_576 78.49(3) ?
    O10 Ca1 O12 . 4_576 82.24(3) ?
    O12 Ca1 O12 . 4_576 135.98(3) ?
    O4 P1 O1 . . 114.24(6) ?
    O4 P1 O2 . . 114.28(5) ?
    O1 P1 O2 . . 104.36(5) ?
    O4 P1 O3 . . 104.50(5) ?
    O1 P1 O3 . . 109.05(5) ?
    O2 P1 O3 . . 110.42(5) ?
    O5 P2 O6 . . 110.07(5) ?
    O5 P2 O7 . . 110.55(5) ?
    O6 P2 O7 . . 109.20(5) ?
    O5 P2 O8 . . 109.84(5) ?
    O6 P2 O8 . . 111.11(5) ?
    O7 P2 O8 . . 106.00(5) ?
    O12 P3 O10 . . 107.69(5) ?
    O12 P3 O9 . . 115.63(5) ?
    O10 P3 O9 . . 110.75(5) ?
    O12 P3 O11 . . 110.86(5) ?
    O10 P3 O11 . . 111.50(5) ?
    O9 P3 O11 . . 100.36(5) ?
_shelx_hkl_file
;
   0   0   1    0.30    0.20
   0   0  -1    0.30    0.20
   0   0   2   19.10    1.10
   0   0   2   18.40    1.00
   0   0   2   20.60    0.90
   0   0  -2   19.60    0.80
   0   0  -3   -0.20    0.30
   0   0   3    0.40    0.50
   0   0   3    0.40    0.40
   0   0   3   -0.30    0.50
   0   0   4   98.89    3.80
   0   0   4  105.39    3.90
   0   0  -4   94.79    3.00
   0   0   4   94.19    3.30
   0   0   4   93.39    3.50
   0   0   5   -0.80    0.60
   0   0   5    0.10    0.60
   0   0   5   -0.10    0.80
   0   0   5    0.70    1.00
   0   0  -5   -0.50    0.50
   0   0   5   -0.90    0.90
   0   0  -6   13.30    1.10
   0   0   6   14.90    1.40
   0   0   6   14.00    2.00
   0   0   6   14.70    2.00
   0   0   6   17.50    1.50
   0   0   6   17.10    1.50
   0   0   6   13.50    1.60
   0   0   7    1.10    1.20
   0   0   7    0.30    1.40
   0   0   7    2.10    0.90
   0   0   7   -1.20    1.20
   0   0   8    9.40    2.20
   0   0   8    7.80    1.40
   0   0   8    6.60    1.70
   0   0   8    9.60    2.40
   0   0   8    7.50    2.50
   0   0   9   -0.70    1.00
   0   0   9    0.10    1.90
   0   0   9   -1.90    1.50
   0   0   9    0.20    2.30
   0   0   9   -1.40    1.80
   0   0  10  421.06   16.00
   0   0  10  432.96   17.20
   0   0  10  453.55   15.90
   0   0  11   -0.50    2.60
   0   0  11   -3.50    2.90
   0   0  11   -0.60    2.20
   0   0  12   80.39    8.40
   0   0  12   82.99    7.10
   0   1   0   -0.50    0.10
   0   1   0   -0.60    0.10
   0   1   0   -0.60    0.10
   0   1   0   -0.60    0.10
   0   1   0   -0.60    0.10
   0  -1   0   -0.70    0.10
   0  -1   0   -0.60    0.10
   0  -1   0   -0.50    0.10
   0   1  -1  105.39    2.80
   0   1   1   97.49    2.90
   0   1   1  101.99    3.00
   0   1   1  103.09    3.10
   0   1   1   97.49    3.10
   0   1  -1   97.99    2.70
   0   1   1  102.19    3.10
   0  -1  -1  100.09    2.90
   0  -1  -1  106.49    3.20
   0  -1  -1   99.99    2.90
   0  -1   1  100.79    2.70
   0  -1   1  104.29    2.90
   0   1   2  124.99    3.80
   0   1   2  123.69    4.00
   0   1   2  124.09    3.90
   0   1  -2  126.89    3.50
   0   1   2  133.19    4.20
   0   1   2  125.69    4.10
   0  -1  -2  120.69    3.70
   0  -1   2  129.09    3.80
   0   1   3  106.49    3.40
   0   1   3  107.29    3.60
   0   1  -3  106.59    3.10
   0   1   3  106.79    3.80
   0   1   3  106.59    3.60
   0   1   3  103.09    3.80
   0  -1   3  106.79    3.30
   0  -1  -3  106.79    3.30
   0  -1  -3  113.19    3.40
   0   1   4  261.57    8.10
   0   1   4  266.77    8.50
   0   1  -4  267.17    7.20
   0   1   4  262.07    8.10
   0   1   4  268.67    8.60
   0   1   4  273.87    7.90
   0   1   4  274.17    7.70
   0  -1   4  272.17    8.30
   0  -1   4  264.37    7.90
   0  -1   4  266.57    8.30
   0  -1  -4  263.27    7.50
   0   1   5 1061.39   28.30
   0   1  -5 1027.60   26.80
   0   1   5 1051.29   28.90
   0   1   5 1023.20   29.00
   0   1   5 1007.50   29.40
   0   1   5 1029.40   29.30
   0   1   5 1012.30   29.70
   0  -1   5 1010.60   29.20
   0  -1  -5 1026.70   27.10
   0  -1   5 1035.70   29.20
   0  -1   5 1020.00   29.10
   0  -1   5 1030.30   28.60
   0   1   6 1487.05   39.20
   0   1   6 1438.46   40.20
   0   1  -6 1414.16   37.00
   0   1   6 1401.16   41.00
   0   1   6 1429.56   40.60
   0   1   6 1369.26   40.50
   0   1   6 1469.05   40.00
   0  -1   6 1394.76   40.30
   0  -1   6 1391.96   41.00
   0  -1  -6 1417.66   37.40
   0  -1   6 1458.85   39.50
   0  -1   6 1420.36   40.40
   0  -1   6 1452.95   40.40
   0   1   7    4.70    1.70
   0   1   7    5.10    1.20
   0   1   7    5.40    1.80
   0   1   7    5.40    1.40
   0  -1   7    4.70    1.10
   0  -1   7    7.10    1.20
   0  -1   7    8.00    1.80
   0  -1   7    6.40    1.60
   0  -1   7    5.20    1.60
   0   1   8   71.89    4.70
   0   1   8   81.99    5.00
   0   1   8   78.79    4.10
   0   1   8   70.59    3.50
   0  -1   8   77.39    3.40
   0  -1   8   78.89    4.50
   0  -1   8   74.99    5.20
   0  -1   8   73.29    4.20
   0  -1   8   79.29    4.80
   0   1   9  165.68    8.80
   0   1   9  161.08    7.80
   0   1   9  170.08    6.40
   0   1   9  176.68    7.90
   0  -1   9  176.58    7.20
   0  -1   9  170.58    7.90
   0  -1   9  179.28    7.90
   0  -1   9  159.88    8.80
   0   1  10   83.89    7.20
   0   1  10   78.69    5.90
   0   1  10   71.09    5.80
   0  -1  10   77.79    5.70
   0  -1  10   83.49    7.30
   0  -1  10   74.79    6.20
   0  -1  10   75.59    7.40
   0   1  11   15.80    3.60
   0   1  11   15.40    4.10
   0   1  11   12.60    3.50
   0  -1  11    4.60    3.80
   0  -1  11   13.30    3.50
   0  -1  11   12.60    3.50
   0   1  12   10.00    3.80
   0   1  12   14.90    4.00
   0   1  12   22.80    5.30
   0  -1  12    8.60    4.20
   0  -1  12    9.90    3.70
   0   2   0  428.16   11.20
   0   2   0  366.26   11.40
   0   2   0  412.36   11.30
   0   2   0  384.06   11.30
   0   2   0  367.66   11.10
   0  -2   0  354.96   12.50
   0  -2   0  422.26   11.40
   0  -2   0  432.66   11.60
   0  -2   0  415.36   11.20
   0   2   1    1.30    0.40
   0   2  -1    1.10    0.50
   0   2   1    0.10    0.40
   0   2   1    0.80    0.30
   0   2   1    0.50    0.30
   0   2   1    0.90    0.40
   0   2  -1    1.00    0.30
   0  -2  -1    1.50    0.40
   0  -2   1    0.80    0.30
   0  -2   1    0.40    0.40
   0  -2  -1    1.20    0.30
   0  -2  -1    0.70    0.50
   0  -2  -1    0.50    0.20
   0  -2   1    0.40    0.50
   0   2   2   41.50    1.50
   0   2   2   36.80    1.80
   0   2   2   37.70    1.30
   0   2   2   36.90    1.70
   0   2  -2   39.70    1.20
   0   2   2   36.50    1.70
   0   2  -2   39.50    1.30
   0  -2   2   40.10    1.30
   0  -2  -2   38.00    1.40
   0  -2  -2   39.70    1.60
   0  -2  -2   40.50    1.80
   0  -2  -2   39.60    1.60
   0   2   3    5.60    0.40
   0   2   3    6.00    0.50
   0   2   3    6.00    1.00
   0   2  -3    7.20    0.50
   0   2   3    7.80    0.90
   0   2   3    5.90    1.00
   0   2   3    4.30    0.70
   0  -2  -3    5.00    0.70
   0  -2   3    6.70    0.50
   0  -2  -3    5.90    0.80
   0   2   4 1738.23   48.80
   0   2   4 1796.12   49.20
   0   2   4 1755.32   49.70
   0   2  -4 1771.92   45.60
   0   2   4 1780.22   49.10
   0   2   4 1877.51   48.00
   0   2   4 1713.53   49.60
   0  -2  -4 1810.32   49.50
   0  -2  -4 1730.03   46.10
   0  -2   4 1751.22   48.90
   0  -2   4 1750.92   49.30
   0   2   5   86.19    3.90
   0   2   5   85.49    3.40
   0   2   5   87.39    2.80
   0   2   5   84.79    3.90
   0   2   5   87.99    2.90
   0   2  -5   83.39    2.50
   0   2   5   84.79    3.30
   0  -2  -5   80.59    3.00
   0  -2   5   85.59    3.60
   0  -2   5   86.69    3.00
   0  -2  -5   77.69    2.90
   0  -2   5   82.39    3.60
   0  -2   5   83.29    3.30
   0   2   6  118.99    3.70
   0   2   6  107.69    4.40
   0   2   6  115.19    4.50
   0   2   6  111.99    5.10
   0   2   6  118.59    3.80
   0   2  -6  117.29    3.40
   0   2   6  117.19    5.10
   0  -2   6  113.99    4.10
   0  -2   6  117.49    4.80
   0  -2   6  116.79    4.90
   0  -2  -6  110.99    3.90
   0  -2   6  121.29    4.50
   0   2   7   91.79    4.80
   0   2   7   97.19    4.90
   0   2   7   99.19    4.30
   0   2   7   89.29    4.00
   0  -2   7   98.49    5.00
   0  -2   7   98.89    4.80
   0  -2   7  105.49    4.20
   0  -2  -7   96.19    3.60
   0  -2   7   97.09    3.70
   0  -2   7  107.19    5.50
   0  -2   7   91.29    4.50
   0   2   8   10.20    2.20
   0   2   8    9.30    1.80
   0   2   8   10.80    2.30
   0   2   8   10.90    1.70
   0  -2   8    8.40    2.30
   0  -2   8   10.80    1.40
   0  -2   8   10.00    2.10
   0  -2   8    7.90    1.90
   0  -2   8   11.90    2.70
   0   2   9   36.60    3.90
   0   2   9   27.80    2.60
   0   2   9   30.10    4.20
   0   2   9   36.30    4.00
   0  -2   9   32.60    4.50
   0  -2   9   28.70    3.70
   0  -2   9   38.30    4.80
   0  -2   9   33.90    3.30
   0  -2   9   32.10    3.60
   0   2  10   23.10    3.70
   0   2  10   31.20    5.00
   0   2  10   33.20    4.20
   0  -2  10   22.70    4.30
   0  -2  10   24.00    3.80
   0  -2  10   26.90    4.40
   0  -2  10   29.90    3.80
   0   2  11    1.70    3.00
   0   2  11   -2.20    2.50
   0   2  11    6.70    3.60
   0  -2  11   -0.20    2.70
   0  -2  11    1.40    2.70
   0  -2  11    3.90    3.50
   0   2  12  190.28   11.80
   0   2  12  200.88   10.50
   0  -2  12  186.48   10.20
   0  -2  12  201.88   11.90
   0   3   0    0.30    0.30
   0   3   0   -0.10    0.20
   0   3   0    0.10    0.40
   0   3   0    0.30    0.40
   0   3   0    0.50    0.40
   0  -3   0    0.30    0.40
   0  -3   0    0.60    0.20
   0  -3   0    0.20    0.30
   0  -3   0    0.30    0.40
   0   3  -1   13.30    1.10
   0   3   1   11.00    0.70
   0   3   1    9.40    0.70
   0   3   1   11.90    1.00
   0   3   1   13.30    1.00
   0   3   1   11.50    1.10
   0   3  -1   10.60    0.80
   0   3   1   10.20    0.90
   0  -3   1   10.70    0.80
   0  -3  -1   10.00    1.00
   0  -3   1   12.10    1.10
   0  -3  -1   12.40    0.60
   0  -3  -1   12.10    0.90
   0  -3   1   14.70    0.80
   0  -3  -1   10.50    0.90
   0  -3  -1   11.60    0.70
   0   3  -2 1643.94   42.40
   0   3   2 1635.64   43.50
   0   3   2 1522.95   43.70
   0   3   2 1614.34   44.10
   0   3   2 1565.84   44.10
   0   3   2 1564.94   44.50
   0  -3   2 1566.44   45.10
   0  -3  -2 1551.74   44.10
   0  -3  -2 1588.44   41.30
   0  -3   2 1470.45   49.30
   0  -3  -2 1645.44   45.10
   0  -3  -2 1660.33   44.50
   0  -3   2 1609.54   44.10
   0   3  -3  604.54   15.60
   0   3   3  575.74   17.40
   0   3   3  611.64   16.80
   0   3   3  587.74   17.40
   0   3   3  595.64   17.30
   0   3   3  614.74   16.90
   0  -3  -3  618.84   17.80
   0  -3  -3  594.04   16.10
   0  -3  -3  595.14   17.30
   0  -3   3  589.34   19.50
   0  -3  -3  607.04   16.90
   0  -3   3  599.64   16.90
   0   3   4   34.90    1.80
   0   3   4   35.80    2.30
   0   3   4   36.10    1.40
   0   3   4   37.00    2.00
   0   3  -4   36.50    1.20
   0   3   4   33.90    2.20
   0  -3   4   36.40    1.50
   0  -3  -4   38.10    1.80
   0  -3  -4   33.70    1.80
   0   3  -5 2441.16   62.79
   0   3   5 2395.76   67.39
   0   3   5 2666.13   65.89
   0   3   5 2414.46   67.89
   0   3   5 2406.96   68.49
   0   3   5 2493.45   67.59
   0   3   5 2336.67   68.69
   0  -3   5 2387.76   67.99
   0  -3  -5 2485.35   68.29
   0  -3   5 2442.16   67.39
   0  -3   5 2453.85   66.99
   0  -3  -5 2412.06   63.59
   0   3   6   20.10    1.80
   0   3   6   18.20    2.20
   0   3   6   19.60    2.40
   0   3   6   19.60    1.90
   0  -3   6   17.20    2.00
   0  -3  -6   17.70    1.60
   0  -3   6   17.50    2.40
   0  -3   6   19.80    1.40
   0  -3   6   20.90    2.00
   0  -3   6   14.70    1.90
   0   3   7   82.29    3.90
   0   3   7   83.89    4.70
   0   3   7   95.79    4.00
   0   3   7   87.29    4.60
   0  -3   7   82.99    4.30
   0  -3   7   86.09    4.00
   0  -3   7   80.69    3.30
   0  -3  -7   84.39    3.40
   0  -3   7   82.89    4.20
   0  -3   7   91.19    5.50
   0  -3   7   83.59    4.90
   0   3   8   14.40    2.00
   0   3   8   14.70    2.60
   0   3   8   15.80    2.70
   0  -3   8   15.10    3.00
   0  -3   8   16.80    1.50
   0  -3   8   13.60    2.70
   0  -3   8   18.50    2.60
   0  -3   8   19.90    2.60
   0  -3   8   19.50    2.10
   0  -3   8   20.50    3.40
   0   3   9  127.79    7.50
   0   3   9  124.39    6.70
   0   3   9  123.19    6.70
   0  -3   9  122.89    6.70
   0  -3   9  126.09    7.90
   0  -3   9  130.19    7.60
   0  -3   9  130.09    6.30
   0  -3   9  130.99    6.10
   0   3  10   31.50    5.00
   0   3  10   29.20    4.00
   0   3  10   21.60    3.80
   0  -3  10   32.40    3.70
   0  -3  10   33.90    4.40
   0  -3  10   27.90    3.70
   0  -3  10   35.40    5.30
   0  -3  10   24.50    4.30
   0   3  11   -5.20    2.90
   0   3  11   -2.10    2.50
   0   3  11    0.40    2.70
   0  -3  11   -0.90    2.80
   0  -3  11   -1.50    2.60
   0   3  12  192.08   10.10
   0   3  12  189.58   10.50
   0   3  12  179.38   11.60
   0  -3  12  185.98   10.00
   0  -3  12  210.48   11.80
   0   4   0 2735.33   76.29
   0   4   0 2801.82   76.49
   0   4   0 2897.71   77.49
   0   4   0 2618.54   85.29
   0  -4   0 2789.52   77.29
   0  -4   0 2681.73   86.39
   0  -4   0 2789.52   78.89
   0  -4   0 2922.31   79.19
   0   4   1  872.31   24.50
   0   4   1  869.01   27.40
   0   4   1  868.41   24.10
   0   4   1  871.81   24.20
   0   4   1  850.21   24.60
   0   4   1  896.61   24.80
   0   4  -1  923.21   24.40
   0   4  -1  861.71   27.40
   0  -4   1  847.82   27.30
   0  -4   1  900.51   24.10
   0  -4  -1  829.52   27.40
   0  -4   1  907.81   24.60
   0  -4  -1  891.81   23.90
   0  -4  -1  883.11   24.80
   0  -4   1  858.71   25.00
   0  -4  -1  864.41   25.10
   0  -4   1  873.91   24.80
   0  -4  -1  858.01   24.40
   0   4  -2  837.52   22.00
   0   4   2  838.72   22.90
   0   4   2  826.42   22.70
   0   4   2  781.42   23.00
   0   4  -2  817.22   26.10
   0   4   2  812.62   23.30
   0   4   2  838.42   26.10
   0  -4   2  822.22   23.50
   0  -4   2  772.52   26.00
   0  -4  -2  820.82   23.40
   0  -4  -2  831.02   21.80
   0  -4  -2  813.32   22.80
   0  -4   2  820.12   23.60
   0  -4  -2  826.32   23.80
   0  -4   2  845.72   23.10
   0   4   3    5.10    1.00
   0   4   3    3.70    0.50
   0   4   3    2.80    0.90
   0   4  -3    4.70    0.50
   0   4   3    3.70    0.70
   0   4   3    2.90    0.80
   0  -4  -3    4.20    0.80
   0  -4   3    4.20    1.10
   0  -4   3    3.50    0.50
   0  -4  -3    3.60    1.00
   0  -4  -3    3.00    0.50
   0  -4  -3    3.80    0.80
   0  -4   3    4.50    1.00
   0   4   4  304.97    8.40
   0   4   4  293.87    9.50
   0   4   4  290.87    9.40
   0   4   4  299.47    8.80
   0   4   4  281.87    9.20
   0  -4  -4  299.47    9.60
   0  -4   4  281.17    9.60
   0  -4   4  297.67    8.60
   0  -4  -4  306.07    9.10
   0  -4   4  286.27   10.70
   0  -4  -4  284.57    8.60
   0   4   5  170.78    6.50
   0   4   5  177.28    5.10
   0   4   5  167.88    6.10
   0   4   5  177.48    5.70
   0   4   5  167.58    6.40
   0  -4   5  166.28    5.90
   0  -4   5  166.08    6.70
   0  -4  -5  183.88    5.80
   0  -4   5  162.48    7.30
   0  -4  -5  174.18    5.60
   0  -4   5  167.98    5.30
   0  -4   5  178.88    6.10
   0   4   6  115.99    4.90
   0   4   6  128.19    5.60
   0   4   6  118.09    5.40
   0   4   6  134.69    4.70
   0  -4   6  124.69    5.00
   0  -4   6  121.39    4.20
   0  -4   6  124.69    4.90
   0  -4  -6  125.89    4.50
   0  -4   6  119.49    5.60
   0  -4   6  133.79    5.30
   0  -4   6  119.49    6.20
   0   4   7  169.08    6.40
   0   4   7  169.88    7.00
   0   4   7  170.88    7.10
   0   4   7  171.28    6.10
   0  -4   7  171.48    8.10
   0  -4   7  169.78    5.50
   0  -4   7  166.88    6.50
   0  -4  -7  165.18    5.70
   0  -4   7  156.78    6.60
   0  -4   7  164.48    6.30
   0  -4   7  155.58    7.30
   0   4   8  219.58    9.10
   0   4   8  206.68    8.00
   0   4   8  213.88    8.90
   0  -4   8  207.98    8.50
   0  -4   8  230.48    8.00
   0  -4   8  232.68    9.80
   0  -4   8  222.88   10.30
   0  -4   8  229.18    8.50
   0  -4   8  226.38    9.10
   0   4   9    3.20    2.40
   0   4   9    2.80    2.40
   0   4   9    4.30    2.90
   0  -4   9    2.30    2.10
   0  -4   9    1.40    1.90
   0  -4   9    5.60    2.60
   0  -4   9    5.20    2.80
   0  -4   9    3.30    1.90
   0   4  10   33.30    4.30
   0   4  10   47.30    5.80
   0   4  10   36.90    4.60
   0  -4  10   44.60    4.30
   0  -4  10   43.30    5.40
   0  -4  10   47.40    4.90
   0  -4  10   49.20    5.70
   0   4  11   23.00    4.30
   0   4  11   26.30    5.00
   0   4  11   27.70    4.60
   0  -4  11   19.60    3.90
   0  -4  11   23.30    4.70
   0   4  12    0.00    3.20
   0   4  12    1.40    3.50
   0   4  12    3.10    3.90
   0  -4  12    1.00    3.60
   0  -4  12    2.80    2.90
   0   5   0    0.60    0.60
   0   5   0   -0.20    0.40
   0   5   0   -0.10    0.60
   0   5   0    0.70    0.40
   0  -5   0    0.30    0.60
   0  -5   0    0.20    0.70
   0  -5   0   -0.80    0.50
   0   5   1  544.55   15.00
   0   5  -1  526.85   17.00
   0   5   1  515.65   15.10
   0   5   1  525.35   15.20
   0   5  -1  526.55   14.50
   0   5  -1  570.14   15.00
   0   5   1  524.15   14.90
   0  -5  -1  534.25   15.30
   0  -5   1  517.25   15.50
   0  -5   1  526.75   15.10
   0  -5   1  504.65   16.90
   0  -5   1  525.05   14.60
   0  -5  -1  504.45   16.90
   0  -5  -1  510.75   14.90
   0  -5  -1  529.85   14.60
   0  -5   1  529.05   15.00
   0  -5  -1  516.45   15.50
   0   5  -2  559.14   18.40
   0   5   2  563.54   16.00
   0   5   2  567.64   16.50
   0   5   2  545.75   16.40
   0   5   2  555.64   16.20
   0   5   2  577.14   15.90
   0   5  -2  584.64   15.40
   0  -5  -2  582.14   15.50
   0  -5  -2  560.84   15.90
   0  -5  -2  592.74   16.50
   0  -5   2  537.65   18.30
   0  -5  -2  559.74   15.30
   0  -5   2  557.84   16.50
   0  -5   2  562.24   16.10
   0  -5   2  555.64   16.50
   0  -5  -2  545.65   16.70
   0   5   3    5.80    0.80
   0   5  -3    6.60    0.60
   0   5   3    6.20    1.00
   0   5   3    5.40    1.10
   0   5   3    6.80    1.10
   0   5   3    6.00    0.60
   0  -5  -3    7.40    1.20
   0  -5  -3    5.80    0.90
   0  -5  -3    5.90    0.60
   0  -5   3    4.50    0.60
   0  -5   3    4.20    1.00
   0  -5   3    5.70    0.90
   0  -5   3    5.80    1.30
   0  -5  -3    4.10    0.90
   0   5   4  385.36   12.40
   0   5   4  414.96   11.80
   0   5   4  376.66   12.40
   0   5   4  420.46   11.50
   0   5   4  395.16   12.40
   0  -5   4  394.96   14.10
   0  -5  -4  419.66   12.30
   0  -5  -4  390.16   11.50
   0  -5  -4  403.06   12.80
   0  -5   4  401.96   12.70
   0  -5   4  414.66   11.70
   0   5   5  306.77   10.40
   0   5   5  300.77   10.20
   0   5   5  333.87    9.00
   0   5   5  326.37    9.60
   0   5   5  306.37   10.40
   0  -5  -5  314.37    9.50
   0  -5   5  323.77   10.10
   0  -5   5  314.47   10.70
   0  -5   5  304.67   11.80
   0  -5   5  316.67    9.40
   0  -5   5  321.77    9.80
   0  -5  -5  318.77   10.00
   0   5   6  557.04   17.40
   0   5   6  512.95   16.90
   0   5   6  547.35   17.30
   0   5   6  565.54   16.20
   0  -5   6  544.45   15.90
   0  -5   6  543.75   17.80
   0  -5  -6  549.54   15.60
   0  -5   6  568.04   16.50
   0  -5   6  567.74   16.70
   0  -5   6  563.64   19.60
   0   5   7  529.15   17.50
   0   5   7  540.45   17.50
   0   5   7  521.65   17.00
   0   5   7  554.44   16.30
   0  -5   7  538.25   15.90
   0  -5   7  574.34   16.80
   0  -5   7  542.55   19.90
   0  -5   7  557.04   18.20
   0  -5   7  547.75   17.20
   0  -5  -7  540.45   15.60
   0  -5   7  551.84   16.70
   0   5   8   33.70    3.00
   0   5   8   29.00    3.60
   0   5   8   39.30    3.90
   0  -5   8   35.70    3.60
   0  -5   8   33.10    3.10
   0  -5   8   38.10    4.40
   0  -5   8   35.90    3.20
   0  -5   8   32.70    4.10
   0   5   9  519.35   18.70
   0   5   9  507.95   17.60
   0   5   9  505.65   17.60
   0  -5   9  509.35   20.00
   0  -5   9  497.85   18.30
   0  -5   9  496.55   17.50
   0  -5   9  487.05   16.80
   0  -5   9  519.25   16.60
   0   5  10   79.59    6.00
   0   5  10   75.19    6.90
   0   5  10   66.19    6.10
   0  -5  10   62.89    5.70
   0  -5  10   65.89    6.50
   0  -5  10   71.69    7.90
   0  -5  10   75.19    5.00
   0   5  11   -2.70    2.70
   0   5  11    4.50    3.60
   0   5  11    5.30    3.20
   0  -5  11   -0.10    2.90
   0  -5  11    6.30    3.70
   0   5  12   -2.70    3.30
   0   5  12   -4.80    2.70
   0  -5  12   -0.90    2.90
   0  -5  12   -0.50    3.60
   0   6   0    0.60    0.70
   0   6   0    0.10    0.40
   0   6   0    1.30    0.60
   0   6   0   -1.90    0.60
   0  -6   0   -0.50    0.70
   0  -6   0    0.90    0.70
   0  -6   0   -0.10    0.60
   0   6   1  240.18    7.40
   0   6   1  239.58    8.50
   0   6  -1  240.98    8.50
   0   6   1  244.78    7.50
   0   6   1  246.18    7.70
   0   6  -1  249.08    7.00
   0   6  -1  252.07    7.30
   0  -6   1  247.78    7.80
   0  -6  -1  234.88    7.80
   0  -6   1  228.08    8.40
   0  -6  -1  240.38    7.20
   0  -6   1  238.68    7.50
   0  -6   1  255.07    7.10
   0  -6  -1  243.58    7.30
   0  -6  -1  233.38    8.50
   0  -6  -1  243.38    7.70
   0  -6   1  242.38    6.80
   0   6   2    1.00    0.80
   0   6   2    1.60    0.60
   0   6  -2    0.90    0.50
   0   6   2   -0.10    0.80
   0   6   2    1.60    0.80
   0   6   2    1.20    0.60
   0  -6   2    0.90    0.70
   0  -6   2    1.50    0.60
   0  -6   2    0.40    0.90
   0  -6  -2    0.30    0.80
   0  -6   2    2.70    0.80
   0  -6  -2    0.90    0.70
   0  -6  -2    1.20    0.40
   0  -6  -2    0.20    0.50
   0  -6   2    0.20    0.30
   0  -6  -2   -0.30    0.70
   0   6   3 1954.10   55.39
   0   6   3 1964.80   55.89
   0   6   3 2004.50   54.39
   0   6   3 2033.30   54.89
   0   6   3 1875.01   54.79
   0   6  -3 2068.09   52.69
   0  -6   3 1950.20   56.39
   0  -6   3 2005.40   56.09
   0  -6  -3 2044.30   55.79
   0  -6  -3 1947.81   56.49
   0  -6   3 1905.81   61.79
   0  -6  -3 1909.21   51.79
   0  -6  -3 1954.70   54.79
   0  -6  -3 2048.99   53.39
   0  -6   3 1998.50   55.19
   0   6   4  683.73   18.60
   0   6   4  648.34   19.70
   0   6   4  630.74   19.60
   0   6   4  669.23   18.80
   0   6   4  644.94   19.50
   0   6  -4  690.33   17.90
   0  -6  -4  647.34   20.00
   0  -6  -4  659.33   18.60
   0  -6  -4  675.13   19.50
   0  -6   4  672.63   18.90
   0  -6   4  671.43   19.50
   0  -6   4  654.83   20.00
   0  -6  -4  649.64   18.20
   0  -6   4  633.54   22.00
   0   6   5  128.49    5.50
   0   6   5  133.59    5.30
   0   6   5  135.09    4.00
   0   6   5  135.09    5.50
   0   6   5  130.59    4.70
   0  -6   5  134.29    5.30
   0  -6   5  138.29    4.80
   0  -6   5  130.39    5.50
   0  -6   5  135.29    4.40
   0  -6  -5  134.69    4.90
   0  -6   5  133.99    6.40
   0  -6  -5  139.29    5.10
   0   6   6   21.50    2.30
   0   6   6   17.30    2.40
   0   6   6   21.90    2.60
   0   6   6   21.60    1.80
   0  -6  -6   18.80    1.90
   0  -6   6   18.90    1.30
   0  -6   6   20.20    2.60
   0  -6   6   22.90    2.40
   0  -6   6   22.20    2.00
   0  -6   6   20.90    2.90
   0   6   7  482.85   15.90
   0   6   7  463.95   15.30
   0   6   7  484.65   15.90
   0  -6   7  479.25   15.50
   0  -6   7  494.35   14.90
   0  -6   7  482.05   15.10
   0  -6   7  477.65   17.90
   0  -6   7  481.05   16.40
   0  -6  -7  468.65   14.00
   0  -6   7  477.15   14.00
   0   6   8    6.10    2.40
   0   6   8    7.70    2.40
   0  -6   8    4.70    1.90
   0  -6   8    4.20    2.50
   0  -6   8    7.40    2.50
   0  -6   8    5.10    1.70
   0  -6   8    3.00    1.70
   0   6   9    0.80    2.30
   0   6   9   -1.50    2.00
   0  -6   9   -0.70    1.90
   0  -6   9    2.70    2.70
   0  -6   9    0.50    2.00
   0  -6   9   -3.30    2.00
   0   6  10   52.79    5.40
   0   6  10   63.59    6.40
   0   6  10   47.40    5.20
   0  -6  10   54.99    6.00
   0  -6  10   50.09    5.20
   0  -6  10   58.19    5.00
   0   6  11   34.70    5.80
   0   6  11   21.60    4.10
   0   6  11   31.50    5.00
   0  -6  11   36.70    5.10
   0  -6  11   27.30    4.70
   0   6  12  191.48   10.50
   0  -6  12  182.08   10.90
   0  -6  12  193.58   10.20
   0   7   0    4.60    0.60
   0   7   0    0.50    0.50
   0   7   0    0.50    0.80
   0   7   0   -0.20    0.70
   0  -7   0    1.00    0.80
   0  -7   0    1.10    0.70
   0  -7   0    0.40    0.70
   0  -7   0    0.20    0.60
   0   7  -1  217.08    6.30
   0   7   1  192.18    6.70
   0   7  -1  199.58    6.00
   0   7   1  214.48    6.30
   0   7   1  204.98    6.50
   0  -7  -1  199.38    6.90
   0  -7  -1  205.88    6.20
   0  -7  -1  206.68    6.70
   0  -7  -1  201.28    7.40
   0  -7   1  200.88    6.80
   0  -7   1  208.28    6.00
   0  -7   1  207.98    6.60
   0  -7   1  189.68    7.30
   0  -7  -1  196.38    6.30
   0   7   2 1813.22   52.29
   0   7  -2 1967.20   50.09
   0   7   2 1881.11   52.19
   0   7   2 1876.11   51.79
   0  -7  -2 1837.32   51.99
   0  -7   2 1938.61   51.49
   0  -7  -2 1913.11   50.89
   0  -7   2 1954.70   52.49
   0  -7  -2 1789.52   53.39
   0  -7  -2 1866.21   49.10
   0  -7   2 1776.62   58.29
   0  -7  -2 1876.21   52.79
   0  -7   2 1887.61   52.99
   0  -7   2 1806.02   53.19
   0   7  -3 1720.33   44.00
   0   7   3 1591.54   45.80
   0   7   3 1675.73   45.40
   0   7   3 1624.94   46.40
   0   7   3 1620.64   46.80
   0   7   3 1688.53   45.90
   0  -7  -3 1690.73   44.50
   0  -7   3 1632.24   51.69
   0  -7  -3 1685.33   47.40
   0  -7   3 1643.34   47.00
   0  -7  -3 1604.74   45.60
   0  -7   3 1646.84   46.10
   0  -7   3 1635.44   46.90
   0  -7  -3 1582.74   43.30
   0  -7  -3 1585.74   46.60
   0   7   4  383.66   12.30
   0   7   4  402.76   11.40
   0   7  -4  403.46   10.90
   0   7   4  396.76   11.50
   0   7   4  376.46   12.40
   0   7   4  379.76   12.40
   0  -7   4  390.56   11.50
   0  -7  -4  388.86   11.50
   0  -7  -4  386.96   11.20
   0  -7  -4  393.06   12.70
   0  -7  -4  388.46   12.20
   0  -7   4  379.36   12.20
   0  -7   4  394.86   13.90
   0  -7   4  399.86   12.10
   0  -7   4  386.66   12.40
   0   7   5    9.80    1.80
   0   7   5    8.50    1.70
   0   7   5   10.00    1.90
   0   7   5   10.80    1.30
   0  -7   5    9.70    2.00
   0  -7   5   10.60    1.30
   0  -7  -5   10.00    1.50
   0  -7   5    9.80    1.80
   0  -7  -5    9.10    1.40
   0  -7  -5    8.60    1.70
   0  -7   5   12.70    1.90
   0  -7   5   11.10    1.50
   0  -7   5   10.90    1.10
   0   7   6  196.98    7.50
   0   7   6  196.88    7.90
   0   7   6  206.98    6.70
   0   7   6  195.48    7.80
   0  -7   6  197.98    6.30
   0  -7   6  206.18    6.90
   0  -7  -6  196.98    6.90
   0  -7   6  210.48    7.60
   0  -7   6  193.18    8.80
   0  -7   6  203.28    7.10
   0  -7   6  202.68    8.00
   0   7   7   24.00    3.00
   0   7   7   17.40    2.80
   0  -7   7   24.00    3.40
   0  -7   7   19.80    1.50
   0  -7   7   23.10    2.60
   0  -7  -7   19.30    2.20
   0  -7   7   22.70    2.20
   0  -7   7   20.50    2.60
   0  -7   7   22.10    3.00
   0   7   8    2.50    2.10
   0   7   8    1.30    2.10
   0  -7   8    3.80    2.10
   0  -7   8    4.70    1.80
   0  -7  -8    2.40    1.40
   0  -7   8    2.20    2.20
   0  -7   8    5.00    2.30
   0   7   9  119.79    7.30
   0   7   9  145.79    7.60
   0  -7   9  129.59    7.70
   0  -7   9  143.29    6.90
   0  -7   9  141.09    6.50
   0  -7   9  132.19    8.10
   0   7  10    5.80    3.20
   0   7  10   -0.10    2.60
   0   7  10    3.60    3.20
   0  -7  10    7.00    3.00
   0  -7  10    1.70    2.90
   0  -7  10    0.40    2.30
   0   7  11   18.00    4.50
   0   7  11   14.50    4.00
   0   7  11   14.60    4.00
   0  -7  11    8.60    3.70
   0  -7  11   13.50    3.40
   0  -7  11   12.20    3.40
   0   8   0 2234.98   62.89
   0   8   0 2361.16   62.39
   0   8   0 2231.28   61.79
   0  -8   0 2164.48   64.09
   0  -8   0 2228.78   61.69
   0  -8   0 2227.58   69.99
   0  -8   0 2346.17   63.49
   0   8   1   86.89    3.10
   0   8   1   80.09    3.50
   0   8   1   77.59    3.30
   0   8  -1   83.09    2.80
   0   8  -1   87.39    3.00
   0  -8   1   80.79    3.30
   0  -8   1   80.69    3.50
   0  -8  -1   79.89    3.10
   0  -8  -1   86.49    3.60
   0  -8  -1   85.59    3.10
   0  -8  -1   87.49    3.30
   0  -8   1   86.79    2.70
   0  -8   1   80.49    3.80
   0  -8  -1   75.79    3.50
   0  -8  -1   83.69    3.90
   0   8   2   64.89    2.70
   0   8   2   57.39    3.00
   0   8   2   57.29    2.90
   0   8  -2   57.59    2.40
   0  -8  -2   60.59    2.90
   0  -8   2   61.39    2.90
   0  -8  -2   56.79    2.40
   0  -8   2   57.69    2.30
   0  -8  -2   60.29    3.10
   0  -8   2   59.09    2.60
   0  -8  -2   60.09    2.30
   0  -8  -2   63.79    2.80
   0  -8   2   60.49    3.30
   0   8   3   74.49    3.60
   0   8   3   75.19    3.00
   0   8   3   76.49    3.60
   0   8  -3   79.09    2.90
   0  -8  -3   74.59    3.40
   0  -8  -3   77.79    2.80
   0  -8  -3   81.19    2.60
   0  -8   3   78.29    3.10
   0  -8   3   73.89    4.00
   0  -8   3   78.89    2.60
   0  -8   3   76.29    3.30
   0  -8   3   73.19    3.40
   0  -8  -3   79.89    3.60
   0  -8  -3   80.19    3.80
   0   8  -4   45.20    1.90
   0   8   4   43.70    2.90
   0   8   4   41.90    2.80
   0   8   4   43.10    2.10
   0   8   4   44.10    2.90
   0  -8  -4   41.40    2.60
   0  -8   4   41.30    3.30
   0  -8   4   43.50    2.70
   0  -8  -4   45.30    3.00
   0  -8  -4   43.00    2.60
   0  -8   4   45.40    2.10
   0  -8  -4   45.60    1.80
   0  -8   4   39.80    2.40
   0  -8   4   38.70    2.70
   0   8   5    1.00    0.80
   0   8   5    0.70    1.10
   0   8   5    1.60    1.50
   0   8   5    1.00    1.40
   0   8  -5    2.10    0.60
   0  -8  -5    3.70    1.20
   0  -8  -5    0.70    1.00
   0  -8   5    1.10    1.30
   0  -8   5   -0.30    0.70
   0  -8   5    1.20    1.50
   0  -8  -5    1.30    1.30
   0  -8   5    1.30    1.30
   0  -8   5    0.80    0.70
   0  -8   5    1.10    0.90
   0   8   6  334.57   11.70
   0   8   6  315.67   11.40
   0  -8   6  332.37   10.80
   0  -8  -6  328.87   10.90
   0  -8  -6  327.77   10.40
   0  -8   6  338.17   10.30
   0  -8   6  330.17   11.20
   0  -8   6  326.97   10.00
   0  -8   6  335.57   13.10
   0  -8   6  322.27   11.60
   0   8   7  160.38    7.60
   0   8   7  176.38    7.70
   0  -8  -7  169.38    6.50
   0  -8   7  174.48    8.50
   0  -8   7  174.58    7.70
   0  -8   7  171.68    7.10
   0  -8   7  178.78    5.70
   0   8   8  108.59    6.10
   0   8   8  106.29    6.30
   0  -8   8  111.59    5.60
   0  -8   8  112.99    7.20
   0  -8   8  113.69    6.40
   0  -8  -8  114.59    5.00
   0  -8   8  111.39    6.00
   0   8   9  201.18    9.60
   0   8   9  207.28    9.40
   0  -8   9  213.38   10.60
   0  -8   9  191.68    9.50
   0  -8   9  203.48    8.50
   0  -8   9  203.78    9.00
   0   8  10  197.88   10.20
   0   8  10  233.08   11.20
   0   8  10  202.08   10.00
   0  -8  10  196.98   10.30
   0  -8  10  205.38    9.50
   0  -8  10  210.18    9.90
   0   8  11   15.00    4.40
   0   8  11   26.80    5.10
   0   8  11   25.20    4.60
   0  -8  11   18.50    4.20
   0  -8  11   24.20    4.10
   0   9   0   -0.20    0.70
   0   9   0   -0.30    0.80
   0   9   0    0.30    0.50
   0  -9   0   -0.60    0.70
   0  -9   0   -0.80    0.80
   0  -9   0   -0.90    1.00
   0  -9   0    0.20    0.80
   0   9  -1  114.09    3.80
   0   9   1  113.69    4.30
   0   9   1  110.69    4.60
   0   9   1  120.19    4.00
   0   9  -1  120.69    4.00
   0  -9  -1  115.29    4.30
   0  -9   1  114.19    4.40
   0  -9   1  112.69    4.50
   0  -9  -1  119.09    4.20
   0  -9  -1  117.69    4.70
   0  -9  -1  115.19    4.20
   0  -9  -1  116.09    5.10
   0  -9   1  117.69    5.00
   0  -9   1  116.89    4.60
   0  -9  -1  113.19    4.60
   0   9   2  373.36   11.70
   0   9   2  360.96   11.90
   0   9   2  392.96   11.60
   0   9  -2  392.86   11.10
   0  -9   2  377.96   11.80
   0  -9  -2  364.96   13.30
   0  -9   2  379.46   12.00
   0  -9  -2  379.86   11.30
   0  -9  -2  375.36   12.30
   0  -9  -2  378.96   11.10
   0  -9  -2  383.36   11.30
   0  -9   2  370.46   13.20
   0  -9   2  388.16   11.70
   0  -9  -2  394.76   12.10
   0  -9   2  386.86   11.20
   0   9  -3   18.80    1.40
   0   9   3   17.30    2.00
   0   9   3   15.10    1.90
   0  -9   3   17.60    1.90
   0  -9  -3   18.40    2.10
   0  -9   3   18.60    1.60
   0  -9   3   14.80    1.90
   0  -9   3   20.80    0.90
   0  -9  -3   18.30    1.90
   0  -9  -3   16.20    1.90
   0  -9   3   18.10    1.60
   0  -9   3   14.00    2.10
   0  -9  -3   20.60    1.20
   0  -9  -3   16.70    1.30
   0   9   4  126.29    4.40
   0   9   4  125.49    5.40
   0   9  -4  128.19    4.10
   0   9   4  122.39    5.30
   0  -9   4  123.39    5.00
   0  -9  -4  125.59    4.00
   0  -9  -4  121.89    5.50
   0  -9  -4  114.89    4.80
   0  -9   4  120.69    5.20
   0  -9   4  118.69    5.80
   0  -9   4  122.99    4.50
   0  -9   4  130.69    5.00
   0  -9   4  130.49    4.10
   0  -9  -4  123.69    5.10
   0   9   5    7.40    1.90
   0   9   5   10.40    1.30
   0   9   5    9.60    2.10
   0  -9  -5    9.50    1.60
   0  -9   5   11.10    1.30
   0  -9   5    8.00    2.00
   0  -9   5   10.00    1.90
   0  -9   5   10.50    1.50
   0  -9  -5    7.90    1.90
   0  -9  -5    9.10    1.60
   0  -9   5    9.30    1.70
   0  -9   5    9.50    1.10
   0   9   6  300.97   11.00
   0   9   6  304.47   10.90
   0  -9   6  296.57    9.40
   0  -9   6  308.17   10.20
   0  -9   6  302.07   12.20
   0  -9  -6  306.57   10.40
   0  -9   6  302.17   10.90
   0  -9   6  314.17   10.70
   0  -9  -6  297.17    9.90
   0   9   7  118.19    6.30
   0   9   7  117.79    6.20
   0  -9  -7  123.09    5.30
   0  -9   7  111.99    6.00
   0  -9   7  119.59    4.30
   0  -9   7  119.39    6.80
   0  -9   7  119.39    5.90
   0   9   8  182.08    8.30
   0   9   8  182.88    8.50
   0  -9   8  177.58    8.30
   0  -9  -8  167.58    6.80
   0  -9   8  177.58    7.80
   0  -9   8  169.38    7.80
   0   9   9    3.10    2.50
   0   9   9    0.40    2.50
   0  -9   9    4.70    2.70
   0  -9   9    1.70    2.40
   0  -9   9   -2.30    2.30
   0  -9   9    1.90    2.10
   0   9  10   62.59    6.60
   0   9  10   71.69    7.00
   0   9  10   56.59    5.80
   0  -9  10   52.89    5.20
   0   9  11    1.60    3.30
   0   9  11    1.70    3.80
   0   9  11    4.30    3.40
   0  -9  11   -0.80    2.60
   0  -9  11    0.80    2.80
   0  10   0  226.88    6.70
   0  10   0  211.18    6.90
   0  10   0  204.98    7.40
   0 -10   0  215.28    7.20
   0 -10   0  231.48    7.50
   0 -10   0  203.68    7.50
   0 -10   0  210.18    8.20
   0  10   1  610.54   18.80
   0  10  -1  630.34   17.80
   0  10   1  617.14   18.30
   0  10  -1  665.63   18.10
   0  10   1  666.43   18.20
   0 -10   1  618.74   18.80
   0 -10   1  628.84   18.50
   0 -10   1  612.34   20.90
   0 -10  -1  635.64   17.70
   0 -10  -1  640.04   21.00
   0 -10  -1  636.54   18.20
   0 -10  -1  612.94   19.20
   0 -10  -1  635.84   18.40
   0 -10   1  590.44   19.00
   0 -10  -1  630.04   19.00
   0  10  -2  172.38    5.70
   0  10   2  165.48    6.40
   0  10   2  173.28    5.90
   0  10   2  174.48    6.20
   0 -10  -2  163.78    6.60
   0 -10   2  180.98    6.40
   0 -10  -2  178.18    6.50
   0 -10   2  158.78    6.90
   0 -10  -2  162.18    6.00
   0 -10   2  178.88    6.40
   0 -10   2  177.38    5.30
   0 -10  -2  169.48    5.70
   0 -10   2  169.28    6.10
   0 -10  -2  169.78    7.10
   0 -10  -2  182.48    5.70
   0  10   3  415.06   13.30
   0  10   3  434.76   13.20
   0  10   3  407.96   13.50
   0  10  -3  428.76   12.30
   0 -10  -3  422.46   13.60
   0 -10   3  439.16   13.50
   0 -10  -3  428.16   12.70
   0 -10   3  424.16   15.00
   0 -10   3  427.56   13.40
   0 -10  -3  423.56   12.50
   0 -10   3  418.66   13.00
   0 -10  -3  426.56   12.20
   0 -10   3  428.66   12.80
   0 -10  -3  405.66   13.90
   0  10   4  114.99    5.40
   0  10   4  119.79    5.40
   0  10  -4  126.89    4.20
   0 -10   4  117.89    5.30
   0 -10   4  128.79    4.60
   0 -10  -4  119.09    4.00
   0 -10   4  122.29    6.00
   0 -10   4  120.09    4.90
   0 -10   4  125.69    4.90
   0 -10  -4  113.79    4.90
   0 -10  -4  116.89    5.50
   0 -10  -4  114.79    5.10
   0  10   5   15.60    2.40
   0  10   5   16.90    2.40
   0  10   5   17.30    1.60
   0 -10   5   14.20    2.50
   0 -10  -5   12.60    2.20
   0 -10   5   16.70    2.10
   0 -10   5   14.30    1.50
   0 -10  -5   18.60    2.20
   0 -10  -5   19.60    2.30
   0 -10   5   12.50    2.10
   0 -10   5   12.50    1.80
   0  10   6   45.10    3.90
   0  10   6   55.19    4.40
   0 -10  -6   53.79    3.50
   0 -10  -6   54.59    3.40
   0 -10   6   47.80    3.60
   0 -10   6   51.49    2.60
   0 -10   6   55.29    3.70
   0 -10  -6   45.70    4.10
   0 -10   6   55.69    4.30
   0  10   7  374.36   13.20
   0  10   7  353.46   12.80
   0 -10   7  343.57   12.40
   0 -10   7  355.16   14.40
   0 -10   7  341.47   12.70
   0 -10  -7  340.57   11.50
   0 -10   7  358.56   10.90
   0  10   8    5.70    2.60
   0  10   8    1.90    2.20
   0 -10  -8    1.00    1.60
   0 -10   8    6.50    2.50
   0 -10   8   -0.30    2.00
   0 -10   8    2.40    2.30
   0 -10   8    2.90    2.20
   0  10   9   29.10    4.20
   0  10   9   22.20    4.10
   0  10   9   25.80    4.30
   0 -10   9   25.60    3.80
   0 -10   9   27.30    3.60
   0 -10   9   23.00    4.40
   0  10  10   66.09    6.70
   0  10  10   67.59    6.30
   0  10  10   66.79    6.40
   0 -10  10   72.59    6.20
   0  10  11    6.30    3.50
   0  10  11    5.70    3.60
   0  10  11   -1.60    3.60
   0  10  11   -1.00    3.50
   0 -10  11    1.90    3.00
   0 -10  11    2.00    2.90
   0  11   0   -0.20    0.60
   0  11   0    0.40    0.80
   0  11   0    0.80    1.10
   0 -11   0   -1.70    0.80
   0 -11   0   -0.40    1.00
   0 -11   0    0.30    0.90
   0 -11   0    1.00    1.10
   0 -11   0   -0.60    1.20
   0  11   1  682.13   19.10
   0  11   1  653.93   19.30
   0  11  -1  694.53   18.90
   0  11  -1  655.93   18.70
   0  11   1  627.34   19.80
   0 -11  -1  703.63   20.20
   0 -11  -1  673.33   19.20
   0 -11  -1  627.94   20.30
   0 -11  -1  641.24   22.00
   0 -11   1  651.63   20.10
   0 -11   1  641.14   21.90
   0 -11  -1  649.83   19.40
   0 -11   1  654.83   19.80
   0 -11  -1  670.63   18.70
   0 -11   1  666.83   19.50
   0  11  -2 1683.53   45.10
   0  11   2 1607.34   47.30
   0  11   2 1640.24   46.60
   0  11   2 1741.93   46.80
   0 -11  -2 1621.24   44.30
   0 -11  -2 1634.94   46.70
   0 -11   2 1650.63   47.30
   0 -11  -2 1663.13   47.80
   0 -11   2 1608.04   52.49
   0 -11  -2 1637.24   48.40
   0 -11   2 1771.92   46.80
   0 -11   2 1627.24   46.60
   0 -11   2 1640.74   47.90
   0 -11  -2 1715.63   45.90
   0 -11  -2 1644.34   52.69
   0  11   3  244.48    8.70
   0  11  -3  244.78    7.60
   0  11   3  239.78    8.20
   0  11   3  236.58    8.50
   0 -11   3  248.98    8.50
   0 -11  -3  232.28    8.10
   0 -11  -3  250.57    8.80
   0 -11  -3  247.38    7.50
   0 -11   3  229.98    8.50
   0 -11  -3  242.88    7.70
   0 -11  -3  232.28    9.00
   0 -11   3  245.88    7.60
   0 -11   3  237.78    9.60
   0 -11   3  254.57    8.20
   0  11   4   43.70    3.20
   0  11  -4   44.40    2.20
   0  11   4   40.50    3.40
   0  11   4   37.50    2.70
   0 -11  -4   39.70    2.90
   0 -11   4   36.10    2.40
   0 -11  -4   36.50    1.80
   0 -11  -4   44.40    2.90
   0 -11   4   41.50    3.40
   0 -11  -4   38.30    3.40
   0 -11   4   42.90    2.50
   0 -11   4   38.40    3.60
   0 -11   4   35.10    2.60
   0  11   5  502.95   16.40
   0  11   5  497.25   16.30
   0 -11   5  472.05   16.00
   0 -11   5  501.05   18.20
   0 -11   5  502.45   15.20
   0 -11   5  529.75   16.00
   0 -11   5  520.35   15.90
   0 -11  -5  522.25   16.30
   0 -11  -5  489.75   15.20
   0 -11  -5  485.15   16.80
   0  11   6   82.29    5.10
   0  11   6   85.69    5.00
   0 -11   6   87.49    5.00
   0 -11  -6   87.89    5.20
   0 -11   6   93.39    4.80
   0 -11   6   89.09    3.80
   0 -11   6   87.29    5.70
   0 -11  -6   89.19    4.70
   0 -11  -6   84.79    4.50
   0  11   7    0.40    1.90
   0  11   7    2.90    2.20
   0 -11   7    4.10    2.00
   0 -11   7    2.60    1.10
   0 -11   7    2.90    2.30
   0 -11  -7    1.10    1.50
   0  11   8   42.70    4.60
   0  11   8   47.40    5.00
   0 -11   8   38.80    4.90
   0 -11  -8   51.49    4.10
   0 -11   8   40.60    4.20
   0 -11   8   41.80    4.20
   0  11   9    5.50    2.90
   0  11   9   -2.00    2.80
   0  11   9   -2.70    2.50
   0 -11   9    1.00    2.50
   0 -11   9    0.70    2.50
   0 -11   9   -0.70    2.10
   0  11  10   13.60    4.20
   0  11  10   10.40    3.70
   0  11  10    8.10    3.60
   0  11  10   11.60    3.80
   0 -11  10    4.10    2.90
   0  11  11   10.40    3.70
   0  11  11    7.40    3.90
   0  11  11    1.70    3.40
   0  11  11    4.40    3.90
   0 -11  11    8.90    3.50
   0 -11  11    8.50    3.50
   0  12   0  442.56   14.50
   0  12   0  477.65   13.50
   0  12   0  458.95   13.70
   0 -12   0  459.15   13.50
   0 -12   0  454.85   14.00
   0 -12   0  454.35   16.00
   0 -12   0  464.05   14.60
   0 -12   0  454.15   14.70
   0  12  -1  260.77    7.80
   0  12  -1  252.67    7.70
   0  12   1  249.38    8.90
   0  12   1  246.58    8.40
   0  12   1  270.37    8.10
   0 -12  -1  251.47    8.40
   0 -12   1  246.28    8.70
   0 -12   1  253.17    8.90
   0 -12  -1  243.48    8.30
   0 -12   1  253.97    9.70
   0 -12  -1  243.08    9.10
   0 -12   1  263.77    8.20
   0 -12  -1  258.17    9.90
   0 -12  -1  252.87    8.40
   0 -12   1  244.58    8.60
   0 -12  -1  251.37    9.00
   0  12  -2   82.39    3.70
   0  12   2   86.59    4.10
   0  12   2   80.89    4.30
   0  12   2   90.19    3.70
   0 -12  -2   92.09    3.70
   0 -12   2   87.79    4.10
   0 -12  -2   82.29    4.40
   0 -12  -2   83.89    3.60
   0 -12   2   89.09    4.30
   0 -12   2   91.19    4.70
   0 -12  -2   78.89    4.60
   0 -12  -2   81.39    4.00
   0 -12   2   85.19    4.10
   0 -12  -2   85.29    4.30
   0  12   3    6.30    1.80
   0  12  -3    7.80    1.30
   0  12   3    8.90    1.50
   0  12   3   11.00    2.00
   0 -12  -3    9.60    1.20
   0 -12   3    9.90    1.70
   0 -12  -3   11.60    1.30
   0 -12  -3    7.90    1.70
   0 -12   3    7.60    1.80
   0 -12  -3    8.10    1.80
   0 -12  -3   10.00    2.10
   0 -12   3   11.00    1.60
   0 -12   3    7.50    2.00
   0  12   4  508.15   16.80
   0  12   4  552.34   16.70
   0  12  -4  559.34   15.40
   0  12   4  542.35   17.10
   0 -12   4  531.65   16.70
   0 -12   4  560.14   16.40
   0 -12  -4  520.95   15.90
   0 -12   4  506.45   16.80
   0 -12  -4  520.45   17.60
   0 -12   4  531.85   15.00
   0 -12  -4  551.04   17.20
   0 -12   4  505.45   18.80
   0  12   5  127.49    5.90
   0  12   5  126.79    6.20
   0  12   5  125.89    6.20
   0 -12  -5  140.79    6.10
   0 -12   5  132.69    6.20
   0 -12  -5  138.79    6.60
   0 -12   5  139.19    5.20
   0 -12  -5  140.99    5.80
   0 -12   5  124.89    6.70
   0  12   6  143.69    6.90
   0  12   6  149.59    7.20
   0  12   6  161.18    7.40
   0 -12   6  156.08    7.10
   0 -12  -6  152.28    6.80
   0 -12   6  162.08    5.80
   0 -12   6  151.88    8.00
   0 -12  -6  154.58    7.50
   0 -12  -6  163.88    6.70
   0  12   7    5.60    2.40
   0  12   7   -0.10    1.90
   0 -12   7    4.30    2.40
   0 -12   7    5.50    2.40
   0 -12  -7    1.90    1.80
   0 -12   7    2.40    1.10
   0  12   8   41.20    4.60
   0  12   8   37.00    4.40
   0  12   8   33.80    4.60
   0 -12  -8   35.30    3.50
   0 -12   8   34.70    4.10
   0 -12   8   45.60    5.10
   0  12   9   91.59    7.60
   0  12   9   99.69    6.90
   0  12   9  106.89    7.30
   0  12   9  116.59    7.40
   0 -12   9  104.79    6.80
   0 -12   9  111.09    6.70
   0  12  10   36.20    5.20
   0  12  10   37.70    5.00
   0  12  10   27.80    5.00
   0 -12  10   24.40    4.20
   0 -12  10   26.80    3.90
   0  13   0   -0.90    1.20
   0  13   0    0.10    0.70
   0  13   0    0.20    0.90
   0 -13   0    0.20    1.10
   0 -13   0   -0.30    1.20
   0 -13   0    1.50    1.30
   0 -13   0   -0.40    1.10
   0 -13   0    0.10    1.40
   0  13   1    3.90    1.20
   0  13   1    0.20    1.30
   0  13  -1    2.60    0.80
   0  13   1    2.00    0.90
   0  13  -1    2.10    0.80
   0 -13  -1    2.70    1.20
   0 -13  -1    2.70    1.30
   0 -13   1    1.40    1.10
   0 -13   1    1.10    1.20
   0 -13  -1    8.50    1.90
   0 -13  -1    2.00    1.40
   0 -13  -1    1.70    1.50
   0 -13   1    3.60    1.50
   0 -13   1    1.40    1.20
   0 -13  -1    1.80    1.20
   0 -13   1    2.30    1.30
   0  13   2   22.70    2.40
   0  13   2   26.20    2.10
   0  13   2   19.90    2.50
   0  13  -2   22.40    2.10
   0 -13  -2   22.10    2.40
   0 -13  -2   25.70    2.90
   0 -13   2   23.80    2.20
   0 -13  -2   20.10    1.90
   0 -13   2   20.80    2.30
   0 -13  -2   24.20    2.10
   0 -13   2   21.30    2.50
   0 -13  -2   19.80    2.70
   0 -13   2   20.10    2.20
   0 -13   2   19.10    2.60
   0 -13  -2   25.20    2.60
   0  13  -3    7.70    1.30
   0  13   3    7.70    1.50
   0  13   3    6.10    1.80
   0  13   3    7.10    1.70
   0 -13   3    9.40    2.00
   0 -13  -3    7.30    1.90
   0 -13   3    6.50    1.30
   0 -13   3    7.30    1.90
   0 -13  -3    7.90    1.30
   0 -13   3    7.30    1.60
   0 -13  -3    8.20    1.30
   0 -13  -3    7.80    1.70
   0 -13  -3    9.20    2.10
   0 -13   3    5.70    1.50
   0  13   4    2.40    1.40
   0  13  -4    3.90    1.10
   0  13   4    3.00    1.60
   0  13   4    4.20    1.90
   0 -13  -4    2.80    1.70
   0 -13   4    1.40    1.60
   0 -13   4    0.30    1.60
   0 -13   4    3.50    1.20
   0 -13  -4    2.10    1.70
   0 -13   4    3.10    1.30
   0 -13  -4    2.20    1.50
   0 -13   4    3.10    1.40
   0  13   5    2.80    2.00
   0  13   5    3.50    1.80
   0  13   5    3.60    1.70
   0 -13   5    1.80    2.00
   0 -13  -5    3.20    1.60
   0 -13  -5    2.20    1.90
   0 -13  -5    2.40    1.60
   0 -13   5    1.20    1.80
   0 -13   5    2.20    1.20
   0  13   6   93.49    5.20
   0  13   6   86.99    5.70
   0  13   6   82.39    5.50
   0 -13   6   84.09    5.50
   0 -13   6   84.59    5.80
   0 -13  -6   90.19    5.70
   0 -13  -6   98.79    5.00
   0 -13  -6   89.39    5.10
   0 -13   6   92.89    4.20
   0  13   7   81.79    5.70
   0  13   7   84.29    5.60
   0  13   7   91.19    5.50
   0 -13  -7   75.59    4.90
   0 -13   7   90.09    6.10
   0 -13   7   78.39    3.80
   0 -13   7   92.09    5.60
   0  13   8    5.70    2.90
   0  13   8    3.90    2.60
   0  13   8    7.50    2.80
   0 -13   8    5.70    2.80
   0 -13  -8    3.20    2.00
   0 -13   8    5.90    2.90
   0  13   9    5.30    2.90
   0  13   9    6.90    3.20
   0  13   9    5.70    3.40
   0  13   9    7.30    3.20
   0 -13   9    9.80    3.10
   0 -13   9    7.90    2.90
   0  13  10  134.09    8.80
   0  13  10  131.29    8.30
   0  13  10  128.09    8.70
   0  13  10  127.79    8.60
   0 -13  10  134.59    8.40
   0  14   0   38.60    2.40
   0  14   0   41.50    3.10
   0  14   0   41.50    2.10
   0 -14   0   39.90    3.40
   0 -14   0   42.60    3.20
   0 -14   0   38.80    2.80
   0 -14   0   33.60    3.10
   0 -14   0   37.10    3.50
   0  14  -1    2.40    0.80
   0  14  -1    3.60    1.40
   0  14   1    2.60    1.50
   0  14   1    1.80    1.20
   0  14   1    3.70    1.00
   0 -14  -1    3.20    1.30
   0 -14  -1    3.20    1.60
   0 -14  -1    0.70    1.40
   0 -14   1    4.00    1.50
   0 -14  -1    2.30    1.40
   0 -14   1    2.40    1.30
   0 -14   1    1.10    1.20
   0 -14  -1    0.70    1.60
   0 -14   1    2.90    1.40
   0 -14   1    2.30    1.60
   0 -14  -1    1.80    1.20
   0  14   2    2.00    1.40
   0  14   2    2.50    1.10
   0  14  -2    3.00    1.20
   0  14   2    4.60    1.70
   0 -14   2    4.20    1.60
   0 -14  -2    2.00    1.70
   0 -14  -2    1.60    1.50
   0 -14   2    2.90    1.40
   0 -14   2    1.40    1.70
   0 -14  -2    1.40    1.40
   0 -14   2    2.70    1.50
   0 -14  -2    3.40    1.20
   0 -14  -2    3.70    1.20
   0 -14  -2    3.10    1.70
   0 -14   2    2.70    1.50
   0  14  -3  344.27   10.70
   0  14   3  322.67   11.90
   0  14   3  366.06   11.20
   0  14   3  342.77   11.70
   0 -14  -3  335.37   10.50
   0 -14  -3  347.47   10.70
   0 -14   3  332.47   11.40
   0 -14   3  342.97   11.80
   0 -14  -3  334.47   11.20
   0 -14  -3  328.57   12.30
   0 -14  -3  317.07   11.80
   0 -14   3  342.67   10.50
   0 -14   3  334.87   11.50
   0 -14   3  348.07   13.20
   0  14  -4    1.60    1.10
   0  14   4    0.50    1.80
   0  14   4    0.50    1.20
   0  14   4    0.60    1.80
   0 -14   4    0.50    1.30
   0 -14  -4    0.20    1.70
   0 -14  -4   -0.30    1.50
   0 -14   4   -0.60    1.20
   0 -14   4    0.30    1.80
   0 -14   4   -0.80    1.00
   0 -14  -4    1.60    1.60
   0 -14   4    0.90    1.60
   0  14   5  235.78    9.20
   0  14   5  249.78    9.80
   0  14   5  244.58    9.90
   0 -14  -5  258.97    9.30
   0 -14   5  247.58   10.90
   0 -14   5  251.57    8.70
   0 -14  -5  241.38   10.20
   0 -14  -5  247.38    9.70
   0 -14   5  246.18    9.80
   0  14   6  106.89    6.00
   0  14   6  106.59    6.10
   0  14   6   91.99    5.30
   0 -14  -6   98.49    6.20
   0 -14   6  108.89    6.50
   0 -14  -6  101.79    5.40
   0 -14  -6   99.49    5.60
   0 -14   6  102.49    4.60
   0 -14   6   99.99    5.90
   0  14   7  303.07   12.10
   0  14   7  315.77   12.70
   0  14   7  314.17   12.50
   0 -14  -7  319.77   11.40
   0 -14   7  312.77   13.70
   0 -14   7  305.77   10.30
   0 -14   7  327.87   12.40
   0  14   8   -1.10    2.40
   0  14   8    1.70    2.50
   0  14   8   -0.80    2.50
   0 -14   8    3.90    2.80
   0 -14   8    5.40    2.90
   0 -14  -8    6.40    2.40
   0  14   9    9.10    3.50
   0  14   9   20.70    4.10
   0  14   9   15.00    3.80
   0  14   9   14.60    3.70
   0 -14   9   14.00    3.80
   0 -14   9   17.80    3.70
   0  14  10   -0.20    3.10
   0  14  10    9.20    3.80
   0  14  10    1.80    3.00
   0  14  10   -1.40    3.10
   0 -14  10    1.70    2.90
   0 -14  10    1.70    3.40
   0  15   0    0.20    0.90
   0  15   0    0.10    1.50
   0 -15   0    1.20    1.40
   0 -15   0    1.00    1.60
   0 -15   0    1.30    1.50
   0 -15   0   -0.90    1.30
   0 -15   0   -0.70    1.60
   0  15  -1    8.90    1.70
   0  15   1    9.90    1.70
   0  15   1    6.80    1.90
   0 -15  -1    8.50    1.60
   0 -15   1    8.30    1.70
   0 -15  -1    7.40    1.70
   0 -15  -1    8.90    2.10
   0 -15   1    7.60    1.90
   0 -15   1    8.00    2.00
   0 -15  -1    6.30    2.00
   0 -15   1    6.30    1.90
   0 -15  -1   10.30    2.20
   0 -15   1    7.70    2.10
   0 -15  -1    6.40    1.70
   0  15   2   92.39    4.00
   0  15   2   87.09    4.90
   0  15   2   89.69    4.60
   0  15  -2   88.09    4.30
   0 -15  -2   86.29    4.10
   0 -15  -2   93.09    5.00
   0 -15  -2   95.29    5.30
   0 -15  -2   83.89    5.50
   0 -15  -2   96.09    4.40
   0 -15   2   94.29    4.70
   0 -15  -2   94.79    4.70
   0 -15   2   89.39    5.30
   0 -15   2   84.79    4.80
   0 -15   2   94.69    4.70
   0 -15   2   97.89    4.30
   0  15   3  769.22   22.50
   0  15  -3  739.03   21.20
   0  15   3  763.02   22.00
   0  15   3  692.03   22.80
   0 -15   3  719.03   22.40
   0 -15   3  719.63   22.60
   0 -15   3  704.63   25.10
   0 -15  -3  700.83   23.00
   0 -15   3  741.03   20.70
   0 -15  -3  746.63   21.30
   0 -15  -3  714.63   21.50
   0 -15  -3  722.33   23.60
   0 -15   3  753.32   22.60
   0  15   4    4.30    2.10
   0  15  -4    6.10    1.40
   0  15   4    6.00    1.70
   0  15   4    5.60    2.00
   0 -15  -4    7.00    2.30
   0 -15   4    5.30    2.20
   0 -15  -4    4.70    1.90
   0 -15   4    8.30    1.80
   0 -15   4    7.00    1.60
   0 -15   4    7.20    2.20
   0 -15  -4    7.10    2.10
   0  15   5   15.10    2.40
   0  15   5   18.20    3.00
   0  15   5   17.40    3.10
   0 -15   5   14.30    2.10
   0 -15   5   19.50    3.20
   0 -15   5   13.60    2.80
   0 -15  -5   20.40    2.90
   0 -15  -5   17.30    2.80
   0 -15  -5   13.00    2.90
   0  15   6    1.30    2.10
   0  15   6    1.00    1.80
   0  15   6    3.20    2.30
   0 -15  -6   -1.70    2.10
   0 -15   6    2.20    2.30
   0 -15   6    3.90    2.60
   0 -15   6    1.40    1.40
   0 -15  -6    0.10    2.10
   0 -15  -6    1.00    1.80
   0  15   7  224.78   10.20
   0  15   7  218.38    9.70
   0  15   7  232.98   10.40
   0 -15   7  212.28    9.90
   0 -15  -7  232.48    9.30
   0 -15   7  247.28   11.20
   0 -15   7  217.38    8.20
   0  15   8   65.29    5.90
   0  15   8   68.29    6.20
   0  15   8   73.29    6.50
   0  15   8   70.49    6.10
   0 -15   8   60.59    5.80
   0 -15  -8   56.09    4.90
   0  15   9    7.50    3.40
   0  15   9    0.50    3.00
   0  15   9    7.20    3.50
   0  15   9    5.70    3.10
   0 -15   9    4.50    3.00
   0 -15   9    4.50    3.10
   0  15  10   57.49    6.20
   0  15  10   59.69    6.60
   0  15  10   70.69    6.90
   0 -15  10   66.99    6.40
   0 -15  10   64.09    6.50
   0  16   0   33.80    2.40
   0  16   0   34.30    3.50
   0 -16   0   38.50    3.90
   0 -16   0   39.50    3.40
   0 -16   0   38.90    3.30
   0 -16   0   34.80    3.50
   0 -16   0   34.20    3.40
   0 -16   0   36.90    3.30
   0  16   1  169.38    7.30
   0  16  -1  175.38    6.80
   0  16   1  165.08    6.50
   0 -16  -1  174.68    6.90
   0 -16   1  174.38    7.20
   0 -16  -1  170.28    6.60
   0 -16  -1  173.28    7.50
   0 -16   1  164.08    6.60
   0 -16  -1  167.88    6.80
   0 -16   1  173.98    7.30
   0 -16   1  168.38    7.10
   0 -16  -1  161.58    7.30
   0 -16  -1  156.48    7.90
   0 -16   1  172.98    7.90
   0  16   2   11.50    2.40
   0  16  -2    8.00    1.80
   0  16   2   10.00    2.00
   0 -16   2   12.10    2.20
   0 -16  -2   10.20    2.40
   0 -16  -2   11.90    1.90
   0 -16   2   11.70    1.90
   0 -16  -2    7.60    2.10
   0 -16  -2    8.20    2.20
   0 -16   2    8.60    2.10
   0 -16  -2   11.70    1.80
   0 -16   2   10.70    2.60
   0 -16   2    8.70    2.10
   0 -16  -2   10.30    2.10
   0  16   3   54.59    4.00
   0  16  -3   58.49    3.40
   0  16   3   51.39    4.30
   0  16   3   52.59    3.30
   0 -16   3   53.69    3.40
   0 -16   3   55.29    4.60
   0 -16   3   54.99    3.80
   0 -16   3   58.09    3.70
   0 -16  -3   55.79    3.90
   0 -16  -3   55.79    4.10
   0 -16   3   49.90    4.30
   0 -16  -3   57.69    5.00
   0  16   4    3.40    2.00
   0  16   4    2.10    2.00
   0  16   4    3.60    1.70
   0  16  -4    1.70    1.30
   0 -16   4    4.40    2.10
   0 -16  -4    2.30    1.90
   0 -16   4    2.10    1.30
   0 -16  -4    1.20    1.90
   0 -16   4    2.60    1.70
   0 -16  -4    2.30    2.10
   0 -16   4    2.70    2.10
   0  16   5   29.90    3.70
   0  16   5   34.10    3.30
   0  16   5   26.70    3.80
   0 -16   5   28.40    4.00
   0 -16   5   29.70    3.90
   0 -16   5   31.40    3.00
   0 -16  -5   27.20    3.50
   0 -16  -5   39.80    3.90
   0 -16  -5   28.80    3.90
   0  16   6   73.19    5.00
   0  16   6   77.39    5.90
   0  16   6   77.39    5.70
   0 -16   6   82.09    4.50
   0 -16   6   92.59    6.00
   0 -16  -6   85.39    6.20
   0 -16   6   92.79    6.40
   0 -16  -6   97.99    5.60
   0  16   7  126.19    7.40
   0  16   7  114.59    6.90
   0  16   7  111.19    6.40
   0 -16   7  108.89    7.20
   0 -16  -7  105.69    6.30
   0 -16   7  125.29    7.80
   0  16   8   14.20    3.70
   0  16   8   13.40    3.40
   0  16   8   22.20    3.90
   0  16   8   13.00    3.60
   0 -16   8   12.90    3.50
   0 -16  -8   13.70    3.00
   0  16   9  151.58    9.00
   0  16   9  149.99    8.70
   0  16   9  141.89    9.40
   0  16   9  136.69    7.70
   0  16   9  152.88    8.70
   0 -16   9  143.99    8.60
   0 -16   9  139.59    8.50
   0  17   0   -0.30    1.40
   0 -17   0   -1.20    1.60
   0 -17   0    1.30    2.00
   0 -17   0    2.80    1.80
   0 -17   0    1.40    1.60
   0 -17   0   -0.50    1.60
   0 -17   0    1.00    1.50
   0  17  -1  238.28    8.90
   0  17   1  234.68    8.60
   0  17   1  242.18    9.60
   0 -17  -1  247.18   10.60
   0 -17  -1  248.58    8.90
   0 -17   1  249.58    9.50
   0 -17   1  251.87    9.50
   0 -17   1  248.78   10.50
   0 -17  -1  240.38    9.60
   0 -17  -1  240.48    9.80
   0 -17   1  237.38    9.40
   0 -17   1  236.58    8.80
   0 -17  -1  252.67    9.10
   0 -17  -1  241.28    9.00
   0  17  -2   51.99    3.40
   0  17   2   51.69    3.70
   0  17   2   45.00    4.20
   0 -17   2   53.19    4.40
   0 -17   2   54.29    3.90
   0 -17  -2   55.09    4.50
   0 -17  -2   53.09    4.50
   0 -17  -2   52.99    3.40
   0 -17  -2   49.00    4.10
   0 -17   2   55.79    3.70
   0 -17  -2   57.09    3.60
   0 -17   2   50.29    3.80
   0 -17   2   55.69    4.10
   0 -17  -2   51.19    4.60
   0  17  -3  195.48    7.40
   0  17   3  205.08    8.30
   0  17   3  191.78    8.60
   0 -17   3  188.98    8.50
   0 -17   3  193.78    9.10
   0 -17   3  195.88    7.90
   0 -17   3  198.38    7.40
   0 -17  -3  206.08    9.20
   0 -17  -3  201.48    8.60
   0 -17  -3  176.48    7.80
   0 -17   3  194.68    8.00
   0  17   4   -0.30    2.00
   0  17   4   -0.60    1.90
   0  17  -4    0.40    1.40
   0 -17   4    0.40    1.90
   0 -17  -4   -0.60    2.00
   0 -17   4    0.70    1.70
   0 -17  -4   -1.10    1.80
   0 -17   4   -0.80    2.00
   0 -17  -4   -1.10    1.80
   0  17   5  261.77    9.90
   0  17   5  272.27   10.90
   0  17   5  256.47   10.90
   0 -17  -5  244.08   10.60
   0 -17   5  255.37   10.80
   0 -17   5  256.87    9.60
   0 -17  -5  257.87   11.50
   0 -17   5  273.07   12.00
   0 -17  -5  266.17   10.30
   0  17   6   37.60    4.50
   0  17   6   40.80    4.10
   0  17   6   41.50    4.60
   0 -17  -6   33.70    4.70
   0 -17   6   38.10    4.60
   0 -17   6   41.00    3.50
   0 -17   6   38.00    4.60
   0 -17  -6   40.80    4.40
   0  17   7  125.69    7.50
   0  17   7  129.99    8.10
   0  17   7  129.39    7.10
   0  17   7  136.59    7.70
   0 -17   7  141.09    8.40
   0 -17  -7  121.29    6.80
   0 -17   7  136.99    7.80
   0  17   8   14.90    3.60
   0  17   8    7.90    3.50
   0  17   8   16.40    3.80
   0  17   8   14.60    3.80
   0  17   8   14.20    3.30
   0 -17   8   14.70    3.80
   0 -17  -8   11.20    3.10
   0  17   9   18.10    4.10
   0  17   9   21.30    4.30
   0  17   9   20.60    4.70
   0  17   9   19.50    3.80
   0 -17   9   18.70    4.20
   0 -17  -9   20.10    3.50
   0 -17   9   16.00    4.10
   0  18   0  291.97   10.50
   0 -18   0  285.27   10.50
   0 -18   0  282.37   10.20
   0 -18   0  299.87   11.10
   0 -18   0  278.77   10.40
   0 -18   0  275.97   10.90
   0 -18   0  285.77   12.10
   0  18   1  295.57   11.90
   0  18  -1  316.97   11.20
   0 -18  -1  305.47   12.00
   0 -18   1  334.17   13.20
   0 -18  -1  339.87   11.40
   0 -18   1  329.87   12.00
   0 -18   1  315.97   11.90
   0 -18   1  322.17   11.10
   0 -18   1  325.17   11.80
   0 -18  -1  322.27   12.30
   0 -18  -1  327.87   11.40
   0 -18  -1  322.47   11.30
   0 -18  -1  321.47   13.30
   0  18  -2   68.79    4.20
   0  18   2   69.39    4.40
   0  18   2   66.59    5.00
   0 -18   2   69.19    4.50
   0 -18   2   68.09    4.30
   0 -18  -2   71.49    4.30
   0 -18   2   63.09    5.00
   0 -18  -2   80.79    4.80
   0 -18   2   68.59    4.50
   0 -18  -2   69.09    5.30
   0 -18   2   76.29    4.90
   0 -18  -2   67.69    4.80
   0  18   3   72.79    5.70
   0  18   3   85.49    5.10
   0  18  -3   78.89    4.20
   0 -18  -3   71.19    5.00
   0 -18   3   62.29    5.40
   0 -18   3   72.09    5.30
   0 -18   3   70.99    4.00
   0 -18  -3   61.69    4.80
   0 -18  -3   74.59    6.10
   0 -18   3   74.39    4.60
   0  18   4  241.68    9.80
   0  18   4  211.28    9.80
   0 -18  -4  218.28    9.20
   0 -18   4  225.48   10.60
   0 -18   4  233.58    9.10
   0 -18  -4  233.68    9.90
   0 -18  -4  214.28   10.20
   0 -18   4  236.68    9.90
   0  18   5  103.69    6.50
   0  18   5  106.49    6.40
   0 -18  -5   90.39    6.00
   0 -18   5  110.99    5.50
   0 -18  -5  104.49    6.30
   0 -18   5   90.99    6.30
   0 -18   5  107.99    7.00
   0 -18  -5   97.89    6.80
   0  18   6    8.30    2.90
   0  18   6    7.80    2.80
   0 -18  -6    2.30    2.40
   0 -18   6    8.00    3.10
   0 -18   6    5.10    2.10
   0 -18  -6    1.10    2.70
   0 -18   6    3.10    2.80
   0  18   7   33.70    4.80
   0  18   7   38.60    5.10
   0 -18  -7   32.00    4.30
   0 -18   7   28.10    4.40
   0  18   8   47.50    5.50
   0  18   8   44.70    5.00
   0  18   8   56.49    6.40
   0 -18  -8   49.80    5.00
   0 -18   8   58.39    6.20
   0  19   0    0.50    1.60
   0 -19   0   -1.10    1.60
   0 -19   0    0.80    1.70
   0 -19   0    1.40    1.90
   0 -19   0   -0.60    1.80
   0 -19   0   -0.20    2.00
   0 -19   0    1.00    1.90
   0  19   1    3.20    2.50
   0  19   1    4.60    2.20
   0  19  -1    4.10    1.90
   0 -19  -1    8.20    2.20
   0 -19   1    5.20    2.20
   0 -19   1    9.00    2.30
   0 -19   1    3.10    2.00
   0 -19  -1    8.50    2.40
   0 -19   1    7.20    2.40
   0 -19   1    4.60    2.00
   0 -19  -1    2.20    2.20
   0 -19  -1    3.10    2.20
   0 -19   1    6.60    2.60
   0 -19  -1    4.40    2.50
   0 -19  -1    5.40    1.90
   0  19  -2  248.68    9.40
   0  19   2  241.68   10.30
   0 -19  -2  234.68   10.60
   0 -19   2  251.37    9.90
   0 -19  -2  263.57    9.60
   0 -19   2  231.68   10.00
   0 -19  -2  252.17    9.80
   0 -19  -2  250.37   10.40
   0 -19   2  255.77   10.10
   0 -19   2  261.97    9.30
   0 -19   2  261.47   11.30
   0  19   3  250.37   10.70
   0  19   3  260.27   10.10
   0  19  -3  251.77    9.20
   0 -19  -3  246.78   10.90
   0 -19   3  264.47    9.30
   0 -19   3  253.87   11.40
   0 -19   3  232.58    9.90
   0 -19   3  243.08   10.50
   0 -19  -3  239.28    9.80
   0 -19  -3  248.48   10.50
   0  19   4   12.00    2.90
   0  19   4   13.60    3.30
   0 -19  -4   11.80    3.00
   0 -19   4   16.30    2.70
   0 -19  -4   10.70    3.20
   0 -19  -4   17.10    3.20
   0 -19   4   18.50    3.50
   0 -19   4   13.70    3.40
   0  19   5   25.60    4.20
   0  19   5   28.80    4.10
   0 -19   5   28.30    4.40
   0 -19   5   23.20    3.10
   0 -19  -5   25.20    4.30
   0 -19   5   28.90    4.30
   0 -19  -5   26.10    3.90
   0 -19  -5   29.50    4.00
   0  19   6    8.00    3.30
   0  19   6    7.60    3.30
   0 -19  -6    7.40    3.40
   0 -19   6    7.60    2.30
   0 -19  -6    7.70    3.10
   0 -19   6   10.00    3.60
   0  19   7   31.10    4.50
   0  19   7   23.60    4.60
   0  19   7   27.80    4.30
   0 -19  -7   28.90    4.00
   0 -19   7   29.80    4.80
   0  19   8   -0.80    2.60
   0  19   8    1.10    3.10
   0  19   8   -0.90    3.30
   0 -19   8    0.70    3.00
   0 -19  -8   -1.20    2.20
   0  20   0  131.89    6.60
   0 -20   0  134.49    7.10
   0 -20   0  133.39    6.80
   0 -20   0  144.79    7.80
   0 -20   0  133.59    7.10
   0 -20   0  130.79    6.40
   0 -20   0  130.39    6.50
   0  20   1    1.20    2.40
   0  20  -1    1.60    1.80
   0 -20   1    3.20    2.10
   0 -20   1    1.60    2.00
   0 -20  -1   -0.20    1.70
   0 -20   1    0.80    2.40
   0 -20  -1    3.00    2.30
   0 -20  -1    2.10    2.30
   0 -20  -1   -0.10    2.10
   0 -20   1    0.90    2.10
   0 -20   1    1.10    2.10
   0 -20  -1    0.30    2.20
   0 -20   1    2.30    2.30
   0 -20  -1    0.20    1.70
   0  20  -2   27.70    3.20
   0  20   2   30.50    3.80
   0  20   2   25.90    3.80
   0 -20   2   22.70    3.50
   0 -20   2   37.60    4.10
   0 -20  -2   26.40    4.10
   0 -20   2   31.80    3.60
   0 -20   2   29.70    4.10
   0 -20  -2   23.90    3.50
   0 -20   2   36.90    4.20
   0 -20   2   33.00    3.50
   0 -20  -2   25.00    3.70
   0  20   3    2.50    2.60
   0  20  -3    0.90    1.70
   0  20   3    4.00    2.50
   0 -20  -3    3.50    2.30
   0 -20  -3   -0.50    2.30
   0 -20  -3   -0.60    2.10
   0 -20   3   -1.40    2.00
   0 -20   3   -0.80    1.80
   0 -20   3   -1.40    1.90
   0 -20   3    2.70    2.60
   0  20   4   25.40    4.00
   0  20   4   20.40    3.40
   0 -20   4   21.80    3.30
   0 -20  -4   20.70    4.10
   0 -20  -4   19.80    3.70
   0 -20  -4   26.90    3.80
   0 -20   4   24.80    4.00
   0 -20   4   25.80    4.30
   0  20   5    4.40    2.80
   0  20   5   -1.10    2.40
   0  20   5   -3.70    2.10
   0 -20  -5    3.30    3.00
   0 -20  -5   -1.90    2.00
   0 -20  -5    2.00    2.80
   0 -20   5   -1.00    2.50
   0 -20   5    1.50    2.00
   0  20   6  236.58   11.20
   0  20   6  239.38   11.00
   0  20   6  250.17   11.30
   0 -20   6  234.58   11.30
   0 -20   6  246.48    9.80
   0 -20  -6  255.17   10.70
   0 -20  -6  248.18   12.30
   0  20   7    9.20    3.60
   0  20   7    9.60    3.80
   0  20   7    3.10    3.10
   0 -20  -7   13.20    3.40
   0 -20   7   10.90    4.00
   0  21   0   -0.80    1.80
   0 -21   0   -0.40    2.00
   0 -21   0    2.00    2.30
   0 -21   0   -1.60    2.40
   0 -21   0   -1.40    2.10
   0 -21   0    1.70    2.10
   0 -21   0    2.20    2.40
   0  21   1    0.20    2.40
   0  21  -1    3.50    2.10
   0 -21   1    2.60    2.50
   0 -21   1    0.10    2.00
   0 -21  -1   -1.00    1.90
   0 -21   1    1.10    2.10
   0 -21  -1    1.10    2.40
   0 -21  -1    2.00    2.30
   0 -21   1    0.80    2.30
   0 -21  -1   -0.50    2.40
   0 -21   1    2.60    2.20
   0 -21  -1    1.10    2.60
   0 -21   1    1.50    2.20
   0  21   2   52.49    5.00
   0  21  -2   52.89    4.60
   0  21   2   47.30    5.00
   0 -21   2   45.00    4.50
   0 -21   2   54.59    5.40
   0 -21   2   56.39    5.30
   0 -21  -2   49.10    5.10
   0 -21  -2   52.89    5.50
   0 -21   2   51.99    5.10
   0 -21  -2   53.19    5.00
   0 -21   2   54.89    4.60
   0  21  -3    8.90    2.40
   0  21   3   14.40    3.40
   0  21   3    7.40    2.90
   0 -21   3    9.50    3.10
   0 -21  -3    8.30    3.30
   0 -21  -3   11.60    3.30
   0 -21   3   10.20    3.30
   0 -21   3   17.60    3.20
   0 -21  -3   10.80    3.10
   0 -21   3    9.60    2.30
   0  21   4  155.78    8.70
   0  21   4  170.18    8.60
   0 -21  -4  155.28    8.00
   0 -21  -4  151.48    8.90
   0 -21   4  162.38    7.80
   0 -21  -4  154.88    8.60
   0 -21   4  145.79    8.30
   0  21   5   47.40    5.40
   0  21   5   39.20    5.00
   0  21   5   38.00    4.70
   0 -21   5   38.50    4.90
   0 -21  -5   38.10    4.70
   0 -21  -5   48.10    5.40
   0 -21   5   39.40    4.10
   0 -21  -5   53.29    6.00
   0  21   6   20.50    4.10
   0  21   6   18.50    4.00
   0  21   6   15.20    3.80
   0 -21   6   20.20    3.20
   0 -21  -6   27.60    4.10
   0 -21   6   15.60    4.20
   0  21   7   29.20    4.80
   0  21   7   31.50    5.00
   0  21   7   31.80    4.90
   0 -21   7   26.70    4.80
   0 -21  -7   33.20    4.70
   0  22   0   60.49    5.20
   0 -22   0   57.59    5.00
   0 -22   0   51.39    4.90
   0 -22   0   44.50    4.80
   0 -22   0   55.99    5.20
   0 -22   0   62.59    6.10
   0 -22   0   56.39    4.70
   0  22   1  234.98   10.10
   0  22  -1  220.38    9.50
   0 -22   1  259.17   10.30
   0 -22   1  244.78   10.30
   0 -22  -1  244.08   10.20
   0 -22  -1  232.88   10.50
   0 -22   1  218.48   10.00
   0 -22  -1  228.78   10.10
   0 -22  -1  226.58   10.60
   0 -22   1  234.08    9.60
   0 -22  -1  235.88   11.50
   0 -22   1  235.28   11.50
   0 -22   1  227.68   10.30
   0  22   2   53.59    5.40
   0  22  -2   53.79    4.80
   0  22   2   56.29    5.70
   0 -22   2   48.70    4.90
   0 -22   2   51.09    4.70
   0 -22  -2   54.69    5.60
   0 -22   2   57.49    5.70
   0 -22   2   60.29    5.70
   0 -22  -2   59.39    5.20
   0 -22   2   53.99    5.10
   0 -22  -2   46.00    5.10
   0  22   3  118.59    7.40
   0  22   3  119.09    7.20
   0 -22  -3  118.39    7.90
   0 -22   3  110.39    6.80
   0 -22  -3  103.69    7.30
   0 -22   3  131.19    7.50
   0 -22  -3  104.79    7.00
   0 -22   3  110.89    7.10
   0  22   4  111.29    7.20
   0  22   4  107.19    7.40
   0 -22   4  102.19    7.10
   0 -22  -4  119.09    8.10
   0 -22   4   98.99    6.40
   0 -22  -4  110.69    7.20
   0 -22  -4   92.49    7.00
   0  22   5    2.10    3.00
   0  22   5    3.10    2.90
   0 -22  -5    0.10    2.60
   0 -22  -5    2.70    3.10
   0 -22   5    3.10    3.40
   0 -22   5    2.00    2.40
   0 -22  -5    1.40    2.60
   0  22   6   79.79    7.10
   0  22   6   74.19    6.80
   0 -22   6   87.09    5.60
   0 -22   6   78.29    7.20
   0  23   0    0.80    2.20
   0 -23   0    0.10    2.40
   0 -23   0    0.60    2.60
   0 -23   0    1.00    2.80
   0 -23   0    2.30    2.60
   0  23   1   61.39    5.70
   0  23  -1   66.99    5.40
   0 -23   1   63.99    5.40
   0 -23  -1   56.89    5.70
   0 -23   1   74.29    5.90
   0 -23   1   64.29    5.90
   0 -23  -1   52.89    5.30
   0 -23   1   58.99    5.50
   0 -23  -1   63.99    6.00
   0  23   2    2.60    2.80
   0  23  -2    6.60    2.50
   0 -23   2   10.90    2.80
   0 -23   2    2.70    2.60
   0 -23   2   11.50    3.20
   0 -23  -2   11.20    3.40
   0 -23  -2    5.70    3.00
   0 -23   2    9.00    3.20
   0 -23  -2    4.00    2.90
   0  23   3   75.59    6.50
   0  23   3   70.79    6.70
   0 -23  -3   58.89    5.70
   0 -23   3   80.99    6.00
   0 -23  -3   69.89    6.50
   0 -23  -3   66.79    6.60
   0 -23   3   77.99    6.40
   0 -23   3   74.99    6.40
   0  23   4   29.70    4.80
   0  23   4   40.20    5.30
   0 -23   4   34.40    4.30
   0 -23  -4   42.10    4.90
   0 -23   4   44.60    5.20
   0 -23  -4   35.40    5.20
   0 -23  -4   38.10    5.20
   0 -23   4   39.50    5.10
   0  23   5    2.20    3.20
   0  23   5    2.30    3.00
   0 -23  -5    0.90    2.80
   0 -23   5    1.10    2.40
   0 -23  -5    0.90    3.50
   0 -23   5   -1.40    3.20
   0 -23   5   -3.80    2.90
   0 -23  -5   -1.10    2.90
   0  24   0    2.10    2.50
   0 -24   0    2.30    2.70
   0 -24   0   -2.70    2.70
   0 -24   0   -1.60    2.50
   0 -24   0    2.80    2.40
   0  24   1    0.60    2.50
   0  24  -1    4.00    2.50
   0 -24   1   -1.10    2.50
   0 -24  -1    1.30    2.80
   0 -24   1    0.20    2.40
   0 -24  -1    3.30    2.60
   0 -24  -1    2.40    2.90
   0 -24   1    0.10    2.50
   0 -24   1   -1.20    2.50
   0  24  -2   -1.90    2.30
   0  24   2    2.00    2.70
   0 -24   2    0.70    2.50
   0 -24  -2   -1.30    2.70
   0 -24  -2   -2.80    2.60
   0 -24   2    9.10    3.00
   0 -24   2   -1.70    2.80
   0 -24   2    1.80    2.70
   0 -24  -2   -1.70    3.00
   0  24   3   -0.90    3.00
   0 -24  -3   -0.80    2.80
   0 -24  -3    1.70    3.20
   0 -24   3    3.80    2.80
   0 -24   3    1.40    2.90
   0 -24   3   -0.40    3.00
   0 -24  -3    5.20    3.30
   0  24   4   -2.60    2.80
   0  24   4   -1.90    3.00
   0 -24   4   -0.70    3.10
   0 -24   4    1.50    2.60
   0 -24   4    2.00    3.30
   0 -24  -4    0.90    3.30
   0 -24  -4    0.60    3.20
   0 -24  -4    1.90    3.10
   0  25   0    4.70    2.80
   0 -25   0   -1.90    2.70
   0 -25   0    2.00    3.20
   0  25   1  178.18    9.50
   0  25  -1  184.68    9.00
   0 -25   1  171.48    9.50
   0 -25  -1  202.98    9.80
   0 -25   1  189.18    9.10
   0 -25   1  184.38    9.50
   0  25   2   29.80    4.50
   0 -25  -2   41.70    5.30
   0 -25   2   41.70    5.20
   0 -25  -2   34.70    5.00
   0 -25   2   39.50    4.90
   0 -25  -2   37.00    5.40
   0 -25   2   48.10    5.10
   0  25   3   54.39    5.90
   0 -25  -3   42.30    5.90
   0 -25  -3   49.00    5.80
   0 -25  -3   47.20    5.90
   0 -25   3   37.60    4.90
   0 -25   3   47.20    5.80
   0 -25   3   53.69    5.80
   0  26   0    5.40    3.10
   0 -26   0   -3.00    2.40
   0 -26   0    2.10    3.10
   0  26   1  124.49    8.20
   0  26  -1  135.39    7.70
   0 -26   1  133.49    8.30
   0 -26  -1  124.69    8.20
   0 -26   1  127.29    8.00
   0 -26  -1  128.89    8.70
  -1   0  12    6.10    3.10
  -1   0  12    7.00    3.50
  -1   0  12    7.50    3.90
  -1   0  11   -0.30    2.80
  -1   0  11    1.10    2.40
  -1   0  11   -4.80    2.10
  -1   0  10   27.80    3.80
  -1   0  10   36.30    4.80
  -1   0  10   32.50    4.00
  -1   0   9   -0.40    1.80
  -1   0   9    0.30    1.60
  -1   0   8   15.40    1.90
  -1   0   8   10.40    2.10
  -1   0   8   14.70    2.50
  -1   0   7   -0.60    0.70
  -1   0   7   -0.80    1.10
  -1   0   7   -0.30    0.90
  -1   0   7    1.40    1.30
  -1   0   7   -0.40    0.60
  -1   0   7    1.70    0.90
  -1   0   6  172.58    5.80
  -1   0   6  165.18    6.30
  -1   0   6  174.68    5.00
  -1   0   6  164.88    6.30
  -1   0   6  171.48    5.90
   1   0  -6  167.88    4.80
  -1   0   6  171.98    5.50
  -1   0   5    3.70    1.10
  -1   0   5    0.70    0.70
   1   0  -5    0.00    0.40
  -1   0   5    1.10    0.50
  -1   0   4 5552.84  156.78
   1   0  -4 5681.83  145.29
  -1   0   3   -0.20    0.20
   1   0  -3    0.70    0.30
  -1   0   3    0.60    0.30
  -1   0   3    0.50    0.30
  -1   0   2  131.99    3.90
  -1   0   2  130.09    3.80
   1   0  -1    0.00    0.20
  -1   0   1    0.80    0.30
  -1   0   1    0.90    0.20
   1   0  -1    0.40    0.20
   1   0  -1    0.20    0.20
   1   0  -1    1.20    0.20
  -1   0   1    0.20    0.20
  -1   0   1    0.30    0.20
  -1   0   1    0.40    0.30
  -1   0   1    0.70    0.20
  -1   0   0  335.47    9.20
   1   0   0  344.37    9.60
  -1   0   0  349.57   10.00
  -1   0   0  336.37    9.90
   1   0   0  351.16    9.80
   1   0   0  349.96    9.70
  -1   0   0  348.07    9.90
  -1   0   0  346.67   10.00
   1   0   0  345.77    9.90
   1   0   1    0.70    0.50
  -1   0  -1    0.20    0.30
   1   0   1    0.30    0.30
  -1   0  -1   -0.30    0.50
   1   0   1   -0.10    0.60
  -1   0  -1    0.80    0.40
   1   0   1    0.00    0.40
  -1   0  -1    1.00    0.30
   1   0   1    0.70    0.40
  -1   0  -1    0.10    0.50
  -1   0  -2    2.00    0.50
   1   0   2    2.20    0.80
  -1   0  -2    2.50    0.50
   1   0   2    2.80    0.50
   1   0   2    1.50    0.60
  -1   0  -2    1.50    0.60
   1   0   2    2.80    0.50
   1   0   2    2.20    0.70
   1   0   3   -0.70    0.40
   1   0   3   -1.10    0.80
  -1   0  -3    0.30    0.50
   1   0   3   -2.20    0.70
   1   0   3   -0.60    0.70
   1   0   3   -1.00    0.50
   1   0   3   -0.60    0.60
   1   0   4  755.02   23.60
   1   0   4  812.92   21.80
  -1   0  -4  778.02   20.80
   1   0   4  793.82   22.50
   1   0   4  782.82   22.50
   1   0   4  763.72   22.90
   1   0   4  791.82   22.60
   1   0   5    0.00    1.00
   1   0   5   -0.50    1.30
   1   0   5   -0.30    1.10
   1   0   5    0.70    1.00
   1   0   5    0.10    0.80
  -1   0  -5   -0.60    0.60
   1   0   5    0.70    0.70
   1   0   6 1213.48   34.50
   1   0   6 1170.88   34.60
  -1   0  -6 1208.08   31.80
   1   0   6 1214.38   35.40
   1   0   6 1262.97   33.40
   1   0   6 1153.48   36.40
   1   0   6 1204.28   34.70
   1   0   7    1.60    1.50
   1   0   7    0.40    1.30
   1   0   7    0.20    1.60
   1   0   7   -2.40    1.80
   1   0   7    0.70    1.00
   1   0   8  237.88    8.80
   1   0   8  265.97   10.00
   1   0   8  266.27    9.60
   1   0   8  259.37   11.20
   1   0   8  267.37   10.50
   1   0   9   -1.50    2.60
   1   0   9   -0.40    1.20
   1   0   9    0.90    1.80
   1   0   9   -0.20    2.20
   1   0   9    0.60    2.30
   1   0  10  435.06   16.70
   1   0  10  466.95   16.60
   1   0  10  454.75   18.20
   1   0  11   -2.30    2.70
   1   0  11    0.10    2.90
   1   0  11    0.50    3.30
  -1   1  12   -0.60    3.10
  -1   1  12    5.10    3.10
  -1   1  12   -2.10    2.70
  -1  -1  12    5.00    3.90
  -1  -1  12   -1.50    2.70
  -1  -1  12    0.90    2.80
  -1   1  11   32.40    5.00
  -1   1  11   30.50    4.40
  -1   1  11   29.70    4.00
  -1  -1  11   24.30    4.70
  -1  -1  11   31.60    4.30
  -1  -1  11   29.20    4.30
  -1   1  10  158.28    8.00
  -1   1  10  159.18    8.00
  -1   1  10  157.88    8.70
  -1  -1  10  165.68    8.10
  -1  -1  10  163.18    8.70
  -1  -1  10  170.38    7.80
  -1   1   9  132.89    6.60
  -1   1   9  122.89    6.50
  -1  -1   9  133.99    6.60
  -1  -1   9  131.39    5.70
  -1  -1   9  122.29    6.40
  -1   1   8   81.79    4.70
  -1   1   8   76.79    3.80
  -1   1   8   74.89    4.70
  -1  -1   8   81.89    4.10
  -1  -1   8   80.49    4.50
  -1  -1   8   75.39    4.60
  -1   1   7  108.49    4.00
  -1   1   7  101.69    5.00
  -1   1   7  110.69    3.80
  -1   1   7  106.49    4.20
  -1   1   7  105.29    4.90
  -1   1   7   99.19    3.90
  -1  -1   7  106.89    4.80
  -1  -1   7  101.59    4.40
  -1  -1   7  100.49    3.60
  -1  -1   7  100.39    4.80
  -1  -1   7   99.89    4.30
  -1   1   6   51.19    2.30
  -1   1   6   52.19    2.60
  -1   1   6   52.29    3.00
  -1   1   6   51.09    3.10
  -1   1   6   49.80    2.40
   1  -1  -6   50.49    2.00
  -1  -1   6   50.49    2.70
  -1  -1   6   47.00    2.90
  -1  -1   6   51.59    2.10
  -1  -1   6   50.59    3.10
  -1   1   5  356.46   10.90
   1   1  -5  362.96    9.60
  -1   1   5  364.76   10.90
  -1   1   5  360.56   11.40
  -1   1   5  377.06   11.40
  -1   1   5  364.76   10.80
   1  -1  -5  360.56   10.00
  -1  -1   5  388.86    9.90
  -1  -1   5  361.16   10.60
  -1   1   4    6.20    0.70
  -1   1   4    6.50    0.70
  -1   1   4    5.00    0.90
   1   1  -4    5.70    0.30
  -1   1   4    6.00    0.80
  -1  -1   4    6.00    0.50
  -1  -1   4    6.00    0.40
   1  -1  -4    6.90    0.70
  -1   1   3 1456.65   41.40
   1   1  -3 1465.65   38.40
  -1   1   3 1450.75   41.60
  -1   1   3 1527.15   42.10
  -1  -1   3 1593.04   41.60
  -1  -1   3 1500.55   39.50
  -1  -1   3 1459.25   41.50
  -1   1   2   65.09    2.20
   1   1  -2   64.09    1.80
  -1   1   2   63.69    2.10
  -1   1   2   60.29    2.20
  -1  -1   2   66.89    1.90
  -1  -1   2   64.89    1.80
   1  -1  -2   66.29    2.10
   1   1  -1  114.79    3.50
   1   1  -1  120.99    3.50
   1   1  -1  113.49    3.60
  -1   1   1  117.89    3.40
  -1   1   1  112.89    3.40
  -1   1   1  115.69    3.60
  -1   1   1  116.49    3.40
  -1   1   1  110.39    3.90
  -1   1   1  109.39    3.60
  -1   1   1  115.79    3.30
  -1  -1   1  112.19    3.60
   1  -1  -1  120.09    3.30
   1  -1  -1  120.59    3.60
  -1  -1   1  118.59    3.50
  -1  -1   1  113.99    3.60
   1  -1  -1  115.59    3.70
   1  -1  -1  118.09    3.50
  -1  -1   1  118.19    3.30
   1  -1  -1  109.29    3.90
  -1   1   0  161.88    4.50
   1   1   0  161.08    4.80
  -1   1   0  160.38    4.80
   1   1   0  168.18    4.80
   1   1   0  170.58    4.70
   1   1   0  161.48    4.90
  -1   1   0  160.08    4.80
  -1   1   0  158.88    5.40
  -1   1   0  167.68    4.80
   1   1   0  161.38    5.00
  -1   1   0  172.18    5.00
  -1   1   0  171.38    4.60
   1   1   0  163.48    4.90
  -1  -1   0  163.98    4.50
   1  -1   0  161.08    4.60
   1  -1   0  164.58    4.70
  -1  -1   0  156.08    4.70
  -1  -1   0  157.88    4.80
   1  -1   0  159.28    5.00
   1  -1   0  153.78    4.70
   1  -1   0  160.38    5.40
   1  -1   0  160.58    4.80
  -1  -1   0  161.08    5.00
  -1  -1   0  162.88    4.80
  -1  -1   0  166.98    5.00
   1   1   1  265.07    8.10
   1   1   1  261.67    8.40
  -1   1  -1  296.87    8.20
   1   1   1  278.27    8.20
  -1   1  -1  272.37    8.30
  -1   1  -1  274.57    8.00
  -1   1  -1  273.27    7.50
   1   1   1  275.87    8.00
   1   1   1  283.47    7.70
  -1   1  -1  278.07    8.20
   1  -1   1  277.07    9.20
  -1  -1  -1  278.17    7.70
   1  -1   1  261.27    7.90
  -1  -1  -1  282.47    8.20
   1  -1   1  273.57    8.10
   1  -1   1  274.17    8.50
  -1  -1  -1  281.17    8.30
   1  -1   1  265.07    7.90
  -1  -1  -1  279.77    7.60
  -1  -1  -1  279.87    8.10
   1  -1   1  274.97    8.10
  -1   1  -2   74.19    2.40
   1   1   2   72.09    2.80
   1   1   2   78.79    2.40
   1   1   2   73.89    2.70
   1   1   2   74.19    2.80
   1   1   2   74.99    2.90
  -1  -1  -2   77.49    2.80
  -1  -1  -2   76.49    2.70
   1  -1   2   77.09    2.60
   1  -1   2   73.59    2.80
  -1  -1  -2   77.99    3.00
   1  -1   2   72.09    3.10
   1  -1   2   73.39    2.60
   1  -1   2   75.19    2.70
  -1  -1  -2   76.89    2.60
   1   1   3   25.30    1.50
  -1   1  -3   26.90    1.30
   1   1   3   24.50    1.70
   1   1   3   25.00    1.70
   1   1   3   25.30    1.50
   1   1   3   28.50    1.20
   1  -1   3   27.20    1.60
   1  -1   3   26.60    1.40
  -1  -1  -3   29.90    1.60
   1  -1   3   27.90    1.40
   1  -1   3   24.00    2.10
  -1  -1  -3   26.80    1.40
   1  -1   3   22.90    1.60
   1   1   4  362.76   11.20
  -1   1  -4  356.66    9.90
   1   1   4  378.36   10.20
   1   1   4  345.27   10.90
   1   1   4  349.57   11.30
   1   1   4  351.46   11.00
  -1  -1  -4  360.86   10.10
   1  -1   4  357.96   10.80
   1  -1   4  366.76   11.10
   1  -1   4  351.16   10.90
   1  -1   4  364.26   10.50
   1  -1   4  357.16   11.80
   1   1   5  829.72   22.40
  -1   1  -5  795.62   21.20
   1   1   5  804.72   24.70
   1   1   5  801.32   23.40
   1   1   5  833.82   22.20
   1   1   5  771.52   23.10
   1   1   5  765.32   23.30
   1   1   5  772.62   23.70
   1  -1   5  807.92   23.80
   1  -1   5  815.02   23.30
  -1  -1  -5  773.72   21.40
   1  -1   5  771.02   24.60
  -1  -1  -5  824.62   22.80
   1  -1   5  788.02   23.30
   1  -1   5  806.12   23.20
   1  -1   5  822.42   22.60
   1   1   6   33.50    3.40
  -1   1  -6   43.30    1.90
   1   1   6   42.60    3.20
   1   1   6   38.90    3.20
   1   1   6   42.40    2.80
   1   1   6   43.00    2.60
  -1  -1  -6   46.90    2.20
   1  -1   6   36.60    3.30
   1  -1   6   47.10    3.00
   1  -1   6   43.90    2.90
   1  -1   6   36.50    3.60
   1  -1   6   44.40    2.40
   1  -1   6   46.50    2.50
   1   1   7    8.10    1.50
   1   1   7    6.60    1.70
   1   1   7    8.20    2.10
   1   1   7    5.80    1.90
   1   1   7    4.00    2.10
   1  -1   7    3.10    1.60
   1  -1   7    6.30    1.30
   1  -1   7    4.30    2.10
   1  -1   7    5.20    1.70
   1  -1   7    3.90    1.80
   1   1   8  127.89    5.40
   1   1   8  117.79    6.50
   1   1   8  123.39    7.10
   1   1   8  119.79    6.40
   1   1   8  129.49    5.80
   1  -1   8  129.29    6.00
   1  -1   8  122.59    7.00
   1  -1   8  124.69    5.10
   1  -1   8  122.89    6.40
   1  -1   8  126.39    6.30
   1   1   9  102.89    7.30
   1   1   9  113.99    6.30
   1   1   9  118.79    6.90
   1   1   9   97.09    4.90
   1  -1   9  100.59    4.60
   1  -1   9   95.39    6.00
   1  -1   9  103.79    7.40
   1  -1   9  111.69    5.80
   1  -1   9  104.49    6.40
   1  -1   9  104.69    7.30
   1   1  10  112.79    7.40
   1   1  10  113.09    7.00
   1   1  10  120.09    8.10
   1  -1  10  132.19    7.60
   1  -1  10  106.79    7.80
   1  -1  10  121.29    7.10
   1   1  11   47.90    5.50
   1   1  11   45.70    5.60
   1   1  11   44.90    6.40
   1  -1  11   44.20    6.40
   1  -1  11   47.20    5.70
  -1   2  12   11.50    4.10
  -1   2  12    6.80    3.30
  -1   2  12    4.60    3.60
  -1  -2  12   14.30    4.30
  -1  -2  12   13.90    3.60
  -1   2  11    2.70    3.10
  -1   2  11    3.30    2.90
  -1   2  11    1.70    2.50
  -1  -2  11    0.90    3.10
  -1  -2  11    0.70    2.50
  -1  -2  11   -0.90    2.20
  -1   2  10   13.00    3.20
  -1   2  10    4.30    2.30
  -1  -2  10    6.00    2.50
  -1  -2  10    5.60    2.50
  -1  -2  10    4.70    2.90
  -1  -2  10    7.80    3.20
  -1   2   9   70.59    4.80
  -1   2   9   75.19    5.00
  -1  -2   9   76.49    4.80
  -1  -2   9   65.59    4.60
  -1  -2   9   83.89    5.60
  -1  -2   9   72.29    4.20
  -1   2   8 1537.15   44.30
  -1   2   8 1459.45   43.90
  -1   2   8 1542.55   42.90
  -1  -2   8 1499.05   43.60
  -1  -2   8 1565.84   42.60
  -1  -2   8 1562.24   43.70
  -1  -2   8 1497.05   43.40
  -1  -2   8 1500.15   44.30
  -1   2   7   30.10    2.10
  -1   2   7   35.40    2.00
  -1   2   7   35.50    3.20
  -1   2   7   38.50    3.10
  -1   2   7   35.90    2.30
   1  -2  -7   36.70    1.80
  -1  -2   7   41.60    3.00
  -1  -2   7   37.50    1.70
  -1  -2   7   42.50    2.70
  -1  -2   7   41.90    3.40
  -1   2   6  534.45   15.90
  -1   2   6  553.54   15.60
  -1   2   6  518.45   16.40
  -1   2   6  542.95   15.60
  -1   2   6  534.65   16.40
   1  -2  -6  525.85   14.60
  -1  -2   6  536.55   15.20
  -1   2   5    1.20    0.90
  -1   2   5    2.20    1.00
  -1   2   5    0.70    0.70
  -1   2   5    1.00    0.60
  -1   2   5    2.20    0.70
   1  -2  -5    0.50    0.50
  -1  -2   5    0.50    0.30
  -1   2   4  497.25   14.00
  -1   2   4  488.95   14.20
  -1   2   4  481.15   14.50
  -1   2   4  495.35   14.40
   1  -2  -4  499.05   13.30
   1  -2  -4  509.65   14.20
  -1  -2   4  484.95   13.80
  -1   2   3   87.19    2.80
  -1   2   3   89.49    3.20
  -1   2   3   91.69    3.10
   1  -2  -3   94.99    3.00
  -1   2   2  517.15   17.00
  -1   2   2  540.65   14.60
  -1   2   2  505.55   15.10
  -1   2   2  516.15   15.10
  -1  -2   2  532.65   13.90
   1  -2  -2  549.05   14.80
   1  -2  -2  554.74   15.20
  -1  -2   2  567.54   14.90
   1   2  -1   99.59    3.10
  -1   2   1   97.99    3.10
   1   2  -1  100.89    3.00
  -1   2   1  101.99    2.90
   1   2  -1   95.49    3.20
  -1   2   1   91.59    3.50
  -1   2   1  100.69    3.00
   1   2  -1  103.09    3.10
  -1   2   1   97.29    2.90
  -1   2   1   99.19    3.00
  -1   2   1  101.49    3.20
   1  -2  -1   88.99    3.20
  -1  -2   1  102.09    2.90
   1  -2  -1  101.29    3.00
  -1  -2   1   99.49    3.10
  -1  -2   1   93.69    3.20
   1  -2  -1   89.09    3.50
   1  -2  -1  103.29    3.10
  -1  -2   1   95.59    3.20
  -1  -2   1   96.89    2.80
  -1  -2   1   98.39    3.30
  -1   2   0    2.10    0.50
   1   2   0    1.50    0.60
   1   2   0    1.00    0.50
  -1   2   0    0.40    0.40
  -1   2   0    0.70    0.60
  -1   2   0    1.20    0.60
  -1   2   0    2.00    0.40
   1   2   0    0.10    0.50
   1   2   0    0.30    0.50
   1   2   0    1.50    0.50
  -1   2   0    1.90    0.60
   1  -2   0    1.50    0.30
  -1  -2   0    1.20    0.50
   1  -2   0    1.60    0.60
  -1  -2   0    1.10    0.50
   1  -2   0    1.10    0.50
   1  -2   0    1.50    0.50
  -1  -2   0    1.70    0.60
  -1  -2   0    1.30    0.60
   1  -2   0    1.40    0.60
   1   2   1 1447.66   39.60
   1   2   1 1430.06   39.90
  -1   2  -1 1399.76   44.60
  -1   2  -1 1479.85   38.30
   1   2   1 1430.66   40.20
  -1   2  -1 1416.06   40.00
   1   2   1 1436.46   40.80
   1   2   1 1499.85   39.50
  -1   2  -1 1451.05   37.20
   1   2   1 1512.05   39.60
  -1   2  -1 1416.66   40.10
   1  -2   1 1449.76   39.50
   1  -2   1 1392.66   39.20
  -1  -2  -1 1464.15   40.60
  -1  -2  -1 1458.85   37.40
   1  -2   1 1381.66   44.60
   1  -2   1 1362.86   40.90
  -1  -2  -1 1495.35   40.00
   1  -2   1 1375.36   40.00
  -1  -2  -1 1444.16   40.10
   1   2   2 1631.94   44.60
   1   2   2 1611.74   44.70
   1   2   2 1703.23   44.20
  -1   2  -2 1664.03   41.90
   1   2   2 1602.54   45.10
   1   2   2 1599.44   45.40
  -1  -2  -2 1666.43   45.90
   1  -2   2 1585.94   44.30
   1  -2   2 1617.34   44.70
   1  -2   2 1586.64   46.30
  -1  -2  -2 1590.04   42.10
   1  -2   2 1575.84   50.49
  -1  -2  -2 1566.14   45.40
  -1  -2  -2 1637.74   45.10
   1  -2   2 1627.34   44.20
   1  -2   2 1636.74   45.20
   1   2   3   32.50    2.00
   1   2   3   34.80    2.10
   1   2   3   33.10    1.80
  -1   2  -3   35.80    1.50
   1   2   3   36.80    1.30
   1   2   3   32.60    1.90
   1  -2   3   35.20    2.00
  -1  -2  -3   31.10    1.80
  -1  -2  -3   32.00    1.70
   1  -2   3   33.30    2.30
   1  -2   3   34.00    1.80
   1  -2   3   35.00    1.60
   1  -2   3   34.40    1.80
  -1  -2  -3   34.10    1.70
   1   2   4  324.17   10.00
  -1   2  -4  315.37    8.90
   1   2   4  325.17   10.20
   1   2   4  327.27   10.50
   1   2   4  324.07   10.30
   1   2   4  337.17    9.20
   1  -2   4  322.37   10.00
   1  -2   4  319.27   10.90
   1  -2   4  326.57    9.80
   1  -2   4  322.77   10.20
   1  -2   4  340.97    9.90
  -1  -2  -4  324.17    9.30
   1   2   5  122.29    3.70
   1   2   5  106.09    4.50
  -1   2  -5  113.19    3.60
   1   2   5  112.39    4.50
   1   2   5  115.69    5.10
   1   2   5  118.19    5.00
   1  -2   5  116.09    5.40
   1  -2   5  113.99    4.70
   1  -2   5  113.89    4.70
  -1  -2  -5  114.89    4.10
  -1  -2  -5  124.29    4.20
   1  -2   5  116.89    4.30
   1  -2   5  115.79    4.20
  -1   2  -6    6.00    0.80
   1   2   6    5.60    1.90
   1   2   6    5.10    1.70
   1   2   6    8.60    2.10
   1   2   6    5.50    1.30
   1   2   6    5.00    1.40
   1  -2   6    7.20    1.60
   1  -2   6    6.60    1.80
  -1  -2  -6    6.30    1.10
   1  -2   6    7.00    1.30
   1  -2   6    6.50    1.60
   1  -2   6    7.80    1.20
   1  -2   6    7.70    2.00
   1   2   7  216.08    7.90
   1   2   7  204.68    8.40
   1   2   7  212.48    9.20
   1   2   7  205.58    7.70
   1   2   7  220.08    8.60
   1  -2   7  212.48    8.60
   1  -2   7  223.08    7.40
  -1  -2  -7  220.58    6.90
   1  -2   7  219.48    7.40
   1  -2   7  210.18    9.30
   1  -2   7  216.98    8.10
   1  -2   7  202.28    9.80
   1  -2   7  219.78    8.20
   1   2   8  350.96   14.20
   1   2   8  373.66   13.30
   1   2   8  360.96   12.30
   1   2   8  368.66   13.50
   1   2   8  382.46   12.50
   1  -2   8  379.76   15.50
   1  -2   8  388.36   12.90
   1  -2   8  385.16   13.60
   1  -2   8  370.96   14.40
   1  -2   8  371.46   11.90
   1  -2   8  362.36   12.90
   1   2   9   -2.40    2.20
   1   2   9   -1.00    2.50
   1   2   9   -0.30    1.40
   1   2   9   -0.50    2.40
   1  -2   9    2.40    2.80
   1  -2   9    0.90    1.90
   1  -2   9   -2.30    2.00
   1  -2   9   -1.30    1.90
   1  -2   9    1.00    2.60
   1   2  10  100.39    6.70
   1   2  10   96.49    8.30
   1   2  10   86.79    5.30
   1   2  10  102.59    6.90
   1  -2  10   92.79    6.20
   1  -2  10   90.89    8.20
   1  -2  10  111.19    7.10
   1   2  11    3.10    3.60
   1   2  11   -1.30    3.00
   1   2  11   -2.10    2.70
   1  -2  11    0.30    3.10
   1  -2  11    1.20    3.30
  -1   3  12  139.59    8.30
  -1   3  12  147.09    9.70
  -1  -3  12  126.59    8.10
  -1  -3  12  144.49    9.30
  -1   3  11  106.19    6.90
  -1   3  11  120.89    7.60
  -1   3  11  109.29    7.90
  -1  -3  11  111.09    7.90
  -1  -3  11  103.09    6.90
  -1  -3  11  111.79    6.70
  -1   3  10    3.80    2.40
  -1   3  10    1.40    2.20
  -1  -3  10    0.70    2.20
  -1  -3  10    4.30    2.70
  -1  -3  10    1.30    2.60
  -1  -3  10   -0.40    1.90
  -1   3   9  149.59    7.10
  -1   3   9  150.18    7.30
  -1  -3   9  151.38    6.60
  -1  -3   9  159.38    8.10
  -1  -3   9  158.68    8.40
  -1  -3   9  146.19    7.20
  -1  -3   9  162.58    7.10
  -1   3   8   13.20    2.40
  -1   3   8   14.20    2.50
  -1  -3   8   10.70    2.30
  -1  -3   8   15.60    2.00
  -1  -3   8   11.40    2.10
  -1  -3   8   14.60    2.10
  -1   3   7   74.09    4.30
  -1   3   7   73.99    3.20
  -1   3   7   69.29    4.00
  -1  -3   7   72.19    3.80
   1  -3  -7   65.49    2.80
  -1  -3   7   75.49    3.70
  -1  -3   7   70.09    2.40
  -1   3   6   22.80    2.30
  -1   3   6   23.20    1.80
  -1   3   6   26.40    1.70
  -1   3   6   24.00    1.60
  -1   3   6   24.90    2.50
  -1  -3   6   24.60    1.10
   1  -3  -6   23.70    1.60
  -1   3   5   89.19    3.10
  -1   3   5   89.29    3.90
  -1   3   5   82.59    3.70
  -1   3   5   87.89    3.40
  -1   3   5   86.19    3.10
   1  -3  -5   89.89    3.20
   1  -3  -5   93.29    3.20
  -1  -3   5   84.49    2.70
  -1   3   4    9.20    0.90
  -1   3   4    9.90    1.30
  -1   3   4    8.60    1.20
  -1   3   4   10.00    0.80
  -1   3   4    6.40    0.90
   1  -3  -4    9.00    1.00
   1  -3  -4    7.90    0.90
  -1   3   3  407.06   12.10
  -1   3   3  434.76   11.60
  -1   3   3  410.26   11.50
  -1   3   3  412.46   12.00
  -1  -3   3  401.26   13.60
   1  -3  -3  425.36   12.10
  -1   3   2 9146.38  258.57
  -1   3   2 8954.40  288.07
  -1   3   2 9045.60  257.57
   1  -3  -2 9548.04  252.67
   1  -3  -2 9167.18  263.77
   1  -3  -2 9699.63  260.57
  -1  -3   2 9999.00  258.77
  -1  -3   2 8971.20  287.57
  -1  -3   2 9297.57  240.08
   1   3  -1   47.90    1.90
   1   3  -1   46.20    1.90
  -1   3   1   48.10    1.80
  -1   3   1   49.70    1.90
   1   3  -1   47.10    1.80
  -1   3   1   47.40    1.80
   1   3  -1   47.90    1.90
  -1   3   1   45.80    2.20
  -1   3   1   44.60    1.90
  -1  -3   1   44.00    2.10
  -1  -3   1   47.60    1.80
   1  -3  -1   44.60    1.90
   1  -3  -1   46.00    1.90
  -1  -3   1   45.90    1.70
  -1  -3   1   46.70    1.40
  -1  -3   1   44.40    1.90
   1  -3  -1   48.50    1.80
   1  -3  -1   46.50    1.90
   1  -3  -1   45.50    2.20
  -1   3   0  282.67    7.50
   1   3   0  252.77    7.90
  -1   3   0  258.27    8.80
   1   3   0  261.67    7.90
  -1   3   0  277.87    7.90
  -1   3   0  268.57    7.50
   1   3   0  259.27    7.90
   1   3   0  255.37    8.50
   1   3   0  264.27    7.80
   1   3   0  254.97    7.80
  -1   3   0  265.77    7.90
  -1   3   0  262.17    7.30
   1  -3   0  270.27    7.90
  -1  -3   0  257.07    8.20
  -1  -3   0  257.97    7.40
   1  -3   0  268.57    7.90
   1  -3   0  254.07    8.80
   1  -3   0  265.87    7.70
  -1  -3   0  255.87    7.80
  -1  -3   0  272.87    8.00
   1  -3   0  269.87    7.70
  -1   3  -1 7417.86  193.18
   1   3   1 7042.20  201.88
  -1   3  -1 7081.59  224.58
  -1   3  -1 7312.17  202.28
   1   3   1 7200.58  198.88
  -1   3  -1 7748.23  200.48
   1   3   1 7330.87  200.28
  -1   3  -1 7137.49  201.08
  -1   3  -1 7327.37  187.78
   1   3   1 7144.59  203.78
   1  -3   1 7001.80  225.48
  -1  -3  -1 7472.75  205.58
   1  -3   1 7306.17  202.18
   1  -3   1 6985.50  205.98
   1  -3   1 6992.60  198.38
  -1  -3  -1 7038.70  202.68
   1  -3   1 7364.96  202.58
  -1  -3  -1 7369.26  188.88
  -1  -3  -1 7060.69  201.18
   1  -3   1 7295.57  196.68
   1   3   2  528.05   15.40
  -1   3  -2  527.75   14.00
   1   3   2  537.45   15.40
  -1   3  -2  556.84   14.40
   1   3   2  534.95   15.00
   1   3   2  519.95   15.30
  -1  -3  -2  520.75   15.10
  -1  -3  -2  520.75   14.30
   1  -3   2  524.05   15.80
  -1  -3  -2  519.05   15.50
   1  -3   2  513.15   15.00
   1  -3   2  499.15   17.20
   1  -3   2  544.75   15.10
   1  -3   2  516.45   14.70
  -1  -3  -2  526.65   15.60
   1   3   3   52.59    2.50
   1   3   3   44.70    2.50
   1   3   3   53.69    2.70
  -1   3  -3   49.90    1.80
   1   3   3   49.20    2.30
   1  -3   3   47.30    2.70
   1  -3   3   47.90    2.20
  -1  -3  -3   49.60    2.10
  -1  -3  -3   51.29    2.30
   1  -3   3   49.20    3.00
  -1  -3  -3   48.30    2.40
   1  -3   3   52.89    2.10
   1  -3   3   48.10    2.00
   1   3   4    2.80    0.90
  -1   3  -4    1.90    0.50
   1   3   4    2.90    0.20
   1   3   4    2.80    1.10
   1   3   4    3.60    1.20
   1   3   4    2.20    0.90
   1  -3   4    4.90    1.50
  -1  -3  -4    1.80    1.00
   1  -3   4    1.60    0.60
   1  -3   4    1.50    0.80
   1  -3   4    1.90    1.20
  -1  -3  -4    1.50    0.80
   1  -3   4    2.60    1.00
   1  -3   4    4.50    0.90
   1   3   5  131.59    5.50
  -1   3  -5  132.59    4.00
   1   3   5  125.99    4.90
   1   3   5  133.59    5.50
   1   3   5  136.79    5.20
   1  -3   5  127.99    5.30
   1  -3   5  139.79    4.70
  -1  -3  -5  142.99    4.80
   1  -3   5  137.09    6.40
  -1  -3  -5  126.39    4.60
   1  -3   5  133.19    4.90
   1  -3   5  133.39    5.00
   1  -3   5  127.79    5.80
   1   3   6   18.70    2.40
   1   3   6   21.40    2.20
   1   3   6   19.40    2.00
   1   3   6   19.10    2.50
   1  -3   6   21.10    2.30
   1  -3   6   22.20    1.80
   1  -3   6   16.90    2.70
   1  -3   6   22.70    2.20
  -1  -3  -6   21.30    1.80
   1  -3   6   20.50    2.70
   1  -3   6   26.30    2.20
   1   3   7   38.40    3.80
   1   3   7   47.30    3.10
   1   3   7   41.20    3.80
   1   3   7   41.90    4.20
   1   3   7   48.10    3.10
   1  -3   7   42.00    2.80
   1  -3   7   44.10    4.30
   1  -3   7   39.10    4.40
   1  -3   7   39.60    3.70
   1  -3   7   45.10    3.30
   1  -3   7   43.90    3.60
   1  -3   7   38.40    2.50
  -1  -3  -7   47.60    2.50
   1   3   8  553.94   18.90
   1   3   8  578.34   18.70
   1   3   8  532.35   17.70
   1   3   8  547.95   19.70
   1   3   8  596.54   17.70
   1  -3   8  559.14   17.00
   1  -3   8  568.14   18.10
   1  -3   8  575.84   21.50
   1  -3   8  555.44   18.10
   1  -3   8  549.25   18.80
   1  -3   8  571.04   19.80
   1   3   9   13.60    3.50
   1   3   9   13.80    2.30
   1   3   9   14.00    3.30
   1   3   9   16.50    3.30
   1  -3   9   12.50    3.00
   1  -3   9   15.40    3.60
   1  -3   9   13.80    2.80
   1  -3   9   13.80    3.50
   1  -3   9   10.50    2.50
   1   3  10    1.80    3.20
   1   3  10    0.40    2.60
   1   3  10    0.00    2.50
   1  -3  10    2.00    2.20
   1  -3  10    0.40    2.50
   1  -3  10   -1.60    3.20
   1   3  11   67.89    6.60
   1   3  11   78.79    7.80
   1   3  11   75.89    7.10
   1  -3  11   96.69    8.40
   1  -3  11   59.89    6.40
  -1   4  12   16.80    4.60
  -1   4  12   20.90    4.30
  -1  -4  12   29.40    4.50
  -1  -4  12   28.20    5.20
  -1   4  11    1.10    3.20
  -1   4  11    8.70    3.00
  -1   4  11   12.90    3.70
  -1  -4  11   10.50    3.10
  -1  -4  11    5.30    3.50
  -1   4  10    9.20    2.90
  -1   4  10    9.00    2.80
  -1  -4  10    7.90    2.50
  -1  -4  10    3.20    2.10
  -1  -4  10    6.40    3.10
  -1  -4  10    5.10    2.80
  -1  -4  10    9.00    2.40
  -1   4   9   15.50    2.90
  -1   4   9   10.10    2.50
  -1  -4   9   12.20    2.60
  -1  -4   9   16.20    2.60
  -1  -4   9   15.20    2.60
  -1  -4   9    9.90    2.80
  -1  -4   9   16.10    3.30
  -1   4   8    5.00    2.10
  -1   4   8   -0.40    1.50
  -1  -4   8    0.20    1.30
  -1  -4   8    0.90    1.80
  -1  -4   8    1.10    1.90
  -1  -4   8    0.10    1.40
  -1  -4   8    1.90    1.30
  -1   4   7  271.97    8.40
  -1   4   7  270.87    9.70
  -1   4   7  264.37    9.50
  -1  -4   7  263.27    7.70
  -1  -4   7  265.57    9.20
   1  -4  -7  266.27    8.10
  -1  -4   7  275.87   11.00
  -1   4   6  270.07    7.90
  -1   4   6  271.67    8.00
  -1   4   6  243.08    8.80
  -1   4   6  261.77    9.10
   1  -4  -6  248.18    7.80
  -1  -4   6  256.07   10.10
  -1  -4   6  260.27    7.50
  -1   4   5  113.59    4.50
  -1   4   5  117.69    3.80
  -1   4   5  115.19    4.70
  -1   4   5  110.89    3.80
   1  -4  -5  108.99    3.90
  -1  -4   5  106.09    5.20
   1  -4  -5  113.99    4.00
  -1  -4   5  111.39    3.30
  -1   4   4 2613.14   68.89
  -1   4   4 2541.15   69.89
  -1   4   4 2401.96   69.49
  -1   4   4 2479.05   69.99
   1  -4  -4 2537.05   65.49
   1  -4  -4 2584.64   70.49
  -1  -4   4 2565.34   70.19
  -1  -4   4 2457.35   78.19
  -1   4   3  158.78    5.10
  -1   4   3  156.38    5.40
   1   4  -3  166.78    4.50
  -1   4   3  165.48    4.70
  -1   4   3  163.58    5.40
   1  -4  -3  159.68    5.60
   1  -4  -3  160.98    5.30
  -1  -4   3  158.28    6.00
   1  -4  -3  172.38    4.80
  -1  -4   3  168.18    4.50
  -1   4   2  286.27    8.40
  -1   4   2  285.37    9.60
   1   4  -2  277.37    9.40
  -1   4   2  280.17    8.40
  -1   4   2  291.77    8.60
  -1   4   2  284.67    8.40
  -1  -4   2  287.27    7.70
   1  -4  -2  278.97    8.70
  -1  -4   2  275.47    8.70
   1  -4  -2  273.57    9.60
  -1  -4   2  282.17    8.20
   1  -4  -2  289.17    7.90
  -1  -4   2  262.47    9.30
   1  -4  -2  290.27    8.00
   1  -4  -2  282.87    8.50
   1   4  -1  125.99    3.80
   1   4  -1  124.39    3.90
  -1   4   1  112.89    4.40
   1   4  -1  125.99    4.00
   1   4  -1  112.39    4.20
  -1   4   1  119.59    4.00
  -1   4   1  121.09    3.90
  -1   4   1  116.79    3.70
  -1   4   1  117.79    3.90
  -1  -4   1  114.19    4.20
   1  -4  -1  119.29    4.00
  -1  -4   1  122.69    3.60
  -1  -4   1  111.59    4.10
   1  -4  -1  116.09    3.90
  -1  -4   1  118.09    3.80
   1  -4  -1  122.89    3.80
   1  -4  -1  118.09    4.50
   1   4   0  156.58    4.90
   1   4   0  153.88    5.20
  -1   4   0  171.98    5.30
  -1   4   0  173.28    4.70
  -1   4   0  174.18    5.10
  -1   4   0  159.98    4.60
   1   4   0  157.08    5.20
  -1   4   0  166.08    4.90
  -1   4   0  157.48    5.80
   1   4   0  164.48    5.20
   1   4   0  161.28    5.10
  -1   4   0  159.38    4.70
   1  -4   0  161.68    5.00
  -1  -4   0  155.58    5.50
   1  -4   0  166.38    5.10
   1  -4   0  165.98    5.10
   1  -4   0  162.28    5.10
   1  -4   0  156.48    5.80
  -1  -4   0  161.58    4.80
  -1  -4   0  162.18    5.60
  -1  -4   0  158.38    5.10
  -1  -4   0  168.48    5.20
  -1   4  -1   69.09    2.80
  -1   4  -1   61.99    2.20
  -1   4  -1   69.09    3.10
   1   4   1   65.29    2.60
  -1   4  -1   68.29    2.70
   1   4   1   68.59    2.70
   1   4   1   68.19    2.70
   1   4   1   65.99    2.50
  -1   4  -1   70.69    2.40
  -1  -4  -1   62.49    2.50
  -1  -4  -1   61.49    2.70
   1  -4   1   61.99    2.60
   1  -4   1   64.89    2.40
  -1  -4  -1   64.09    2.40
   1  -4   1   63.19    2.70
   1  -4   1   67.99    2.20
   1  -4   1   60.69    3.00
  -1  -4  -1   64.09    2.80
   1   4   2  192.58    5.80
   1   4   2  181.98    6.00
   1   4   2  177.48    6.00
  -1   4  -2  177.38    5.20
  -1   4  -2  190.78    5.40
   1   4   2  177.18    6.00
  -1  -4  -2  178.88    6.10
  -1  -4  -2  175.38    6.10
   1  -4   2  178.48    5.60
   1  -4   2  184.98    6.30
  -1  -4  -2  180.48    5.60
   1  -4   2  180.08    5.30
   1  -4   2  176.78    6.80
   1  -4   2  186.38    5.50
  -1  -4  -2  180.38    5.60
   1  -4   2  173.68    5.80
   1   4   3  319.17    9.30
   1   4   3  297.67    9.70
  -1   4  -3  300.27    8.40
   1   4   3  307.57    9.70
  -1   4  -3  320.47    8.80
   1   4   3  298.37    9.70
   1  -4   3  298.37   10.00
   1  -4   3  305.57    9.40
  -1  -4  -3  300.07    9.80
   1  -4   3  314.57    9.00
  -1  -4  -3  304.57    9.00
  -1  -4  -3  302.77    9.20
   1  -4   3  311.37   11.10
   1  -4   3  313.57    9.20
  -1   4  -4 2801.52   71.09
   1   4   4 2742.93   76.19
   1   4   4 2798.62   75.89
   1   4   4 2719.83   77.39
   1   4   4 2751.32   76.99
   1  -4   4 2726.23   76.29
  -1  -4  -4 2751.82   76.59
  -1  -4  -4 2754.72   71.79
   1  -4   4 2707.03   78.89
   1  -4   4 2770.42   75.49
   1  -4   4 2839.52   76.89
   1  -4   4 2672.33   85.99
  -1  -4  -4 2771.82   78.29
   1  -4   4 2782.72   75.49
   1   4   5    9.60    1.50
   1   4   5    7.70    1.70
   1   4   5    7.30    1.40
  -1   4  -5    8.50    0.80
   1   4   5    7.70    1.80
  -1  -4  -5    7.30    1.30
   1  -4   5    6.20    1.80
   1  -4   5    8.60    1.90
  -1  -4  -5    9.80    1.30
   1  -4   5    7.50    1.60
   1  -4   5    8.40    1.10
   1  -4   5    7.80    1.40
   1  -4   5    8.10    1.30
   1   4   6   68.79    4.10
   1   4   6   68.19    3.70
   1   4   6   68.89    3.40
   1   4   6   61.59    4.00
   1  -4   6   71.49    4.00
   1  -4   6   67.99    3.50
   1  -4   6   69.99    4.70
   1  -4   6   57.39    4.20
  -1  -4  -6   71.59    3.20
   1  -4   6   68.59    3.50
   1  -4   6   71.29    3.00
   1   4   7    0.70    1.70
   1   4   7    1.40    1.30
   1   4   7    2.80    1.70
   1   4   7    2.00    1.40
   1   4   7    2.50    2.00
  -1  -4  -7    1.40    1.10
   1  -4   7    2.10    2.00
   1  -4   7    0.50    1.90
   1  -4   7    0.00    1.00
   1  -4   7    3.60    1.70
   1  -4   7    1.00    1.30
   1  -4   7    0.30    1.20
   1   4   8    1.40    2.10
   1   4   8    0.20    1.50
   1   4   8    0.90    2.00
   1   4   8    0.10    2.20
   1  -4   8   -0.10    1.70
   1  -4   8    2.50    1.10
   1  -4   8    1.00    2.20
   1  -4   8    2.90    1.70
   1  -4   8    0.10    1.80
   1  -4   8    3.60    2.50
   1   4   9   38.90    5.10
   1   4   9   36.60    3.50
   1   4   9   39.80    4.40
   1   4   9   39.00    4.60
   1  -4   9   37.20    4.40
   1  -4   9   35.80    4.90
   1  -4   9   37.70    5.10
   1  -4   9   46.10    4.40
   1   4  10  221.78   10.80
   1   4  10  223.78   11.70
   1   4  10  237.28   10.80
   1  -4  10  243.18   10.10
   1  -4  10  242.58   11.90
   1  -4  10  228.38   10.60
   1   4  11   12.60    4.10
   1   4  11    9.90    4.50
   1   4  11   13.80    3.80
   1  -4  11   23.90    4.50
   1  -4  11    3.10    3.50
  -1   5  12  118.39    9.80
  -1   5  12  105.49    7.70
  -1  -5  12  109.09    8.40
  -1  -5  12   97.39    7.80
  -1   5  11  303.87   14.00
  -1   5  11  295.77   12.40
  -1   5  11  294.17   12.90
  -1  -5  11  283.67   12.20
  -1  -5  11  299.07   13.40
  -1   5  10  174.08    8.30
  -1   5  10  176.18    8.90
  -1  -5  10  166.58    7.70
  -1  -5  10  175.28    7.80
  -1  -5  10  171.68    9.10
  -1  -5  10  180.78    8.60
  -1  -5  10  177.78    9.90
  -1   5   9   15.10    2.90
  -1   5   9   10.20    2.40
  -1  -5   9    7.30    2.20
  -1  -5   9    9.60    2.40
  -1  -5   9    8.50    2.10
  -1  -5   9   10.40    2.10
  -1  -5   9   10.50    2.80
  -1  -5   9    8.70    2.70
  -1   5   8  160.78    7.20
  -1   5   8  177.18    7.70
  -1  -5   8  167.68    6.70
  -1  -5   8  175.78    8.50
  -1  -5   8  162.08    6.80
  -1  -5   8  160.98    7.50
  -1  -5   8  165.68    6.70
  -1   5   7    1.90    1.40
  -1   5   7    1.40    1.60
   1  -5  -7    1.20    1.00
  -1  -5   7    2.10    1.70
  -1  -5   7   -0.30    1.10
  -1  -5   7    0.60    1.70
  -1   5   6  218.18    8.20
  -1   5   6  226.78    8.50
  -1   5   6  239.88    7.20
  -1   5   6  249.08    7.20
  -1  -5   6  230.58    6.80
   1  -5  -6  240.08    7.60
   1  -5  -6  232.38    7.30
  -1  -5   6  228.78    9.50
  -1   5   5    5.80    0.80
  -1   5   5    6.00    0.90
  -1   5   5    4.90    1.30
  -1   5   5    6.60    1.40
   1  -5  -5    2.80    0.90
   1  -5  -5    5.80    1.00
  -1  -5   5    5.10    0.50
  -1  -5   5    3.30    1.40
  -1   5   4   60.79    2.40
   1   5  -4   65.19    1.80
  -1   5   4   61.29    2.90
  -1   5   4   58.59    3.00
  -1   5   4   63.99    2.20
   1  -5  -4   59.89    2.60
   1  -5  -4   63.29    2.70
  -1  -5   4   56.79    3.20
  -1  -5   4   62.89    1.80
  -1  -5   4   60.79    2.10
  -1   5   3 1307.77   37.70
  -1   5   3 1338.97   37.90
  -1   5   3 1422.66   37.10
   1   5  -3 1425.76   36.10
  -1   5   3 1341.37   38.00
  -1  -5   3 1323.77   38.80
  -1  -5   3 1268.97   42.30
  -1  -5   3 1360.46   35.10
   1  -5  -3 1310.77   38.90
   1  -5  -3 1408.06   36.80
   1  -5  -3 1381.76   38.30
   1   5  -2  904.91   27.70
  -1   5   2  887.11   24.80
  -1   5   2  869.21   24.50
  -1   5   2  856.81   27.80
  -1   5   2  902.21   24.80
  -1  -5   2  867.81   24.50
   1  -5  -2  864.91   25.40
   1  -5  -2  857.41   27.80
   1  -5  -2  913.31   25.10
  -1  -5   2  882.21   23.00
  -1  -5   2  859.81   25.40
   1  -5  -2  891.71   24.10
  -1  -5   2  829.52   27.50
  -1   5   1   28.70    1.60
  -1   5   1   27.50    1.80
  -1   5   1   29.30    1.50
   1   5  -1   25.30    1.60
   1   5  -1   29.00    1.50
  -1   5   1   30.30    1.60
  -1   5   1   28.50    1.30
   1   5  -1   27.30    1.60
   1  -5  -1   24.60    1.50
  -1  -5   1   26.30    1.80
  -1  -5   1   28.80    1.60
  -1  -5   1   28.20    1.40
   1  -5  -1   28.30    1.40
   1  -5  -1   26.80    1.80
  -1  -5   1   28.90    1.50
   1  -5  -1   28.40    1.50
  -1   5   0   28.10    1.80
   1   5   0   23.40    1.50
  -1   5   0   24.70    1.00
  -1   5   0   23.80    1.40
   1   5   0   24.50    1.50
   1   5   0   26.10    1.10
  -1   5   0   27.30    1.40
  -1   5   0   26.90    0.90
   1   5   0   23.20    1.50
   1   5   0   25.10    1.50
   1   5   0   23.00    1.60
  -1   5   0   26.50    1.60
  -1  -5   0   24.50    1.40
   1  -5   0   25.60    1.30
   1  -5   0   24.70    1.80
  -1  -5   0   24.50    1.50
  -1  -5   0   23.30    1.50
  -1  -5   0   22.90    1.70
  -1  -5   0   25.50    1.50
   1  -5   0   25.70    1.40
   1  -5   0   24.90    1.40
   1  -5   0   25.10    1.30
  -1   5  -1 1621.04   44.40
  -1   5  -1 1607.84   42.20
  -1   5  -1 1558.44   49.20
  -1   5  -1 1625.74   44.20
   1   5   1 1579.64   44.50
   1   5   1 1541.75   43.60
  -1   5  -1 1588.64   41.00
   1   5   1 1598.94   44.10
   1   5   1 1533.35   43.50
   1   5   1 1587.74   49.00
  -1  -5  -1 1589.14   45.00
  -1  -5  -1 1506.45   43.90
   1  -5   1 1612.24   44.40
  -1  -5  -1 1630.64   41.30
   1  -5   1 1544.65   43.30
   1  -5   1 1494.45   49.10
   1  -5   1 1573.64   44.90
  -1  -5  -1 1532.35   44.20
   1  -5   1 1607.94   44.20
   1   5   2  712.43   21.30
   1   5   2  718.23   21.60
   1   5   2  757.72   21.10
   1   5   2  757.42   21.60
  -1   5  -2  767.62   20.30
  -1   5  -2  756.12   19.70
   1  -5   2  705.63   24.10
   1  -5   2  765.62   21.30
   1  -5   2  754.92   20.40
   1  -5   2  721.73   22.00
   1  -5   2  757.12   21.30
  -1  -5  -2  758.32   20.20
  -1  -5  -2  743.73   22.00
  -1  -5  -2  738.73   21.10
   1   5   3    1.70    0.80
   1   5   3    1.50    0.90
  -1   5  -3    2.40    0.60
  -1   5  -3    2.80    0.50
   1   5   3    2.90    1.10
   1   5   3    1.60    1.00
   1  -5   3    1.60    0.80
   1  -5   3    2.20    1.10
   1  -5   3    3.00    1.20
  -1  -5  -3    3.00    0.70
   1  -5   3    2.20    0.60
   1  -5   3    1.20    0.60
  -1  -5  -3    2.10    0.80
  -1  -5  -3    4.10    1.10
   1  -5   3    5.20    0.70
   1   5   4  633.64   17.90
   1   5   4  601.74   18.50
   1   5   4  612.44   18.60
  -1   5  -4  612.74   16.40
   1   5   4  585.04   18.50
  -1  -5  -4  612.34   17.80
   1  -5   4  595.44   20.90
   1  -5   4  627.54   19.20
  -1  -5  -4  616.94   17.20
   1  -5   4  624.94   17.60
   1  -5   4  629.14   18.10
  -1  -5  -4  630.34   18.90
   1  -5   4  628.24   17.90
   1   5   5   38.50    2.60
   1   5   5   36.40    3.10
   1   5   5   35.30    3.10
  -1   5  -5   39.90    1.60
   1   5   5   35.50    2.40
   1  -5   5   33.40    3.40
   1  -5   5   39.20    2.70
   1  -5   5   44.50    3.40
   1  -5   5   43.30    2.40
   1  -5   5   42.60    2.10
  -1  -5  -5   39.10    2.40
   1  -5   5   36.10    2.70
  -1  -5  -5   39.80    2.40
  -1  -5  -5   44.60    2.90
   1   5   6   63.19    3.20
   1   5   6   53.49    3.70
   1   5   6   56.79    3.90
   1   5   6   59.49    3.50
   1  -5   6   64.19    3.30
   1  -5   6   65.69    3.80
  -1  -5  -6   65.79    3.20
   1  -5   6   62.19    2.80
   1  -5   6   58.79    4.50
   1  -5   6   66.69    4.40
   1  -5   6   59.39    3.40
   1   5   7   19.90    2.20
   1   5   7   19.00    2.80
   1   5   7   18.30    2.40
   1   5   7   18.50    3.10
   1   5   7   15.10    2.70
   1  -5   7   19.70    2.30
  -1  -5  -7   19.50    2.10
   1  -5   7   17.70    1.70
   1  -5   7   21.10    3.30
   1  -5   7   20.40    3.50
   1  -5   7   21.30    2.40
   1  -5   7   25.00    2.90
   1   5   8   77.89    5.40
   1   5   8   70.79    4.40
   1   5   8   72.69    5.60
   1   5   8   74.89    5.50
   1  -5   8   88.69    4.40
   1  -5   8   76.69    5.90
   1  -5   8   70.49    5.70
   1  -5   8   72.29    4.90
   1  -5   8   73.49    5.10
   1  -5   8   79.49    4.60
   1   5   9    4.20    2.00
   1   5   9    6.40    2.90
   1   5   9    2.10    2.90
   1   5   9    4.80    2.60
   1  -5   9    4.30    2.40
   1  -5   9    5.10    3.10
   1  -5   9    6.30    2.50
   1  -5   9    0.90    2.60
   1   5  10   57.29    5.80
   1   5  10   59.99    6.70
   1   5  10   73.29    6.50
   1  -5  10   64.99    6.60
   1  -5  10   62.59    5.80
   1  -5  10   56.29    5.30
   1   5  11   24.30    4.80
   1   5  11   26.80    5.30
   1   5  11   24.30    4.60
   1  -5  11   15.50    3.80
   1  -5  11   24.30    4.80
  -1   6  12   19.30    4.40
  -1   6  12   20.50    4.90
  -1  -6  12   26.40    4.50
  -1  -6  12   17.00    4.40
  -1   6  11   52.19    6.20
  -1   6  11   68.19    6.50
  -1   6  11   51.59    5.50
  -1  -6  11   56.99    5.50
  -1  -6  11   62.49    6.50
  -1   6  10   36.50    4.40
  -1   6  10   33.70    4.50
  -1  -6  10   43.50    5.20
  -1  -6  10   34.30    5.00
  -1  -6  10   37.90    3.90
  -1  -6  10   34.30    4.30
  -1   6   9   51.39    4.60
  -1   6   9   42.50    4.50
  -1  -6   9   49.70    5.30
  -1  -6   9   40.50    4.00
  -1  -6   9   52.09    3.80
  -1  -6   9   50.59    3.80
  -1  -6   9   46.50    4.80
  -1   6   8  542.35   17.40
  -1   6   8  525.45   17.50
   1  -6  -8  503.95   15.20
  -1  -6   8  527.05   17.00
  -1  -6   8  553.04   16.60
  -1  -6   8  533.85   19.70
  -1  -6   8  532.65   16.70
  -1  -6   8  512.05   17.90
  -1   6   7  411.86   13.90
  -1   6   7  414.36   13.70
   1  -6  -7  410.16   12.20
  -1  -6   7  417.16   13.30
  -1  -6   7  421.16   13.10
  -1  -6   7  425.36   14.20
  -1  -6   7  396.26   15.40
  -1   6   6  150.78    4.70
  -1   6   6  151.08    6.00
  -1   6   6  149.09    4.70
  -1   6   6  134.89    5.90
   1  -6  -6  136.79    5.10
  -1  -6   6  141.39    4.40
  -1  -6   6  140.19    6.60
  -1  -6   6  144.19    6.00
   1  -6  -6  138.39    5.20
  -1   6   5    0.70    0.60
  -1   6   5    0.70    1.20
  -1   6   5    0.50    1.00
  -1   6   5    0.70    0.50
   1  -6  -5    0.30    0.80
   1  -6  -5   -0.50    0.60
  -1  -6   5    5.10    1.40
  -1   6   4    1.70    0.70
  -1   6   4    0.10    0.90
  -1   6   4    0.20    0.40
   1   6  -4    1.20    0.30
  -1   6   4    0.50    0.90
  -1  -6   4   -0.10    0.90
   1  -6  -4    1.50    0.30
  -1  -6   4    0.80    0.40
   1  -6  -4    1.80    1.00
  -1  -6   4    2.10    0.90
   1  -6  -4    0.40    0.70
  -1  -6   4    0.70    0.50
   1  -6  -4    0.30    0.70
  -1   6   3   27.50    1.90
  -1   6   3   26.10    1.80
  -1   6   3   27.40    1.60
   1  -6  -3   25.10    1.70
  -1  -6   3   24.90    1.30
   1  -6  -3   26.50    1.20
   1  -6  -3   26.80    0.90
  -1  -6   3   27.40    1.30
  -1  -6   3   24.60    1.50
  -1  -6   3   20.80    1.90
  -1  -6   3   26.30    1.80
   1  -6  -3   25.40    1.90
  -1  -6   3   27.20    1.40
  -1   6   2  672.63   19.90
  -1   6   2  715.53   20.00
   1   6  -2  700.13   22.20
  -1   6   2  688.43   19.90
  -1   6   2  696.13   19.70
   1  -6  -2  654.03   20.40
   1  -6  -2  711.83   19.30
  -1  -6   2  708.23   19.80
  -1  -6   2  701.83   18.50
  -1  -6   2  709.53   19.60
   1  -6  -2  660.93   22.40
  -1  -6   2  688.13   20.60
   1  -6  -2  743.93   20.30
  -1  -6   2  664.73   22.10
  -1   6   1  206.48    7.40
   1   6  -1  201.28    7.10
  -1   6   1  203.18    6.10
  -1   6   1  198.78    6.50
  -1   6   1  209.88    6.30
  -1   6   1  202.68    6.50
   1   6  -1  205.38    6.60
   1   6  -1  195.78    6.30
   1  -6  -1  198.98    6.20
   1  -6  -1  199.68    7.30
   1  -6  -1  191.58    6.50
   1  -6  -1  213.68    6.60
  -1  -6   1  199.98    7.00
  -1  -6   1  211.68    6.00
  -1  -6   1  210.78    6.30
  -1  -6   1  199.88    6.90
  -1   6   0   13.20    1.60
  -1   6   0    9.30    1.10
   1   6   0   13.60    1.40
  -1   6   0   11.00    0.80
   1   6   0   12.80    1.30
   1   6   0   10.70    0.80
   1   6   0   11.20    1.30
   1   6   0   11.80    1.40
  -1   6   0   14.20    1.20
  -1   6   0   11.90    1.40
   1  -6   0   10.80    1.20
   1  -6   0   12.40    1.10
  -1  -6   0   13.10    1.60
   1  -6   0   11.40    1.00
  -1  -6   0   11.60    1.20
  -1  -6   0   10.40    1.20
  -1  -6   0   11.80    1.30
   1  -6   0   11.00    1.50
  -1  -6   0    8.90    1.20
   1  -6   0    9.40    1.20
   1   6   1  748.63   21.70
   1   6   1  736.73   21.90
   1   6   1  789.02   22.10
   1   6   1  771.52   24.20
   1   6   1  773.82   21.50
  -1   6  -1  765.92   22.10
  -1   6  -1  765.32   21.80
  -1  -6  -1  746.33   22.40
   1  -6   1  740.23   21.50
  -1  -6  -1  754.52   21.60
  -1  -6  -1  735.23   21.80
   1  -6   1  762.02   21.80
  -1  -6  -1  782.82   20.60
   1  -6   1  776.72   21.80
   1  -6   1  759.42   22.00
   1  -6   1  742.53   24.40
  -1   6  -2   36.30    1.60
   1   6   2   37.70    2.10
  -1   6  -2   36.80    2.10
   1   6   2   30.70    1.80
   1   6   2   29.60    2.10
   1   6   2   34.70    2.20
   1  -6   2   34.30    2.10
   1  -6   2   32.70    1.60
   1  -6   2   30.30    2.40
  -1  -6  -2   35.80    2.20
   1  -6   2   32.70    1.10
  -1  -6  -2   32.30    1.70
   1  -6   2   34.30    2.00
   1  -6   2   30.80    1.70
  -1  -6  -2   33.20    1.90
  -1   6  -3 2253.67   58.69
   1   6   3 2234.78   60.69
   1   6   3 2191.98   61.59
   1   6   3 2142.79   60.99
   1   6   3 2161.88   62.09
  -1   6  -3 2207.58   56.99
   1  -6   3 2209.68   61.89
   1  -6   3 2229.28   61.49
  -1  -6  -3 2176.58   61.09
  -1  -6  -3 2189.78   62.79
  -1  -6  -3 2251.67   57.69
   1  -6   3 2282.47   59.89
   1  -6   3 2130.09   60.49
   1  -6   3 2149.58   62.89
   1  -6   3 2151.78   68.79
  -1   6  -4   70.89    2.60
   1   6   4   71.49    3.80
   1   6   4   62.59    3.40
   1   6   4   67.99    3.70
  -1   6  -4   68.19    2.50
   1   6   4   74.19    3.10
  -1  -6  -4   69.89    3.20
  -1  -6  -4   70.59    3.30
   1  -6   4   68.89    4.10
   1  -6   4   68.19    3.80
   1  -6   4   68.19    2.80
   1  -6   4   72.09    2.80
   1  -6   4   70.79    2.80
   1  -6   4   65.69    3.30
  -1  -6  -4   69.69    3.60
  -1  -6  -4   68.29    2.80
   1   6   5    2.40    1.50
   1   6   5    1.60    1.30
   1   6   5    3.00    1.10
   1   6   5    2.00    1.30
  -1  -6  -5    0.70    1.20
  -1  -6  -5    1.50    0.90
   1  -6   5    1.40    0.70
   1  -6   5    2.80    1.60
   1  -6   5    0.60    1.30
   1  -6   5    1.00    1.20
   1  -6   5    2.20    0.90
  -1  -6  -5    3.20    1.20
   1   6   6  668.73   19.40
   1   6   6  648.44   20.50
   1   6   6  651.33   20.50
   1   6   6  645.44   20.20
   1  -6   6  683.53   19.30
   1  -6   6  640.44   21.10
   1  -6   6  653.23   19.20
  -1  -6  -6  648.34   18.60
   1  -6   6  650.53   19.70
   1  -6   6  638.64   23.00
   1  -6   6  654.93   20.10
   1   6   7   12.00    2.10
   1   6   7   12.70    2.70
   1   6   7   17.20    2.10
   1   6   7   18.70    3.10
   1   6   7   14.00    2.60
   1  -6   7   17.00    2.20
   1  -6   7   17.40    1.70
   1  -6   7   11.20    2.80
   1  -6   7   16.30    2.60
   1  -6   7   13.50    2.20
  -1  -6  -7   14.90    2.00
   1  -6   7   14.80    2.80
   1   6   8  107.09    5.70
   1   6   8  116.99    6.50
   1   6   8  112.39    6.50
   1   6   8  116.79    7.00
   1  -6   8  118.89    6.10
   1  -6   8  120.49    7.10
   1  -6   8  115.49    7.30
   1  -6   8  119.79    5.60
   1   6   9   55.99    6.10
   1   6   9   46.30    4.10
   1   6   9   47.40    5.00
   1   6   9   46.90    5.20
   1  -6   9   42.80    5.30
   1  -6   9   54.09    5.80
   1  -6   9   55.89    5.30
   1  -6   9   51.89    4.70
   1   6  10   86.89    7.80
   1   6  10   74.99    6.90
   1   6  10   72.49    6.40
   1  -6  10   83.19    6.90
   1  -6  10   72.79    7.20
   1  -6  10   77.79    5.50
   1   6  11   68.29    6.60
   1   6  11   71.69    6.90
   1   6  11   86.69    8.40
   1  -6  11   88.29    8.30
   1  -6  11   81.99    7.30
  -1   7  12   14.90    4.60
  -1   7  12    8.70    4.20
  -1   7  12   10.90    4.50
  -1  -7  12    8.10    3.30
  -1   7  11   -2.30    2.30
  -1   7  11   -5.10    2.60
  -1   7  11   -1.60    2.70
  -1  -7  11   -0.30    2.50
  -1  -7  11    2.50    3.10
  -1  -7  11   -1.00    2.30
  -1   7  10   19.00    4.00
  -1   7  10   19.30    3.60
  -1  -7  10   20.20    3.70
  -1  -7  10   20.30    3.30
  -1  -7  10   22.10    4.00
  -1  -7  10   22.50    4.00
  -1   7   9    3.90    2.40
  -1   7   9    1.40    2.30
  -1  -7   9    0.00    2.20
  -1  -7   9    3.90    2.40
  -1  -7   9    2.60    1.90
  -1  -7   9   -1.70    1.80
  -1   7   8   21.50    3.20
  -1   7   8   16.90    2.70
  -1  -7   8   23.00    2.70
   1  -7  -8   14.70    2.00
  -1  -7   8   29.20    3.80
  -1  -7   8   25.20    3.10
  -1   7   7  106.19    5.50
  -1   7   7  112.89    5.40
  -1  -7   7  107.89    5.50
  -1  -7   7  107.59    5.10
   1  -7  -7  105.09    4.50
  -1  -7   7   96.39    5.80
  -1  -7   7  114.09    4.70
  -1   7   6  292.97   10.20
  -1   7   6  285.97   10.20
  -1   7   6  313.77    9.00
  -1  -7   6  292.37    8.60
  -1  -7   6  284.37   11.30
  -1  -7   6  296.57    9.90
  -1  -7   6  285.87   10.20
   1  -7  -6  294.67    9.60
   1  -7  -6  283.77    9.10
  -1   7   5   91.09    3.00
  -1   7   5   89.89    4.10
  -1   7   5   86.59    4.20
  -1   7   5   87.89    3.30
  -1  -7   5   86.69    2.50
  -1  -7   5   87.89    3.90
   1  -7  -5   78.89    3.50
  -1  -7   5   88.39    3.10
   1  -7  -5   88.49    3.70
  -1  -7   5   84.99    4.60
  -1  -7   5   90.19    4.00
  -1   7   4   12.70    1.70
   1   7  -4   19.70    1.00
  -1   7   4   14.50    1.70
  -1   7   4   19.40    1.40
   1  -7  -4   14.40    1.60
   1  -7  -4   19.20    1.70
  -1  -7   4   15.20    1.20
   1  -7  -4   16.60    0.90
  -1  -7   4   15.80    1.00
  -1  -7   4   18.10    2.10
  -1  -7   4   17.80    1.70
  -1  -7   4   14.50    1.70
   1  -7  -4   13.20    1.80
  -1   7   3    1.40    0.90
  -1   7   3    1.60    0.90
  -1   7   3    0.90    0.70
  -1   7   3    1.10    0.90
  -1  -7   3    0.40    0.80
  -1  -7   3    1.40    0.60
  -1  -7   3    6.50    1.20
   1  -7  -3    2.40    0.40
  -1  -7   3    0.50    0.60
   1  -7  -3    0.50    0.90
   1  -7  -3    1.70    0.50
   1  -7  -3    0.70    0.80
  -1  -7   3    0.40    0.50
  -1  -7   3    1.00    0.50
   1   7  -2 1934.51   59.79
  -1   7   2 1923.91   53.69
  -1   7   2 1925.41   53.69
  -1   7   2 1923.11   53.79
  -1   7   2 1900.41   52.99
  -1  -7   2 1951.90   53.39
   1  -7  -2 1831.12   59.99
  -1  -7   2 1990.50   53.99
  -1  -7   2 2007.40   50.09
  -1  -7   2 1917.91   59.69
   1  -7  -2 1953.20   54.89
   1  -7  -2 1899.81   54.19
  -1  -7   2 1857.21   54.99
   1  -7  -2 1911.61   52.49
   1   7  -1 1335.57   41.70
  -1   7   1 1359.36   37.40
   1   7  -1 1389.06   37.70
  -1   7   1 1308.47   37.50
  -1   7   1 1348.07   36.80
  -1   7   1 1311.37   37.80
   1   7  -1 1327.97   37.00
   1  -7  -1 1359.16   36.90
  -1  -7   1 1293.37   38.60
  -1  -7   1 1349.47   37.40
   1  -7  -1 1297.87   42.00
   1  -7  -1 1380.96   38.00
  -1  -7   1 1368.36   35.20
   1  -7  -1 1312.27   38.20
  -1  -7   1 1306.07   41.70
  -1   7   0   23.30    1.50
   1   7   0   23.90    1.10
  -1   7   0   23.90    1.70
   1   7   0   20.10    1.50
  -1   7   0   25.30    1.50
   1   7   0   21.10    1.60
   1   7   0   23.90    1.70
  -1   7   0   23.50    1.10
   1   7   0   23.30    1.70
   1  -7   0   22.90    1.50
   1  -7   0   23.50    1.60
  -1  -7   0   20.20    1.90
  -1  -7   0   20.50    1.50
   1  -7   0   23.70    1.60
  -1  -7   0   21.80    1.40
  -1  -7   0   22.90    1.70
   1  -7   0   21.30    1.30
   1  -7   0   23.20    1.90
  -1  -7   0   21.10    1.50
   1   7   1  962.80   28.70
   1   7   1  981.30   28.30
  -1   7  -1 1018.60   27.30
   1   7   1 1038.40   29.00
  -1   7  -1 1018.50   28.50
   1   7   1 1008.20   28.20
  -1  -7  -1  997.10   26.90
  -1  -7  -1 1000.80   28.60
   1  -7   1 1016.00   28.70
  -1  -7  -1 1005.10   29.40
   1  -7   1 1012.10   28.80
   1  -7   1  973.90   28.10
   1  -7   1 1027.20   28.70
  -1  -7  -1 1005.10   28.40
   1  -7   1  968.00   32.00
  -1   7  -2  810.92   21.70
   1   7   2  785.42   22.50
   1   7   2  800.62   23.30
  -1   7  -2  808.02   22.90
   1   7   2  777.02   23.10
   1   7   2  755.72   22.80
   1  -7   2  737.33   25.70
   1  -7   2  804.82   22.70
   1  -7   2  806.82   23.30
  -1  -7  -2  772.72   22.50
   1  -7   2  813.92   22.80
  -1  -7  -2  801.52   23.60
   1  -7   2  809.82   22.80
  -1  -7  -2  777.72   21.60
   1   7   3  553.24   16.60
   1   7   3  556.24   15.90
   1   7   3  530.75   16.40
   1   7   3  511.25   16.50
  -1   7  -3  563.74   15.20
   1  -7   3  550.24   16.00
   1  -7   3  535.95   16.20
   1  -7   3  534.35   18.60
   1  -7   3  558.74   15.10
   1  -7   3  549.85   16.80
  -1  -7  -3  514.85   15.40
   1  -7   3  542.15   16.00
  -1  -7  -3  535.05   15.70
  -1  -7  -3  555.84   16.90
  -1   7  -4   19.00    1.30
   1   7   4   15.70    2.00
   1   7   4   17.40    1.70
   1   7   4   16.10    2.10
   1   7   4   17.70    2.20
  -1  -7  -4   18.50    1.40
  -1  -7  -4   17.10    1.90
   1  -7   4   17.40    2.20
   1  -7   4   20.00    1.50
   1  -7   4   18.70    1.40
  -1  -7  -4   16.90    2.00
   1  -7   4   16.10    1.40
  -1  -7  -4   15.10    2.10
   1  -7   4   18.90    2.50
   1  -7   4   20.10    2.20
   1   7   5  226.38    8.60
   1   7   5  229.18    8.70
   1   7   5  232.08    7.70
   1   7   5  224.98    8.40
  -1  -7  -5  232.18    7.30
   1  -7   5  233.68    8.20
   1  -7   5  228.18    9.70
   1  -7   5  230.08    7.40
  -1  -7  -5  219.78    8.50
   1  -7   5  245.28    7.40
  -1  -7  -5  247.78    8.20
   1  -7   5  229.48    8.80
  -1  -7  -5  225.58    7.70
   1  -7   5  224.08    7.50
   1   7   6   99.69    4.20
   1   7   6   87.39    5.00
   1   7   6   84.69    4.90
   1   7   6   90.39    4.60
   1  -7   6   93.19    3.70
  -1  -7  -6   88.39    4.10
   1  -7   6   85.89    5.50
   1  -7   6   93.89    4.50
   1  -7   6   84.39    3.90
   1  -7   6   88.49    4.70
   1  -7   6   85.89    5.10
   1   7   7   80.59    4.60
   1   7   7   77.99    5.30
   1   7   7   77.39    5.10
   1   7   7   68.59    4.90
   1  -7   7   74.59    4.80
   1  -7   7   78.89    3.40
   1  -7   7   78.39    5.60
   1  -7   7   78.49    5.30
  -1  -7  -7   78.49    4.00
   1  -7   7   77.99    4.40
   1   7   8  215.48   10.20
   1   7   8  220.68    9.50
   1   7   8  211.78    9.60
   1   7   8  218.08    8.80
   1  -7   8  221.88    9.30
   1  -7   8  227.98   10.10
   1  -7   8  218.98    8.60
   1  -7   8  201.68   10.50
   1   7   9   99.99    7.20
   1   7   9  104.59    6.60
   1   7   9   93.59    6.60
   1  -7   9  102.69    6.40
   1  -7   9  105.99    7.30
   1  -7   9  105.79    7.50
   1  -7   9   92.49    6.50
   1   7  10   -1.10    2.90
   1   7  10    3.70    2.90
   1   7  10    3.40    3.20
   1  -7  10    2.30    2.90
   1  -7  10    2.30    2.60
   1  -7  10    5.30    2.90
   1   7  11   -3.70    2.90
   1   7  11    0.90    3.20
   1   7  11    0.50    3.50
   1  -7  11   -2.10    2.60
   1  -7  11   -0.20    2.60
   1  -7  11    2.30    3.50
  -1   8  12   17.20    4.50
  -1   8  12   17.80    4.90
  -1   8  12    8.60    4.00
  -1  -8  12   15.60    3.90
  -1   8  11  248.38   11.70
  -1   8  11  245.68   11.10
  -1   8  11  239.78   12.10
  -1  -8  11  240.08   10.40
  -1  -8  11  226.38   10.90
  -1   8  10    8.80    2.90
  -1   8  10   15.60    3.60
  -1  -8  10   13.80    3.30
  -1  -8  10   17.80    3.70
  -1  -8  10   14.00    3.20
  -1   8   9  158.88    7.60
  -1   8   9  152.28    7.90
  -1  -8   9  155.98    7.20
  -1  -8   9  142.29    7.60
  -1  -8   9  150.98    7.40
  -1  -8   9  171.68    8.80
  -1   8   8    5.00    2.20
  -1   8   8    2.00    1.80
   1  -8  -8    2.40    1.40
  -1  -8   8    2.10    1.80
  -1  -8   8    3.00    2.00
  -1  -8   8    0.80    2.10
  -1   8   7   42.50    3.70
  -1   8   7   45.30    3.90
   1  -8  -7   41.10    2.90
  -1  -8   7   48.40    4.40
  -1  -8   7   42.30    3.60
  -1  -8   7   45.30    3.80
  -1  -8   7   47.20    2.90
  -1  -8   7   44.80    3.20
  -1   8   6  129.99    5.80
  -1   8   6  123.89    5.60
  -1  -8   6  125.29    5.50
  -1  -8   6  123.99    4.20
  -1  -8   6  128.79    5.30
  -1  -8   6  121.09    6.20
   1  -8  -6  136.29    5.10
   1  -8  -6  122.29    4.90
   1   8  -5  267.87    7.20
  -1   8   5  241.68    8.90
  -1   8   5  252.37    9.00
  -1   8   5  271.87    8.10
   1  -8  -5  263.07    8.70
  -1  -8   5  253.17    8.80
  -1  -8   5  249.38    8.70
  -1  -8   5  254.37   10.00
   1  -8  -5  266.37    8.30
  -1  -8   5  250.37    7.10
  -1  -8   5  253.97    7.90
   1   8  -4 1650.43   42.50
  -1   8   4 1629.94   44.70
  -1   8   4 1550.54   45.00
  -1   8   4 1496.85   44.50
  -1   8   4 1602.44   45.20
   1  -8  -4 1627.24   43.20
   1  -8  -4 1604.64   45.30
  -1  -8   4 1543.05   50.09
   1  -8  -4 1561.04   42.20
   1  -8  -4 1543.75   46.10
  -1  -8   4 1658.33   44.70
  -1  -8   4 1550.44   45.80
  -1  -8   4 1588.44   45.50
  -1  -8   4 1589.84   41.40
  -1  -8   4 1610.54   44.40
  -1   8   3  810.02   23.70
  -1   8   3  809.72   23.40
  -1   8   3  803.72   23.40
  -1   8   3  819.42   23.70
  -1  -8   3  803.52   24.30
   1  -8  -3  815.12   22.80
   1  -8  -3  829.42   22.60
  -1  -8   3  836.32   23.40
  -1  -8   3  826.32   23.00
   1  -8  -3  786.52   23.90
   1  -8  -3  791.32   24.30
  -1  -8   3  833.92   23.50
  -1  -8   3  820.22   21.70
  -1  -8   3  804.42   26.30
  -1   8   2  154.88    5.60
  -1   8   2  155.78    5.40
  -1   8   2  156.08    5.40
   1   8  -2  162.28    5.10
  -1   8   2  172.08    5.50
  -1  -8   2  163.18    5.00
  -1  -8   2  152.18    6.00
   1  -8  -2  153.78    6.40
  -1  -8   2  157.58    5.00
   1  -8  -2  159.88    5.80
  -1  -8   2  147.79    5.80
   1  -8  -2  156.28    5.70
   1  -8  -2  158.78    5.20
  -1  -8   2  160.58    5.40
  -1   8   1  916.31   25.00
  -1   8   1  864.81   25.40
   1   8  -1  880.31   28.00
   1   8  -1  958.30   24.30
  -1   8   1  857.91   25.30
   1   8  -1  889.51   25.40
  -1   8   1  890.11   24.60
   1   8  -1  857.71   24.80
  -1  -8   1  874.81   24.80
   1  -8  -1  897.71   24.70
   1  -8  -1  867.11   25.70
  -1  -8   1  839.52   26.00
   1  -8  -1  855.81   28.30
   1  -8  -1  901.51   25.60
  -1  -8   1  867.31   23.60
  -1  -8   1  848.02   27.90
  -1   8   0   15.10    1.40
   1   8   0   14.20    1.50
  -1   8   0   14.80    1.60
   1   8   0   14.20    1.60
  -1   8   0   16.10    1.00
  -1   8   0   14.10    1.30
   1   8   0   17.20    0.90
  -1  -8   0   14.30    1.40
  -1  -8   0   14.40    1.60
  -1  -8   0   17.40    1.40
  -1  -8   0   15.90    1.50
   1  -8   0   14.90    1.50
  -1  -8   0   12.60    1.70
   1  -8   0   17.20    1.50
   1  -8   0   15.20    1.10
   1  -8   0   13.50    1.70
   1  -8   0   12.80    1.40
   1   8   1   46.90    2.50
  -1   8  -1   49.99    2.40
  -1   8  -1   49.10    2.20
   1   8   1   47.20    2.60
   1   8   1   52.59    2.60
  -1  -8  -1   49.40    2.90
  -1  -8  -1   48.80    2.40
   1  -8   1   48.30    2.90
  -1  -8  -1   40.10    2.60
   1  -8   1   42.50    2.30
   1  -8   1   46.50    2.20
   1  -8   1   49.10    2.50
  -1  -8  -1   48.00    2.40
  -1  -8  -1   46.80    2.30
   1  -8   1   49.90    2.10
  -1   8  -2  117.89    4.00
   1   8   2  111.89    4.20
   1   8   2  108.99    4.70
  -1   8  -2  126.29    4.50
   1   8   2  106.69    4.70
   1   8   2  119.39    4.70
  -1  -8  -2  107.39    4.80
  -1  -8  -2  111.39    4.10
   1  -8   2  121.59    4.30
   1  -8   2  104.29    5.20
   1  -8   2  118.89    4.20
  -1  -8  -2  122.89    4.40
   1  -8   2  112.69    4.50
   1  -8   2  116.59    4.30
  -1  -8  -2  123.09    3.80
   1   8   3  156.18    6.10
   1   8   3  165.88    6.20
   1   8   3  150.88    6.10
   1   8   3  162.48    5.60
  -1   8  -3  164.78    5.20
  -1  -8  -3  160.68    5.70
   1  -8   3  156.48    5.50
   1  -8   3  152.38    6.90
  -1  -8  -3  159.28    6.00
   1  -8   3  155.88    6.00
   1  -8   3  161.98    5.40
  -1  -8  -3  154.78    5.30
   1  -8   3  169.88    4.70
  -1  -8  -3  165.18    4.60
  -1  -8  -3  162.98    6.40
   1  -8   3  152.28    5.90
  -1   8  -4  204.98    6.00
   1   8   4  187.88    7.40
   1   8   4  183.28    7.20
   1   8   4  189.58    7.30
   1   8   4  192.28    6.50
   1  -8   4  194.68    6.40
   1  -8   4  194.78    7.30
   1  -8   4  191.88    5.90
  -1  -8  -4  194.68    6.70
  -1  -8  -4  186.28    7.40
   1  -8   4  185.58    8.20
  -1  -8  -4  188.78    6.10
   1  -8   4  184.78    7.00
   1  -8   4  180.88    6.30
  -1  -8  -4  207.88    7.20
   1   8   5  290.37    9.20
   1   8   5  270.97   10.10
   1   8   5  277.17   10.10
   1   8   5  283.87   10.30
  -1  -8  -5  278.77    9.20
   1  -8   5  283.97   11.50
  -1  -8  -5  276.77   10.30
  -1  -8  -5  287.07    9.80
   1  -8   5  292.77    9.90
   1  -8   5  301.97    8.80
  -1  -8  -5  280.17    8.70
   1  -8   5  291.07    9.00
   1  -8   5  275.87   10.30
   1   8   6  668.93   21.50
   1   8   6  673.63   21.40
   1   8   6  656.13   21.40
   1   8   6  725.33   20.30
   1  -8   6  689.03   24.30
   1  -8   6  697.23   20.90
  -1  -8  -6  689.13   19.70
   1  -8   6  673.03   21.20
   1  -8   6  678.13   20.10
   1  -8   6  684.23   22.00
   1   8   7   91.49    5.70
   1   8   7   79.19    4.90
   1   8   7   88.49    5.50
   1   8   7   78.79    5.30
   1  -8   7   78.79    3.60
   1  -8   7   87.19    5.20
  -1  -8  -7   92.79    4.50
   1  -8   7   88.79    6.00
   1  -8   7   92.69    4.80
   1  -8   7   83.29    5.60
   1   8   8    1.80    2.50
   1   8   8    2.20    2.40
   1   8   8   -0.10    1.90
   1   8   8    2.60    2.70
   1  -8   8    2.10    2.20
   1  -8   8    3.80    2.60
   1  -8   8    2.20    1.90
   1  -8   8   -0.70    2.20
  -1  -8  -8    1.70    1.40
   1   8   9    2.10    2.80
   1   8   9    1.20    2.60
   1   8   9   -0.50    2.70
   1  -8   9   -0.90    2.50
   1  -8   9    0.20    2.50
   1  -8   9   -2.80    2.50
   1   8  10  179.28   10.00
   1   8  10  217.38   11.20
   1   8  10  191.38   10.00
   1  -8  10  181.98   10.20
   1  -8  10  187.58    9.30
   1  -8  10  189.78    9.80
   1   8  11   27.20    5.10
   1   8  11   27.40    4.80
   1   8  11   21.70    4.90
   1  -8  11   24.50    4.50
   1  -8  11   24.10    4.10
  -1   9  12    5.50    3.90
  -1  -9  12    6.40    3.40
  -1   9  11  120.09    8.30
  -1   9  11  116.19    7.50
  -1   9  11  114.89    8.40
  -1   9  11  127.09    8.60
  -1  -9  11  115.19    7.50
  -1  -9  11  113.39    7.10
  -1   9  10  134.69    7.60
  -1   9  10  123.89    7.90
  -1  -9  10  143.69    7.30
  -1  -9  10  131.69    8.50
  -1  -9  10  125.59    6.80
  -1   9   9   67.59    5.40
  -1   9   9   59.79    5.60
  -1  -9   9   72.69    6.00
  -1  -9   9   74.39    5.00
  -1  -9   9   65.39    5.00
  -1  -9   9   59.19    5.30
  -1   9   8   96.59    5.60
  -1   9   8   95.29    5.80
  -1  -9   8   94.49    5.20
   1  -9  -8   93.09    4.60
  -1  -9   8   86.89    5.50
  -1  -9   8   96.09    6.30
  -1   9   7    1.90    1.90
  -1   9   7    1.80    1.60
  -1  -9   7    3.40    1.80
  -1  -9   7    2.80    1.70
   1  -9  -7    1.60    1.40
  -1  -9   7   -0.70    1.20
  -1  -9   7    2.70    1.80
  -1   9   6  697.43   21.90
  -1   9   6  677.03   21.80
   1  -9  -6  682.93   20.30
   1  -9  -6  750.72   21.70
  -1  -9   6  726.73   24.50
  -1  -9   6  742.83   22.00
  -1  -9   6  722.13   20.60
  -1  -9   6  715.23   22.00
  -1   9   5  380.56   13.00
  -1   9   5  395.06   13.00
  -1   9   5  400.86   13.20
   1   9  -5  418.76   11.20
  -1   9   5  408.26   12.10
  -1  -9   5  391.06   10.90
   1  -9  -5  393.66   13.50
  -1  -9   5  413.06   12.10
   1  -9  -5  393.66   12.10
  -1  -9   5  396.46   13.00
  -1  -9   5  413.46   12.00
  -1  -9   5  411.96   12.80
  -1  -9   5  390.76   14.40
   1  -9  -5  398.76   12.80
   1   9  -4  489.35   13.90
  -1   9   4  502.05   15.40
  -1   9   4  503.35   14.80
  -1   9   4  477.95   15.20
  -1   9   4  502.95   15.50
   1  -9  -4  494.85   15.90
  -1  -9   4  496.25   13.60
  -1  -9   4  501.85   15.70
  -1  -9   4  504.25   14.40
   1  -9  -4  507.75   14.00
  -1  -9   4  504.85   15.00
  -1  -9   4  511.15   14.80
  -1  -9   4  476.55   17.00
   1  -9  -4  484.15   14.40
   1  -9  -4  485.55   13.80
   1  -9  -4  507.65   15.40
  -1   9   3  201.48    7.00
  -1   9   3  203.88    7.20
  -1   9   3  199.18    6.90
  -1   9   3  216.48    7.20
   1  -9  -3  190.28    7.40
  -1  -9   3  203.48    7.90
  -1  -9   3  209.78    6.40
  -1  -9   3  213.18    6.90
   1  -9  -3  211.88    6.30
  -1  -9   3  220.08    6.40
   1  -9  -3  214.08    6.50
  -1  -9   3  207.08    6.30
  -1  -9   3  204.68    7.50
   1  -9  -3  204.88    7.30
  -1   9   2   58.99    2.70
  -1   9   2   58.49    2.80
  -1   9   2   53.59    2.60
  -1   9   2   54.79    3.00
   1   9  -2   55.99    2.40
   1  -9  -2   58.99    3.00
  -1  -9   2   59.09    2.30
  -1  -9   2   60.09    3.30
  -1  -9   2   59.69    2.60
   1  -9  -2   53.99    2.90
  -1  -9   2   55.39    3.10
   1  -9  -2   59.59    2.60
   1  -9  -2   55.19    3.40
  -1  -9   2   58.29    2.80
   1   9  -1   16.00    0.70
   1   9  -1   12.30    1.60
  -1   9   1   13.50    1.40
  -1   9   1    9.00    1.40
   1   9  -1   10.90    1.20
  -1   9   1   12.70    1.20
  -1   9   1   10.80    1.50
  -1  -9   1   10.80    1.30
  -1  -9   1   10.20    1.40
   1  -9  -1   10.00    1.40
  -1  -9   1    9.70    1.50
  -1  -9   1   11.10    1.70
   1  -9  -1   11.00    1.50
  -1  -9   1   12.50    1.10
   1  -9  -1   15.60    1.50
   1  -9  -1   12.20    1.80
  -1   9   0  447.06   13.00
   1   9   0  451.45   13.70
   1   9   0  455.45   14.00
  -1   9   0  432.96   13.20
  -1   9   0  469.55   13.50
  -1   9   0  457.85   14.10
   1   9   0  481.65   13.00
   1  -9   0  443.36   13.90
  -1  -9   0  442.16   13.00
  -1  -9   0  452.65   14.40
   1  -9   0  471.15   13.40
  -1  -9   0  447.56   13.70
  -1  -9   0  458.75   13.40
  -1  -9   0  457.25   15.30
   1  -9   0  467.45   13.60
   1  -9   0  443.86   15.50
   1  -9   0  457.05   13.90
  -1   9  -1   66.99    2.90
   1   9   1   66.69    2.60
  -1   9  -1   72.69    3.10
   1   9   1   62.99    3.30
   1   9   1   69.39    3.30
   1  -9   1   63.59    3.70
  -1  -9  -1   62.69    3.40
   1  -9   1   67.59    3.20
   1  -9   1   70.19    2.70
  -1  -9  -1   65.79    3.00
   1  -9   1   63.59    3.00
  -1  -9  -1   67.89    3.00
  -1  -9  -1   60.69    3.50
   1  -9   1   67.69    2.90
  -1   9  -2  827.42   22.90
   1   9   2  812.22   24.40
  -1   9  -2  857.11   24.00
   1   9   2  816.52   24.10
   1   9   2  829.32   24.50
   1   9   2  838.02   23.70
   1  -9   2  813.92   23.90
   1  -9   2  850.61   24.10
   1  -9   2  809.82   27.10
   1  -9   2  851.81   24.20
  -1  -9  -2  782.62   24.90
  -1  -9  -2  808.02   22.80
  -1  -9  -2  819.62   24.50
  -1  -9  -2  840.82   23.80
  -1  -9  -2  851.61   23.00
   1  -9   2  802.12   24.00
   1   9   3    2.90    1.20
  -1   9  -3    1.80    0.80
   1   9   3    2.00    1.30
   1   9   3    1.30    0.90
   1   9   3    1.70    1.30
   1  -9   3    1.10    1.20
  -1  -9  -3    1.60    0.80
  -1  -9  -3    2.40    0.50
   1  -9   3    2.00    0.90
   1  -9   3    2.30    1.20
  -1  -9  -3    2.90    1.40
   1  -9   3    2.00    0.30
  -1  -9  -3    1.50    1.10
   1  -9   3    2.30    0.90
  -1  -9  -3    2.40    1.10
   1  -9   3    1.40    1.30
  -1   9  -4  201.78    6.20
   1   9   4  189.88    7.50
   1   9   4  195.58    7.40
   1   9   4  179.18    7.40
   1   9   4  200.78    6.70
  -1  -9  -4  182.48    6.80
   1  -9   4  196.78    7.40
   1  -9   4  194.08    8.40
  -1  -9  -4  190.78    7.60
   1  -9   4  205.78    6.70
  -1  -9  -4  193.38    7.30
   1  -9   4  206.38    6.60
  -1  -9  -4  183.88    6.20
   1  -9   4  194.78    7.30
   1   9   5   47.40    3.30
   1   9   5   43.80    3.70
   1   9   5   43.30    3.70
   1   9   5   46.30    2.70
   1  -9   5   41.30    3.50
  -1  -9  -5   44.90    3.40
   1  -9   5   39.90    4.00
  -1  -9  -5   43.50    2.90
   1  -9   5   47.20    2.50
   1  -9   5   46.30    3.50
  -1  -9  -5   39.30    3.00
   1   9   6  135.99    6.20
   1   9   6  135.29    6.50
   1   9   6  134.49    6.40
   1  -9   6  127.09    5.90
   1  -9   6  138.29    7.30
   1  -9   6  141.99    6.60
   1  -9   6  132.69    5.00
  -1  -9  -6  124.39    6.20
  -1  -9  -6  124.99    5.50
   1   9   7   -0.50    1.70
   1   9   7   -0.40    1.90
   1   9   7   -1.00    1.90
   1   9   7   -2.70    1.70
   1  -9   7   -0.20    2.00
  -1  -9  -7   -0.60    1.40
   1  -9   7    3.60    2.30
   1  -9   7   -1.40    1.70
   1  -9   7    0.40    0.90
   1  -9   7   -0.10    1.50
   1   9   8   12.50    3.20
   1   9   8   10.00    2.90
   1   9   8   10.50    3.10
   1  -9   8    9.40    3.20
  -1  -9  -8    4.00    1.80
   1  -9   8    7.00    2.70
   1  -9   8    6.90    2.70
   1  -9   8    8.60    2.50
   1   9   9   12.00    3.80
   1   9   9   13.30    3.70
   1   9   9    3.70    2.80
   1  -9   9    6.20    2.50
   1  -9   9    6.70    2.90
   1  -9   9    7.30    3.20
   1   9  10   62.29    6.40
   1   9  10   49.00    5.90
   1   9  10   46.20    5.90
   1  -9  10   47.40    5.40
   1  -9  10   53.99    5.60
   1   9  11   42.60    6.30
   1   9  11   61.39    6.70
   1   9  11   54.39    7.70
   1  -9  11   56.39    6.20
  -1  10  11  124.79    8.90
  -1  10  11  113.69    7.40
  -1  10  11  109.59    8.40
  -1  10  11  119.59    8.20
  -1 -10  11   97.99    7.20
  -1 -10  11   92.29    6.80
  -1  10  10    1.60    2.70
  -1  10  10    3.80    3.10
  -1  10  10   -1.70    2.90
  -1 -10  10   -0.60    2.20
  -1 -10  10    1.40    2.50
  -1  10   9   35.30    4.50
  -1  10   9   36.40    4.10
  -1  10   9   30.10    4.30
  -1 -10   9   31.70    3.90
  -1 -10   9   23.20    4.10
  -1 -10   9   29.30    3.70
  -1  10   8  496.15   16.30
  -1  10   8  484.55   16.60
  -1 -10   8  454.25   15.70
  -1 -10   8  456.75   18.00
   1 -10  -8  454.65   14.50
  -1  10   7    7.20    2.10
  -1  10   7    7.30    2.30
  -1 -10   7    9.20    2.00
  -1 -10   7    5.00    1.70
  -1 -10   7    6.30    2.40
  -1 -10   7    9.90    2.20
   1 -10  -7    7.30    1.80
  -1 -10   7    8.40    1.10
  -1  10   6  132.59    6.20
  -1  10   6  138.19    6.40
  -1  10   6  129.09    6.00
  -1 -10   6  134.09    5.80
  -1 -10   6  136.09    6.80
  -1 -10   6  136.79    4.80
  -1 -10   6  129.19    5.70
   1 -10  -6  142.19    5.80
   1 -10  -6  138.79    5.50
  -1 -10   6  140.19    6.20
  -1  10   5   67.99    3.90
  -1  10   5   74.99    3.20
  -1  10   5   68.99    3.90
  -1  10   5   74.29    4.00
   1  10  -5   72.29    2.70
   1 -10  -5   66.59    4.10
   1 -10  -5   71.99    3.70
  -1 -10   5   70.39    3.00
  -1 -10   5   68.09    4.20
  -1 -10   5   73.69    3.90
  -1 -10   5   69.59    3.50
   1 -10  -5   69.99    3.70
  -1 -10   5   72.89    2.90
  -1 -10   5   62.49    2.60
  -1  10   4   96.09    4.30
  -1  10   4   90.29    4.40
   1  10  -4   90.69    3.30
  -1  10   4   94.19    3.80
  -1  10   4   86.39    4.20
   1 -10  -4   87.79    3.10
   1 -10  -4   94.49    4.30
  -1 -10   4   94.19    4.70
   1 -10  -4   79.89    4.40
  -1 -10   4   83.69    4.30
  -1 -10   4   87.09    3.30
   1 -10  -4   86.19    2.80
  -1 -10   4   94.49    3.30
  -1 -10   4   86.09    3.50
  -1 -10   4   89.19    3.70
   1 -10  -4   86.99    4.00
  -1  10   3   65.99    3.60
  -1  10   3   73.89    3.30
  -1  10   3   71.99    3.60
  -1  10   3   76.09    3.40
   1 -10  -3   77.49    4.30
  -1 -10   3   67.89    2.90
   1 -10  -3   79.39    3.90
   1 -10  -3   68.49    2.90
  -1 -10   3   71.99    2.40
  -1 -10   3   73.29    2.70
   1 -10  -3   71.39    3.40
  -1 -10   3   68.29    3.20
  -1 -10   3   79.39    3.80
   1 -10  -3   73.29    2.80
  -1 -10   3   75.19    4.00
   1 -10  -3   72.29    3.60
  -1  10   2  183.28    6.50
  -1  10   2  187.18    6.30
  -1  10   2  184.48    6.20
  -1  10   2  182.78    6.60
   1  10  -2  186.08    5.80
   1 -10  -2  184.68    7.50
   1 -10  -2  164.18    6.60
  -1 -10   2  167.78    6.80
  -1 -10   2  182.58    5.90
  -1 -10   2  185.78    6.40
  -1 -10   2  187.48    5.60
  -1 -10   2  175.28    7.00
   1 -10  -2  180.78    6.10
   1 -10  -2  181.98    6.60
   1  10  -1  818.02   24.30
   1  10  -1  904.71   23.00
  -1  10   1  797.82   24.20
  -1  10   1  867.21   23.90
  -1  10   1  820.82   23.50
   1  10  -1  819.52   23.60
  -1  10   1  836.72   24.40
   1 -10  -1  822.42   24.60
   1 -10  -1  850.31   24.50
  -1 -10   1  811.12   24.40
  -1 -10   1  812.02   26.70
  -1 -10   1  842.52   22.60
   1 -10  -1  777.42   27.00
  -1 -10   1  783.12   24.90
  -1 -10   1  856.91   23.50
   1 -10  -1  832.52   23.70
   1  10   0   18.30    1.10
  -1  10   0   18.20    1.70
  -1  10   0   17.60    1.30
  -1  10   0   21.50    1.70
   1  10   0   22.10    2.00
   1  10   0   16.60    1.90
  -1 -10   0   19.20    1.80
   1 -10   0   19.00    1.80
   1 -10   0   23.20    2.00
   1 -10   0   17.60    2.20
  -1 -10   0   16.10    1.90
  -1 -10   0   15.90    1.80
  -1 -10   0   18.50    1.80
   1 -10   0   20.10    1.90
  -1 -10   0   18.30    2.20
  -1 -10   0   19.40    1.50
   1  10   1  291.77    9.90
   1  10   1  314.47    9.10
   1  10   1  294.57    9.70
  -1  10  -1  295.77    9.20
  -1  10  -1  303.07    9.40
   1 -10   1  296.67   11.00
   1 -10   1  281.77    9.60
   1 -10   1  308.27    9.10
  -1 -10  -1  298.47   10.30
  -1 -10  -1  308.67   10.00
  -1 -10  -1  294.97   10.80
  -1 -10  -1  290.97    9.20
   1 -10   1  294.47    9.50
   1 -10   1  286.37    9.60
  -1 -10  -1  299.77    9.40
   1  10   2  327.77   10.50
   1  10   2  336.67   10.70
  -1  10  -2  314.57    9.60
  -1  10  -2  328.57   10.10
   1  10   2  306.87   10.60
   1 -10   2  334.77   10.50
  -1 -10  -2  333.07   10.00
   1 -10   2  327.67    9.90
  -1 -10  -2  312.87   11.00
   1 -10   2  313.47   10.00
   1 -10   2  301.27   11.70
  -1 -10  -2  324.57    9.50
  -1 -10  -2  307.57    9.90
   1 -10   2  300.37   10.10
  -1 -10  -2  308.17   10.60
   1  10   3  151.58    6.00
   1  10   3  148.49    6.00
  -1  10  -3  145.49    5.00
   1  10   3  143.39    5.30
   1  10   3  141.19    5.90
  -1 -10  -3  135.99    5.80
   1 -10   3  145.29    5.30
  -1 -10  -3  138.49    4.50
   1 -10   3  141.29    5.80
  -1 -10  -3  135.49    5.40
  -1 -10  -3  133.19    5.00
   1 -10   3  148.59    5.20
   1 -10   3  137.29    6.60
   1 -10   3  147.69    5.40
  -1 -10  -3  149.19    6.30
   1  10   4   25.80    2.90
  -1  10  -4   26.10    1.80
   1  10   4   27.70    2.20
   1  10   4   27.00    2.70
   1  10   4   45.50    3.50
   1 -10   4   23.20    2.40
   1 -10   4   27.90    2.10
   1 -10   4   25.30    3.00
   1 -10   4   29.60    2.80
  -1 -10  -4   28.60    2.90
   1 -10   4   28.30    2.00
  -1 -10  -4   22.40    2.70
  -1 -10  -4   24.30    1.70
  -1 -10  -4   25.40    2.50
   1  10   5  155.28    6.80
   1  10   5  147.49    6.70
   1  10   5  139.59    6.50
   1  10   5  156.98    5.70
   1 -10   5  154.28    6.50
  -1 -10  -5  146.49    6.00
   1 -10   5  161.78    5.60
   1 -10   5  146.49    7.40
  -1 -10  -5  152.28    6.90
  -1 -10  -5  149.79    6.30
   1 -10   5  137.99    6.30
   1  10   6    8.40    2.40
   1  10   6    6.30    2.00
   1  10   6    7.10    2.20
  -1 -10  -6    4.60    1.70
  -1 -10  -6    5.00    2.00
   1 -10   6    5.20    2.00
   1 -10   6    3.90    1.90
   1 -10   6    4.50    1.20
   1 -10   6    5.00    2.30
   1  10   7    3.30    2.20
   1  10   7   -0.70    2.00
   1  10   7    2.60    2.40
   1 -10   7    4.60    2.20
   1 -10   7   -0.30    1.00
   1 -10   7   -2.70    1.60
   1 -10   7   -0.60    1.80
   1 -10   7    1.00    2.20
  -1 -10  -7    1.90    1.80
   1  10   8   10.00    2.80
   1  10   8    5.00    2.80
   1  10   8    9.00    3.00
   1 -10   8    9.00    2.60
   1 -10   8    9.70    3.30
   1 -10   8    6.20    2.60
   1 -10   8    5.50    2.60
  -1 -10  -8    9.20    2.20
   1  10   9    7.90    3.50
   1  10   9    6.70    3.00
   1  10   9    6.00    3.30
   1 -10   9    0.90    2.40
   1 -10   9   -1.40    2.30
   1  10  10   25.00    4.60
   1  10  10   30.80    5.40
   1  10  10   31.10    5.20
   1 -10  10   28.30    4.50
   1 -10  10   25.20    4.40
  -1  11  11   15.50    4.30
  -1  11  11   10.80    4.00
  -1  11  11   13.80    4.10
  -1 -11  11    9.10    3.40
  -1  11  10    2.00    2.90
  -1  11  10    2.20    3.00
  -1  11  10    1.40    2.90
  -1 -11  10   -2.00    2.30
  -1 -11  10   -1.50    2.40
  -1  11   9   42.30    4.60
  -1  11   9   51.09    5.40
  -1  11   9   44.10    5.00
  -1 -11   9   45.40    4.60
  -1 -11   9   42.30    5.10
  -1  11   8   15.50    3.00
  -1  11   8   17.50    3.30
  -1  11   8   25.40    3.70
  -1 -11   8   22.00    3.70
  -1 -11   8   21.70    3.20
   1 -11  -8   25.20    2.90
  -1  11   7  107.39    5.90
  -1  11   7   97.59    5.80
  -1  11   7  109.59    5.80
  -1 -11   7  102.19    3.90
   1 -11  -7  101.49    5.00
  -1 -11   7  107.39    6.40
  -1 -11   7  108.89    5.80
  -1  11   6  348.97   12.50
  -1  11   6  357.16   12.60
  -1  11   6  345.27   12.40
  -1 -11   6  376.56   11.20
  -1 -11   6  361.46   12.60
  -1 -11   6  358.96   13.80
  -1 -11   6  355.56   12.30
   1 -11  -6  367.66   11.60
   1 -11  -6  367.76   12.30
  -1  11   5   95.89    4.90
  -1  11   5   96.29    4.90
  -1  11   5   88.89    4.60
  -1  11   5   94.19    3.90
   1 -11  -5   98.59    4.40
   1 -11  -5   94.29    5.00
  -1 -11   5   93.09    4.70
  -1 -11   5   94.59    3.90
   1 -11  -5   93.49    4.60
  -1 -11   5   99.09    5.20
  -1  11   4  146.99    5.20
  -1  11   4  132.19    5.60
  -1  11   4  132.39    5.60
   1  11  -4  140.29    4.70
  -1  11   4  125.49    5.60
  -1 -11   4  126.29    5.70
   1 -11  -4  125.49    5.90
  -1 -11   4  136.59    4.60
   1 -11  -4  134.99    4.50
   1 -11  -4  128.19    5.60
   1 -11  -4  148.39    5.50
  -1 -11   4  133.29    5.10
  -1 -11   4  140.19    6.20
  -1  11   3   20.00    2.00
  -1  11   3   15.40    1.90
  -1  11   3   12.20    1.90
  -1  11   3   17.10    1.90
  -1 -11   3   16.10    2.10
   1 -11  -3   16.70    1.40
  -1 -11   3   15.80    1.60
  -1 -11   3   14.30    1.70
  -1 -11   3   18.20    2.30
   1 -11  -3   14.90    2.40
   1 -11  -3   12.90    2.00
   1 -11  -3   15.70    2.00
   1 -11  -3   22.90    1.60
   1 -11  -3   15.70    1.90
   1  11  -2 1423.66   38.70
  -1  11   2 1364.06   40.00
  -1  11   2 1409.96   39.60
  -1  11   2 1417.46   39.20
  -1  11   2 1419.76   40.10
  -1 -11   2 1363.66   44.20
   1 -11  -2 1435.76   39.00
  -1 -11   2 1418.46   37.20
  -1 -11   2 1434.16   38.80
   1 -11  -2 1425.56   40.40
  -1 -11   2 1387.86   40.10
   1 -11  -2 1350.46   40.80
  -1 -11   2 1338.77   40.90
   1 -11  -2 1359.46   44.70
   1  11  -1    3.80    0.40
   1  11  -1    2.60    1.20
   1  11  -1    3.20    0.90
  -1  11   1    3.30    1.00
  -1  11   1    2.20    1.20
  -1  11   1    4.00    1.00
  -1 -11   1   -0.80    1.00
  -1 -11   1    1.30    1.40
  -1 -11   1    2.10    1.20
  -1 -11   1    1.90    1.30
   1 -11  -1    2.40    1.10
   1 -11  -1    1.00    1.20
  -1 -11   1    3.00    0.70
   1 -11  -1    2.50    1.10
   1 -11  -1    1.60    1.30
   1  11   0    0.90    1.20
  -1  11   0   -0.40    0.60
   1  11   0    1.10    0.50
   1  11   0    0.80    0.90
  -1  11   0    1.40    1.00
  -1  11   0    0.70    0.80
   1  11   0    0.60    0.50
   1 -11   0    0.40    0.90
   1 -11   0    0.20    1.00
  -1 -11   0   -0.20    0.90
  -1 -11   0   -0.30    1.00
  -1 -11   0   -0.10    1.10
  -1 -11   0    0.30    1.00
   1 -11   0   -0.90    0.90
  -1 -11   0    1.20    1.30
   1 -11   0    0.30    1.20
  -1  11  -1  493.45   14.40
  -1  11  -1  490.55   14.70
   1  11   1  530.75   14.40
   1  11   1  463.65   14.90
   1  11   1  492.15   15.40
   1 -11   1  467.95   15.10
   1 -11   1  470.45   17.00
   1 -11   1  486.35   15.00
  -1 -11  -1  482.15   15.80
  -1 -11  -1  476.65   15.40
   1 -11   1  509.05   15.10
  -1 -11  -1  474.05   16.80
  -1 -11  -1  480.85   14.30
  -1 -11  -1  502.25   14.50
  -1 -11  -1  489.85   14.80
   1 -11   1  506.25   14.40
  -1  11  -2    0.70    0.80
   1  11   2    2.70    1.40
   1  11   2   -0.20    1.30
  -1  11  -2    0.60    0.90
   1  11   2    1.30    0.90
  -1 -11  -2    1.30    0.90
   1 -11   2   -0.10    1.30
   1 -11   2   -0.10    0.80
  -1 -11  -2    2.00    1.30
  -1 -11  -2   -0.80    0.70
   1 -11   2    0.70    1.10
   1 -11   2   -0.20    1.10
   1 -11   2    0.60    0.70
  -1 -11  -2    0.90    1.40
  -1 -11  -2   -0.20    1.10
   1  11   3    2.80    1.60
  -1  11  -3    3.90    1.00
   1  11   3    3.80    1.60
   1 -11   3    2.10    1.10
  -1 -11  -3    4.00    0.80
  -1 -11  -3    3.80    1.40
   1 -11   3    1.20    1.40
  -1 -11  -3    2.90    1.40
  -1 -11  -3    4.40    1.00
   1 -11   3    2.30    1.20
   1 -11   3    5.40    1.10
   1 -11   3    0.10    1.50
  -1 -11  -3    4.10    1.60
   1  11   4   53.69    2.90
  -1  11  -4   52.29    2.60
   1  11   4   45.20    3.80
   1  11   4   52.69    3.70
   1  11   4   51.29    3.50
  -1 -11  -4   56.19    3.70
   1 -11   4   50.19    3.50
   1 -11   4   45.00    2.80
   1 -11   4   47.00    3.90
  -1 -11  -4   54.49    3.80
  -1 -11  -4   53.29    2.50
   1 -11   4   52.89    3.20
  -1 -11  -4   53.89    3.30
   1  11   5   76.99    3.70
   1  11   5   72.89    4.90
   1  11   5   75.89    4.70
  -1 -11  -5   76.59    4.80
   1 -11   5   77.79    4.30
   1 -11   5   80.89    5.20
   1 -11   5   73.69    4.50
  -1 -11  -5   78.79    4.20
   1 -11   5   79.29    3.60
  -1 -11  -5   71.09    4.40
   1  11   6  108.39    6.00
   1  11   6   98.29    5.70
  -1 -11  -6  107.29    5.20
   1 -11   6  113.89    5.90
  -1 -11  -6  109.19    6.00
   1 -11   6  103.99    4.50
   1 -11   6  109.69    5.60
   1 -11   6  106.49    6.50
   1  11   7  280.57   11.90
   1  11   7  314.57   12.30
   1  11   7  315.97   12.50
   1 -11   7  308.87   11.80
   1 -11   7  308.97   13.60
   1 -11   7  328.67   12.10
   1 -11   7  316.37   11.60
  -1 -11  -7  314.87   10.80
   1 -11   7  304.77   10.10
   1  11   8  472.85   17.60
   1  11   8  468.25   17.10
   1  11   8  437.26   17.00
   1 -11   8  474.15   18.90
   1 -11   8  468.45   16.20
  -1 -11  -8  458.55   14.90
   1 -11   8  463.85   16.60
   1  11   9   17.40    3.90
   1  11   9   10.60    3.60
   1  11   9   12.80    3.90
   1 -11   9    8.10    2.90
   1 -11   9   15.80    3.50
   1  11  10   17.70    4.50
   1  11  10   10.90    4.20
   1  11  10    6.70    3.40
   1 -11  10   14.50    3.70
  -1  12  11   11.80    4.00
  -1  12  11    5.30    4.00
  -1  12  11    9.80    4.00
  -1 -12  11   10.10    3.60
  -1  12  10  219.58   10.50
  -1  12  10  225.18   11.20
  -1  12  10  214.28   11.00
  -1 -12  10  237.48   10.60
  -1  12   9  349.87   14.20
  -1  12   9  366.86   14.40
  -1  12   9  346.37   13.80
  -1 -12   9  367.76   13.60
  -1 -12   9  372.36   15.50
  -1  12   8    9.10    2.90
  -1  12   8    8.30    2.70
  -1  12   8   10.40    2.90
   1 -12  -8    7.60    2.10
  -1 -12   8   10.40    2.60
  -1 -12   8    6.60    2.70
  -1  12   7    1.70    2.10
  -1  12   7    4.30    2.10
  -1  12   7    0.60    1.90
   1 -12  -7    1.40    1.70
  -1 -12   7    2.50    1.00
  -1 -12   7    1.30    1.90
  -1 -12   7    0.10    1.80
  -1  12   6    1.50    1.90
  -1  12   6    1.70    1.80
  -1  12   6   -0.10    1.60
  -1 -12   6    0.10    1.70
  -1 -12   6   -0.30    1.50
  -1 -12   6    0.20    1.70
   1 -12  -6    3.10    1.60
   1 -12  -6    2.30    1.40
  -1 -12   6    1.60    1.00
  -1  12   5  665.03   20.50
  -1  12   5  661.03   20.50
  -1  12   5  656.23   20.50
   1 -12  -5  630.74   21.20
  -1 -12   5  646.54   20.50
  -1 -12   5  642.74   19.60
   1 -12  -5  659.33   19.30
  -1 -12   5  651.33   20.60
  -1 -12   5  695.33   22.90
   1 -12  -5  680.43   20.60
  -1  12   4   14.80    1.90
  -1  12   4   12.90    2.00
  -1  12   4   16.00    2.30
  -1  12   4   12.00    1.90
   1  12  -4   12.70    1.40
   1 -12  -4   15.20    1.40
   1 -12  -4   13.20    2.10
  -1 -12   4   12.00    2.20
   1 -12  -4   11.80    2.20
  -1 -12   4   13.30    1.50
   1 -12  -4   12.40    2.00
  -1 -12   4   10.90    1.60
  -1 -12   4   10.40    1.90
  -1  12   3   36.10    2.60
   1  12  -3   30.00    2.10
  -1  12   3   32.30    2.40
  -1  12   3   39.30    2.80
  -1  12   3   29.40    2.90
   1 -12  -3   35.70    3.10
  -1 -12   3   32.00    2.50
   1 -12  -3   37.40    2.00
   1 -12  -3   29.80    2.60
   1 -12  -3   37.30    2.20
   1 -12  -3   30.70    2.90
  -1 -12   3   33.90    3.10
  -1 -12   3   33.10    2.20
  -1 -12   3   30.70    2.90
   1 -12  -3   32.50    3.30
   1  12  -2  104.19    3.80
  -1  12   2   98.39    4.60
  -1  12   2  105.49    4.20
  -1  12   2  101.09    4.30
  -1 -12   2   98.39    4.40
   1 -12  -2   98.49    4.00
   1 -12  -2   96.59    4.70
   1 -12  -2  101.89    4.70
   1 -12  -2  100.19    4.20
  -1 -12   2   94.79    4.90
   1 -12  -2  102.59    5.50
  -1 -12   2  103.09    4.10
  -1 -12   2  100.49    4.90
  -1  12   1   32.90    2.10
  -1  12   1   33.00    2.10
   1  12  -1   27.20    2.60
  -1  12   1   29.90    2.70
   1  12  -1   29.90    2.00
   1  12  -1   36.10    1.20
   1 -12  -1   31.20    2.50
  -1 -12   1   28.40    2.70
  -1 -12   1   30.60    2.60
  -1 -12   1   34.00    2.60
   1 -12  -1   24.90    2.50
   1 -12  -1   34.50    3.20
   1 -12  -1   24.60    2.50
  -1 -12   1   38.00    3.20
   1  12   0   49.99    3.40
  -1  12   0   55.09    2.40
   1  12   0   55.29    2.00
  -1  12   0   58.69    3.10
   1  12   0   54.09    3.00
  -1  12   0   57.69    2.80
   1  12   0   55.79    2.20
  -1 -12   0   54.59    3.10
   1 -12   0   49.99    3.00
  -1 -12   0   54.79    3.60
   1 -12   0   56.69    3.20
   1 -12   0   52.69    3.70
  -1 -12   0   52.59    3.20
  -1 -12   0   57.19    3.10
   1 -12   0   61.19    3.30
  -1 -12   0   52.69    3.40
   1  12   1  349.96   12.10
  -1  12  -1  367.26   11.40
  -1  12  -1  369.86   11.30
   1  12   1  383.66   11.00
   1  12   1  374.36   11.90
  -1 -12  -1  359.36   11.60
   1 -12   1  354.46   11.90
  -1 -12  -1  348.77   12.50
  -1 -12  -1  362.46   13.30
   1 -12   1  370.06   11.90
  -1 -12  -1  351.96   11.30
   1 -12   1  352.66   13.40
  -1 -12  -1  370.06   12.20
  -1 -12  -1  367.26   11.30
   1 -12   1  372.66   11.80
   1 -12   1  397.66   11.00
  -1  12  -2  110.29    4.40
   1  12   2  118.59    4.40
   1  12   2  113.49    5.10
  -1  12  -2  112.69    4.40
   1  12   2  109.69    5.20
   1 -12   2  100.79    5.70
   1 -12   2  115.79    4.00
  -1 -12  -2  112.89    4.20
   1 -12   2  109.19    4.50
  -1 -12  -2  111.29    4.50
  -1 -12  -2  102.59    5.40
   1 -12   2  107.59    4.80
  -1 -12  -2  102.89    5.00
   1 -12   2  114.39    5.10
  -1 -12  -2  107.09    4.90
   1  12   3  327.77   11.40
   1  12   3  337.17   10.80
   1  12   3  330.67   11.60
  -1  12  -3  333.57   10.30
   1 -12   3  350.16   10.60
  -1 -12  -3  330.77   12.00
  -1 -12  -3  320.67   10.70
   1 -12   3  323.27   11.30
  -1 -12  -3  323.87   11.50
   1 -12   3  327.47   12.80
   1 -12   3  332.37   10.90
   1 -12   3  344.47   10.70
  -1 -12  -3  343.47   10.00
  -1 -12  -3  331.87   10.50
  -1  12  -4  458.95   13.00
   1  12   4  429.16   14.60
   1  12   4  415.46   14.60
  -1 -12  -4  438.26   15.30
  -1 -12  -4  432.26   13.70
   1 -12   4  425.36   14.40
   1 -12   4  429.06   13.80
   1 -12   4  437.76   13.80
   1 -12   4  439.16   16.40
  -1 -12  -4  455.75   14.70
   1  12   5  172.18    7.70
   1  12   5  163.98    7.60
   1 -12   5  179.28    7.50
   1 -12   5  161.38    6.30
   1 -12   5  173.18    7.50
  -1 -12  -5  171.08    7.80
  -1 -12  -5  178.08    7.40
   1 -12   5  169.38    8.30
  -1 -12  -5  162.98    6.80
   1  12   6   60.29    5.20
   1  12   6   54.79    4.80
  -1 -12  -6   56.39    3.90
   1 -12   6   51.09    5.10
   1 -12   6   58.29    4.30
   1 -12   6   54.79    3.20
  -1 -12  -6   50.59    4.70
   1  12   7    0.50    2.30
   1  12   7    0.00    2.30
   1  12   7   -2.70    1.90
   1 -12   7    1.10    2.30
   1 -12   7    1.70    2.30
   1 -12   7    1.60    1.20
   1 -12   7   -1.40    1.90
  -1 -12  -7   -1.90    1.70
   1  12   8    7.20    3.20
   1  12   8   12.00    3.50
   1  12   8   12.50    3.40
   1 -12   8   11.50    3.10
  -1 -12  -8   13.80    2.60
   1 -12   8    8.70    3.20
   1 -12   8   17.60    3.50
   1  12   9    4.00    3.30
   1  12   9   -0.30    2.90
   1  12   9   -1.80    2.90
   1 -12   9   -3.30    2.40
   1 -12   9    2.00    2.70
   1  12  10  147.69    9.30
   1  12  10  158.98    9.80
   1  12  10  153.38    9.90
   1 -12  10  148.49    8.70
  -1  13  11  170.78   10.50
  -1  13  11  163.58   10.10
  -1 -13  11  154.58    9.20
  -1  13  10   69.89    6.50
  -1  13  10   74.69    6.80
  -1  13  10   73.89    6.90
  -1 -13  10   60.39    5.60
  -1 -13  10   84.99    6.90
  -1  13   9   36.40    4.60
  -1  13   9   36.20    4.60
  -1  13   9   39.10    4.20
  -1  13   9   41.20    5.10
  -1 -13   9   36.70    4.60
   1 -13  -9   40.50    4.00
  -1 -13   9   37.60    5.00
  -1  13   8  181.78    8.60
  -1  13   8  178.88    8.80
  -1  13   8  171.18    7.90
  -1  13   8  171.68    8.50
  -1 -13   8  193.78    8.60
   1 -13  -8  167.18    7.50
  -1 -13   8  185.98    9.40
  -1  13   7    0.60    2.20
  -1  13   7    1.80    2.20
  -1  13   7   -0.30    1.80
  -1 -13   7    2.40    1.20
   1 -13  -7    5.50    2.10
  -1 -13   7    3.30    2.10
  -1 -13   7    0.30    2.00
  -1  13   6  285.77   11.00
  -1  13   6  296.37   11.00
  -1  13   6  288.17   10.90
  -1 -13   6  300.97    9.70
  -1 -13   6  289.37   11.00
  -1 -13   6  295.67   12.10
   1 -13  -6  307.37   10.90
   1 -13  -6  301.97   10.40
  -1  13   5  377.36   12.80
  -1  13   5  373.76   13.00
  -1  13   5  382.96   12.90
   1 -13  -5  362.96   12.90
   1 -13  -5  369.66   12.10
  -1 -13   5  358.46   12.90
   1 -13  -5  363.36   13.50
  -1 -13   5  389.66   13.00
  -1 -13   5  401.46   14.40
  -1 -13   5  383.96   12.10
   1  13  -4    2.20    0.90
  -1  13   4    0.30    1.40
  -1  13   4    1.60    1.30
  -1  13   4    1.70    1.60
  -1 -13   4    0.70    1.10
   1 -13  -4    1.50    1.40
   1 -13  -4    0.00    1.40
   1 -13  -4    1.70    1.40
  -1 -13   4   -0.10    1.30
  -1 -13   4    1.60    1.50
  -1 -13   4    2.40    1.10
  -1 -13   4    0.00    1.50
  -1  13   3  318.07   11.00
   1  13  -3  352.66   10.50
  -1  13   3  327.07   11.50
  -1  13   3  350.06   11.10
  -1 -13   3  338.67   11.20
   1 -13  -3  319.77   11.70
   1 -13  -3  352.76   10.60
   1 -13  -3  330.07   11.60
   1 -13  -3  361.66   10.50
   1 -13  -3  332.47   10.90
   1 -13  -3  312.47   12.80
  -1 -13   3  351.66   10.30
  -1 -13   3  329.97   11.70
  -1 -13   3  334.37   12.50
  -1  13   2   10.10    1.70
  -1  13   2   12.30    2.00
  -1  13   2   14.60    1.80
   1  13  -2   13.20    1.30
  -1 -13   2   14.70    2.20
   1 -13  -2   12.20    1.70
   1 -13  -2   12.80    1.90
  -1 -13   2   12.70    2.20
  -1 -13   2   13.00    1.90
   1 -13  -2   15.00    2.10
  -1 -13   2   17.10    1.90
   1 -13  -2   11.10    1.50
   1 -13  -2   10.70    2.00
   1 -13  -2   13.50    2.30
  -1  13   1  319.37   10.20
  -1  13   1  305.97   10.50
  -1  13   1  320.47    9.80
   1  13  -1  311.17   10.70
  -1  13   1  319.37    9.70
   1  13  -1  299.57    9.60
  -1 -13   1  285.17   10.30
   1 -13  -1  294.97   11.80
  -1 -13   1  305.67    9.80
  -1 -13   1  303.27   11.40
  -1 -13   1  307.47   10.90
  -1 -13   1  312.47   10.30
   1 -13  -1  296.77   10.50
   1 -13  -1  308.77   10.60
   1 -13  -1  303.77   10.10
  -1  13   0  151.88    5.80
   1  13   0  161.48    4.90
  -1  13   0  149.49    5.10
   1  13   0  144.69    5.80
  -1  13   0  165.68    5.50
   1  13   0  147.49    6.30
   1 -13   0  152.18    7.00
   1 -13   0  152.58    6.20
  -1 -13   0  146.19    5.90
   1 -13   0  149.69    6.00
  -1 -13   0  154.78    5.80
  -1 -13   0  151.08    5.90
  -1 -13   0  145.69    6.60
   1 -13   0  152.08    6.00
  -1 -13   0  141.19    6.60
  -1 -13   0  145.79    6.20
   1  13   1   63.59    2.70
  -1  13  -1   60.99    3.20
   1  13   1   57.49    3.50
   1  13   1   61.39    3.80
  -1  13  -1   64.09    3.10
  -1 -13  -1   56.29    3.50
  -1 -13  -1   58.69    4.00
  -1 -13  -1   58.09    4.00
   1 -13   1   60.79    3.50
   1 -13   1   63.19    3.60
  -1 -13  -1   59.19    3.30
  -1 -13  -1   56.59    3.40
   1 -13   1   61.89    3.30
   1 -13   1   60.89    4.30
  -1 -13  -1   67.59    3.30
  -1  13  -2    1.50    1.10
  -1  13  -2    2.20    1.00
   1  13   2   -0.60    1.40
   1  13   2    3.80    1.50
   1  13   2    2.30    1.00
  -1 -13  -2    2.60    1.10
   1 -13   2    2.10    1.40
   1 -13   2    3.00    1.80
  -1 -13  -2    3.50    1.70
  -1 -13  -2    2.20    1.40
  -1 -13  -2    1.40    1.40
   1 -13   2    0.30    1.30
  -1 -13  -2    4.70    1.20
   1 -13   2    0.90    1.10
   1  13   3   36.90    2.60
   1  13   3   38.50    3.40
   1  13   3   40.10    3.60
  -1  13  -3   36.10    2.40
  -1 -13  -3   37.80    3.50
  -1 -13  -3   35.00    3.10
   1 -13   3   41.90    3.90
  -1 -13  -3   36.40    2.40
  -1 -13  -3   39.20    3.80
   1 -13   3   31.10    2.70
   1 -13   3   35.80    2.40
   1 -13   3   32.90    3.30
   1  13   4  398.66   13.80
   1  13   4  399.16   13.80
  -1  13  -4  406.96   12.10
   1  13   4  422.36   13.20
   1 -13   4  394.66   12.80
   1 -13   4  390.56   15.30
  -1 -13  -4  395.66   12.80
  -1 -13  -4  405.66   13.80
  -1 -13  -4  375.56   14.20
   1 -13   4  380.46   13.50
   1  13   5   52.59    4.70
   1  13   5   41.50    4.10
  -1 -13  -5   46.90    4.60
  -1 -13  -5   53.49    4.00
   1 -13   5   49.90    4.40
   1 -13   5   60.89    5.40
  -1 -13  -5   56.79    3.90
   1 -13   5   52.59    3.20
   1  13   6    0.00    2.00
   1  13   6    1.30    1.80
   1  13   6    2.10    2.30
   1 -13   6    5.30    2.30
  -1 -13  -6    3.20    2.30
  -1 -13  -6    4.70    2.10
   1 -13   6    2.40    1.30
   1 -13   6    6.00    2.60
   1  13   7   77.49    5.70
   1  13   7   90.39    6.20
   1  13   7   75.69    5.60
   1 -13   7   80.89    5.80
   1 -13   7   82.59    6.50
  -1 -13  -7   82.39    4.90
   1 -13   7   82.89    5.50
   1 -13   7   75.89    3.90
   1  13   8    2.60    2.90
   1  13   8    4.90    3.10
   1  13   8    6.20    3.10
   1 -13   8    9.30    2.90
   1 -13   8    7.20    2.90
  -1 -13  -8    0.60    2.00
   1  13   9   -2.80    3.10
   1  13   9    4.80    3.10
   1  13   9    7.10    3.50
   1  13   9   -1.20    2.90
   1 -13   9    0.20    2.70
   1 -13   9    4.60    2.90
   1  13  10    4.20    3.30
   1  13  10    4.60    4.00
   1  13  10    3.80    3.70
   1  13  10    5.20    3.80
   1 -13  10    7.40    3.50
  -1  14  10   49.99    6.00
  -1  14  10   54.89    5.90
  -1  14  10   47.70    5.80
  -1 -14  10   52.49    5.60
  -1 -14  10   52.59    5.50
  -1  14   9   10.90    3.30
  -1  14   9   15.70    3.60
  -1  14   9   19.80    3.40
  -1  14   9    9.70    3.40
  -1 -14   9   17.00    3.60
   1 -14  -9   12.00    2.70
  -1  14   8   79.39    6.50
  -1  14   8   79.19    6.00
  -1  14   8   90.39    6.10
  -1  14   8   90.19    5.60
  -1 -14   8   83.89    6.10
  -1 -14   8   90.99    6.40
   1 -14  -8   82.19    5.20
  -1  14   7  388.36   14.70
  -1  14   7  429.06   15.30
  -1  14   7  395.16   14.80
  -1 -14   7  421.16   16.40
  -1 -14   7  412.66   14.90
   1 -14  -7  433.06   14.00
  -1 -14   7  421.26   13.00
  -1  14   6   12.10    2.70
  -1  14   6    6.60    2.20
  -1  14   6    8.90    2.20
  -1 -14   6    4.70    2.20
  -1 -14   6    8.60    1.60
  -1 -14   6    6.00    2.20
   1 -14  -6    6.60    2.10
   1 -14  -6    7.20    2.00
  -1  14   5  114.09    5.50
  -1  14   5  110.49    5.90
  -1  14   5  118.59    5.80
  -1 -14   5  109.59    5.90
  -1 -14   5  115.59    5.00
  -1 -14   5  110.79    6.20
   1 -14  -5  115.49    6.20
   1 -14  -5  108.39    5.60
   1 -14  -5  114.89    5.40
  -1 -14   5  121.19    5.70
  -1  14   4  123.89    5.60
   1  14  -4  113.49    4.60
  -1  14   4  116.39    5.30
  -1  14   4  112.59    5.60
  -1 -14   4  124.79    5.70
  -1 -14   4  107.29    4.90
   1 -14  -4  111.69    5.60
   1 -14  -4  110.09    5.90
  -1 -14   4  116.59    5.70
  -1 -14   4  111.29    6.00
   1 -14  -4  108.99    5.30
  -1 -14   4  125.09    4.70
   1  14  -3    1.30    1.00
  -1  14   3    1.00    1.50
  -1  14   3    0.80    1.10
  -1  14   3    1.80    1.30
  -1 -14   3    0.90    1.40
   1 -14  -3    1.00    0.90
  -1 -14   3    1.00    1.10
  -1 -14   3    2.60    1.50
   1 -14  -3    0.20    1.40
   1 -14  -3    0.20    1.40
  -1 -14   3    2.70    1.60
  -1 -14   3    1.20    1.60
   1 -14  -3    2.50    1.10
   1 -14  -3    0.70    1.60
   1 -14  -3    0.20    1.40
  -1  14   2    4.60    1.40
  -1  14   2    2.20    1.20
   1  14  -2    1.00    0.70
  -1  14   2    0.60    1.50
  -1 -14   2    0.40    1.40
  -1 -14   2    0.40    1.20
   1 -14  -2    2.40    1.50
   1 -14  -2    0.00    1.10
   1 -14  -2    0.60    1.40
  -1 -14   2    0.80    1.40
   1 -14  -2    1.70    1.40
  -1 -14   2    0.40    1.30
  -1 -14   2    0.90    1.20
   1 -14  -2    1.40    1.10
   1 -14  -2   -0.60    1.60
  -1  14   1  716.73   20.50
   1  14  -1  692.13   20.20
  -1  14   1  697.33   20.60
   1  14  -1  686.93   21.50
  -1  14   1  681.63   21.30
  -1  14   1  694.83   20.30
   1 -14  -1  687.83   23.80
  -1 -14   1  692.53   20.90
  -1 -14   1  677.03   21.80
  -1 -14   1  674.13   21.40
   1 -14  -1  694.63   21.60
  -1 -14   1  707.83   19.90
   1 -14  -1  702.03   20.80
   1 -14  -1  690.03   21.50
  -1 -14   1  710.83   21.20
  -1 -14   1  694.53   23.40
  -1  14   0  589.84   17.10
   1  14   0  577.14   18.70
  -1  14   0  597.74   17.80
  -1  14   0  616.14   17.70
   1  14   0  591.94   17.90
  -1 -14   0  606.84   18.80
  -1 -14   0  600.34   20.50
  -1 -14   0  587.64   18.30
   1 -14   0  587.84   18.70
  -1 -14   0  582.54   19.20
  -1 -14   0  605.04   17.50
   1 -14   0  581.64   18.60
  -1 -14   0  622.34   18.10
   1 -14   0  578.14   20.70
   1 -14   0  595.94   18.20
   1  14   1  278.67   10.70
  -1  14  -1  327.97    9.80
  -1  14  -1  300.57   10.00
   1  14   1  321.67    9.40
   1  14   1  290.57   10.30
  -1 -14  -1  286.27   10.70
  -1 -14  -1  311.57   10.00
  -1 -14  -1  321.67   11.80
   1 -14   1  299.97   11.90
   1 -14   1  297.67   10.30
  -1 -14  -1  302.07   11.20
   1 -14   1  298.67   10.50
  -1 -14  -1  312.27   10.20
  -1 -14  -1  297.27   10.10
   1 -14   1  307.77   10.60
  -1  14  -2   56.89    3.20
   1  14   2   61.49    3.00
   1  14   2   62.39    3.80
   1  14   2   62.79    4.00
   1 -14   2   59.59    3.50
   1 -14   2   55.79    3.20
  -1 -14  -2   62.19    3.90
  -1 -14  -2   56.19    3.60
  -1 -14  -2   55.09    3.20
  -1 -14  -2   62.49    3.20
   1 -14   2   50.19    4.30
  -1 -14  -2   63.79    4.30
   1 -14   2   74.39    4.10
  -1  14  -3 1220.88   33.00
   1  14   3 1227.38   34.20
   1  14   3 1207.58   34.80
   1  14   3 1184.88   35.20
  -1 -14  -3 1162.68   32.90
  -1 -14  -3 1115.99   35.30
   1 -14   3 1215.28   34.80
   1 -14   3 1138.69   34.60
  -1 -14  -3 1131.99   36.10
  -1 -14  -3 1166.28   33.90
   1 -14   3 1168.08   39.10
   1 -14   3 1209.48   34.70
  -1  14  -4   39.80    2.60
   1  14   4   44.30    4.00
   1  14   4   44.40    4.10
   1  14   4   39.10    3.20
   1 -14   4   40.80    4.30
  -1 -14  -4   37.10    4.00
  -1 -14  -4   40.80    4.00
  -1 -14  -4   47.80    3.80
   1 -14   4   35.50    3.80
   1 -14   4   40.40    3.00
   1  14   5  187.98    7.80
   1  14   5  197.78    8.60
   1  14   5  182.58    8.40
  -1 -14  -5  188.58    8.90
  -1 -14  -5  186.48    7.80
  -1 -14  -5  189.18    8.20
   1 -14   5  193.38    7.40
   1 -14   5  194.28    8.50
   1 -14   5  197.08    9.40
   1  14   6   12.20    3.00
   1  14   6   14.10    3.00
   1  14   6   11.40    3.00
   1  14   6    9.70    2.50
  -1 -14  -6    9.90    2.40
   1 -14   6   15.20    3.30
  -1 -14  -6    6.70    2.90
   1 -14   6   10.60    1.90
   1 -14   6   14.50    2.90
   1  14   7    6.40    2.70
   1  14   7    5.50    2.70
   1  14   7    4.60    2.60
   1  14   7    4.90    2.90
  -1 -14  -7    5.90    2.40
   1 -14   7    7.50    3.20
   1 -14   7    5.20    2.70
   1 -14   7    6.50    2.70
   1 -14   7    4.40    1.60
   1  14   8  101.69    6.60
   1  14   8   93.19    7.00
   1  14   8   97.59    7.10
   1  14   8  115.29    7.50
   1 -14   8   82.49    6.90
  -1 -14  -8  111.99    5.90
   1 -14   8   87.09    6.50
   1  14   9   46.70    5.70
   1  14   9   53.59    5.60
   1  14   9   39.90    5.90
   1  14   9   37.90    5.40
   1 -14   9   42.00    5.40
   1 -14   9   46.80    5.10
  -1  15  10   99.39    7.40
  -1  15  10  134.19    8.40
  -1  15  10  114.59    7.80
  -1  15  10  117.89    8.70
  -1 -15  10  111.89    7.80
  -1 -15  10  119.89    7.50
  -1  15   9   54.19    5.60
  -1  15   9   43.80    5.60
  -1  15   9   35.90    4.80
  -1  15   9   39.70    4.50
   1 -15  -9   43.20    4.40
  -1 -15   9   36.90    4.70
  -1  15   8    5.50    2.80
  -1  15   8    3.10    2.70
  -1  15   8    2.10    2.50
  -1  15   8    1.20    2.60
  -1 -15   8    3.00    2.70
   1 -15  -8    7.10    2.50
  -1  15   7   88.59    5.60
  -1  15   7   93.59    6.30
  -1  15   7   98.09    6.10
  -1  15   7   94.69    5.70
  -1 -15   7   85.69    6.20
   1 -15  -7   94.59    5.40
  -1 -15   7   83.89    4.20
  -1 -15   7   91.99    6.40
  -1  15   6    7.60    2.50
  -1  15   6    4.80    2.40
  -1  15   6    7.20    2.30
   1 -15  -6    3.00    1.90
  -1 -15   6    6.30    2.50
  -1 -15   6    7.90    1.70
  -1 -15   6    5.90    2.70
   1 -15  -6    8.00    2.30
  -1  15   5    9.40    2.30
  -1  15   5    7.80    2.10
  -1  15   5    9.20    2.40
  -1 -15   5    7.20    1.80
   1 -15  -5    8.20    2.10
   1 -15  -5    6.30    2.10
   1 -15  -5   12.40    2.60
  -1 -15   5   10.30    2.60
  -1 -15   5    7.50    2.30
  -1 -15   5    9.60    2.10
  -1  15   4   36.70    3.70
  -1  15   4   42.20    3.20
   1  15  -4   43.20    2.70
  -1  15   4   41.20    3.70
  -1 -15   4   43.90    3.20
   1 -15  -4   33.70    3.50
  -1 -15   4   41.50    3.60
  -1 -15   4   41.50    4.00
   1 -15  -4   37.40    3.90
   1 -15  -4   38.00    3.50
  -1 -15   4   36.70    3.80
  -1 -15   4   40.90    2.70
  -1  15   3  137.59    6.20
   1  15  -3  135.19    5.30
  -1  15   3  134.99    5.50
  -1  15   3  128.89    5.70
  -1 -15   3  124.99    5.20
  -1 -15   3  124.99    6.00
   1 -15  -3  131.79    5.30
  -1 -15   3  125.19    6.00
   1 -15  -3  130.19    6.40
  -1 -15   3  130.99    6.50
  -1 -15   3  128.59    5.80
   1 -15  -3  125.99    6.80
   1 -15  -3  128.79    5.80
   1 -15  -3  133.39    6.20
  -1  15   2  381.86   11.80
  -1  15   2  348.67   12.50
  -1  15   2  369.96   11.90
  -1  15   2  379.66   12.30
   1 -15  -2  358.76   14.10
   1 -15  -2  361.56   11.70
  -1 -15   2  366.86   12.90
   1 -15  -2  371.46   12.00
  -1 -15   2  355.96   12.40
  -1 -15   2  360.86   13.70
   1 -15  -2  368.76   12.80
  -1 -15   2  365.86   12.50
   1 -15  -2  371.26   12.00
  -1 -15   2  378.86   11.60
   1 -15  -2  357.26   12.80
   1  15  -1  857.51   26.40
  -1  15   1  906.01   25.20
  -1  15   1  884.11   25.00
  -1  15   1  857.21   26.20
  -1  15   1  863.81   25.20
   1  15  -1  850.21   24.80
   1 -15  -1  876.91   26.50
  -1 -15   1  842.62   26.70
  -1 -15   1  869.51   24.40
   1 -15  -1  845.82   29.20
   1 -15  -1  892.31   25.50
  -1 -15   1  855.31   28.70
   1 -15  -1  832.22   24.40
  -1 -15   1  884.31   26.10
   1 -15  -1  834.42   26.30
  -1 -15   1  875.01   25.60
  -1 -15   1  824.72   26.20
  -1  15   0    4.90    1.20
  -1  15   0    6.30    1.80
   1  15   0    7.90    1.50
   1  15   0    4.50    1.70
  -1 -15   0    5.40    1.80
  -1 -15   0    4.20    1.60
  -1 -15   0    5.10    1.80
  -1 -15   0    6.00    1.70
   1 -15   0    4.50    1.60
  -1 -15   0    7.90    1.80
  -1 -15   0    6.20    2.00
   1 -15   0    5.80    1.70
   1 -15   0    4.90    2.00
   1 -15   0    4.90    1.60
   1  15   1   27.60    3.20
   1  15   1   28.30    2.80
  -1  15  -1   30.70    2.80
  -1 -15  -1   33.70    3.50
   1 -15   1   27.70    3.40
  -1 -15  -1   30.90    3.20
  -1 -15  -1   36.30    2.90
  -1 -15  -1   30.30    3.00
   1 -15   1   32.40    3.20
   1 -15   1   33.90    3.10
  -1 -15  -1   36.10    2.60
   1 -15   1   33.50    2.90
  -1 -15  -1   36.10    3.70
   1  15   2  569.14   16.40
  -1  15  -2  528.45   16.10
   1  15   2  523.35   17.50
   1  15   2  519.45   17.00
  -1 -15  -2  544.95   16.50
  -1 -15  -2  544.35   16.20
   1 -15   2  559.74   16.80
  -1 -15  -2  519.45   18.00
  -1 -15  -2  498.95   17.40
   1 -15   2  508.95   17.00
   1 -15   2  530.05   19.30
  -1 -15  -2  528.75   16.30
   1 -15   2  531.55   17.10
   1  15   3   83.29    4.00
  -1  15  -3   81.89    4.00
   1  15   3   79.39    4.80
   1  15   3   74.99    4.90
  -1 -15  -3   81.79    5.30
  -1 -15  -3   72.49    4.80
   1 -15   3   80.59    4.90
  -1 -15  -3   82.79    4.60
   1 -15   3   82.09    4.50
   1 -15   3   93.19    5.80
   1  15   4   12.30    2.50
   1  15   4   10.90    2.60
  -1  15  -4   11.40    1.80
   1  15   4   11.10    2.10
   1 -15   4    9.10    1.90
  -1 -15  -4   10.90    2.80
   1 -15   4   10.00    2.60
   1 -15   4   10.30    2.50
  -1 -15  -4    8.30    2.30
  -1 -15  -4   10.90    2.40
   1  15   5   22.70    3.00
   1  15   5   28.10    3.10
   1  15   5   25.30    3.50
   1  15   5   21.70    3.40
  -1 -15  -5   16.10    2.90
   1 -15   5   25.50    2.60
   1 -15   5   17.80    3.10
   1 -15   5   21.10    3.50
  -1 -15  -5   25.70    3.60
  -1 -15  -5   21.50    3.50
   1  15   6   44.10    4.70
   1  15   6   39.40    4.70
   1  15   6   43.20    4.40
   1  15   6   52.69    4.50
   1 -15   6   40.80    3.40
   1 -15   6   48.40    4.90
  -1 -15  -6   53.59    5.50
  -1 -15  -6   43.30    4.20
   1 -15   6   60.39    5.90
   1  15   7  187.08    9.50
   1  15   7  214.08    9.70
   1  15   7  197.38    9.10
   1  15   7  199.08   10.00
   1 -15   7  196.88    9.30
  -1 -15  -7  199.48    8.50
   1 -15   7  185.08    9.30
   1 -15   7  198.88   10.50
   1  15   8  105.39    7.30
   1  15   8   96.39    6.90
   1  15   8   91.39    7.70
   1  15   8  100.89    6.80
  -1 -15  -8   90.49    5.90
   1 -15   8   83.99    7.00
   1 -15   8  102.49    7.00
   1  15   9  108.39    7.60
   1  15   9  110.69    7.70
   1  15   9   95.69    7.40
   1  15   9   90.29    8.40
   1 -15   9   94.59    7.80
   1 -15   9  111.59    7.50
  -1  16  10    9.00    3.80
  -1  16  10    7.00    3.70
  -1  16  10    4.70    3.30
  -1 -16  10    7.90    3.70
  -1 -16  10    3.90    3.10
  -1  16   9   60.89    5.90
  -1  16   9   42.10    5.40
  -1  16   9   51.39    5.70
  -1  16   9   56.59    5.50
  -1 -16   9   71.19    6.50
   1 -16  -9   56.99    4.90
  -1  16   8   14.80    3.10
  -1  16   8   11.20    3.30
  -1  16   8    2.30    2.90
  -1  16   8    5.70    2.80
   1 -16  -8    8.40    2.60
  -1 -16   8    8.00    3.40
  -1  16   7   18.20    3.50
  -1  16   7   12.30    3.00
  -1  16   7   11.90    3.10
  -1  16   7   17.50    3.50
   1 -16  -7   14.40    3.10
  -1 -16   7   17.60    3.50
  -1 -16   7   17.00    2.20
  -1 -16   7   13.90    3.30
  -1  16   6   37.00    4.10
  -1  16   6   36.00    3.90
  -1  16   6   43.90    4.60
   1 -16  -6   44.50    4.30
  -1 -16   6   41.30    4.50
   1 -16  -6   43.20    4.20
  -1 -16   6   41.20    4.40
  -1 -16   6   40.50    3.30
  -1  16   5  120.89    6.00
  -1  16   5  131.29    6.60
  -1  16   5  122.99    6.60
  -1 -16   5  113.39    6.40
   1 -16  -5  135.89    6.50
  -1 -16   5  126.89    5.70
   1 -16  -5  124.09    6.10
  -1 -16   5  124.49    6.90
   1 -16  -5  115.39    6.90
  -1  16   4   18.70    2.50
  -1  16   4   14.80    2.70
   1  16  -4   18.70    2.10
  -1  16   4   16.50    2.70
  -1 -16   4   16.90    2.10
  -1 -16   4   19.90    2.70
   1 -16  -4   21.30    2.80
   1 -16  -4   11.30    2.70
  -1 -16   4   15.10    2.80
   1 -16  -4   15.90    2.90
  -1 -16   4   16.00    2.40
  -1 -16   4   19.60    3.10
   1  16  -3    4.30    1.50
  -1  16   3    2.50    1.50
  -1  16   3    2.80    1.80
  -1  16   3    3.30    1.60
   1 -16  -3    3.20    1.40
  -1 -16   3    1.40    1.70
  -1 -16   3    2.20    1.60
   1 -16  -3    2.40    1.80
  -1 -16   3    3.20    1.70
  -1 -16   3    4.10    1.90
   1 -16  -3    2.00    1.80
   1 -16  -3    3.80    1.80
  -1 -16   3    3.00    1.40
  -1  16   2   26.20    3.10
  -1  16   2   28.00    2.50
  -1  16   2   25.00    3.10
  -1  16   2   26.70    2.60
   1 -16  -2   30.40    2.60
  -1 -16   2   18.70    2.80
  -1 -16   2   33.90    3.50
  -1 -16   2   27.50    2.90
   1 -16  -2   30.00    3.30
  -1 -16   2   26.00    2.70
   1 -16  -2   26.30    3.10
   1 -16  -2   30.90    2.90
  -1 -16   2   28.30    3.10
   1 -16  -2   24.70    3.30
   1 -16  -2   29.60    3.10
   1  16  -1  371.16   11.50
  -1  16   1  354.76   11.80
  -1  16   1  351.76   12.80
  -1  16   1  348.17   12.20
  -1 -16   1  354.76   12.40
   1 -16  -1  381.16   12.90
  -1 -16   1  381.76   14.00
   1 -16  -1  369.96   14.40
  -1 -16   1  372.76   12.80
  -1 -16   1  379.66   12.60
   1 -16  -1  361.26   12.00
  -1 -16   1  372.16   13.20
  -1 -16   1  380.26   12.00
   1 -16  -1  358.46   12.80
   1 -16  -1  369.36   12.30
   1  16   0    2.30    1.30
  -1  16   0   -1.30    1.20
   1  16   0    1.40    1.60
  -1 -16   0    0.30    1.50
   1 -16   0    0.70    1.80
  -1 -16   0   -0.80    1.80
  -1 -16   0   -1.40    1.70
   1 -16   0    1.00    1.60
  -1 -16   0    0.10    1.30
   1 -16   0    1.50    1.50
   1 -16   0   -0.40    1.30
  -1 -16   0   -0.80    1.40
   1 -16   0    1.60    1.60
  -1 -16   0    0.20    1.60
   1  16   1   80.09    4.80
  -1  16  -1   77.69    4.30
   1  16   1   76.29    4.30
  -1 -16  -1   74.19    4.50
  -1 -16  -1   80.09    5.20
  -1 -16  -1   86.59    5.20
  -1 -16  -1   73.59    4.10
  -1 -16  -1   73.29    4.70
   1 -16   1   71.09    4.10
   1 -16   1   73.79    4.60
   1 -16   1   74.19    4.50
   1 -16   1   77.29    5.20
  -1 -16  -1   85.69    4.20
  -1  16  -2   42.20    3.00
   1  16   2   42.80    3.80
   1  16   2   41.60    4.00
   1 -16   2   43.00    3.00
  -1 -16  -2   47.60    3.20
  -1 -16  -2   43.90    3.00
  -1 -16  -2   47.30    3.80
   1 -16   2   45.50    4.60
  -1 -16  -2   39.50    3.90
   1 -16   2   46.60    3.80
   1 -16   2   39.20    3.80
  -1 -16  -2   46.00    4.40
   1  16   3   31.50    3.60
  -1  16  -3   25.70    2.50
   1  16   3   28.90    3.40
   1 -16   3   28.90    2.70
   1 -16   3   30.50    3.50
  -1 -16  -3   26.40    3.20
   1 -16   3   34.40    4.00
  -1 -16  -3   31.20    3.90
   1 -16   3   22.70    2.80
  -1 -16  -3   29.20    3.50
   1  16   4  133.59    6.80
   1  16   4  130.59    5.70
  -1  16  -4  128.89    5.50
   1  16   4  132.99    6.80
   1 -16   4  126.39    5.90
  -1 -16  -4  120.89    7.10
   1 -16   4  130.19    6.70
   1 -16   4  113.09    7.10
  -1 -16  -4  123.19    6.60
  -1 -16  -4  128.99    6.50
   1  16   5   23.20    2.90
   1  16   5   25.10    3.10
   1  16   5   17.00    3.40
   1  16   5   20.70    3.50
   1 -16   5   19.50    2.70
  -1 -16  -5   23.60    3.30
  -1 -16  -5   15.90    3.60
  -1 -16  -5   20.20    3.30
   1 -16   5   18.00    3.30
   1 -16   5   24.80    3.80
   1  16   6   71.69    5.10
   1  16   6   65.29    5.70
   1  16   6   64.69    4.80
   1  16   6   54.89    5.40
   1 -16   6   59.39    5.40
  -1 -16  -6   61.69    5.00
   1 -16   6   57.39    3.80
  -1 -16  -6   47.20    5.50
   1 -16   6   57.59    6.00
   1  16   7    4.70    2.50
   1  16   7    8.90    3.30
   1  16   7    0.50    2.50
   1  16   7    5.60    3.00
   1 -16   7    2.60    2.60
   1 -16   7    2.40    2.60
  -1 -16  -7    2.20    2.30
   1  16   8   57.99    6.60
   1  16   8   61.39    5.60
   1  16   8   50.79    5.50
   1  16   8   51.49    5.70
  -1 -16  -8   57.19    5.10
   1 -16   8   59.79    5.90
   1 -16   8   62.89    6.00
   1  16   9   13.60    4.20
   1  16   9   23.90    4.70
   1  16   9   17.40    4.40
   1  16   9   22.30    4.40
   1 -16   9   29.50    5.10
   1 -16   9   19.80    4.30
  -1  17   9  122.59    7.80
  -1  17   9  114.59    7.40
  -1  17   9  116.39    8.00
  -1  17   9  105.69    7.00
  -1 -17   9  118.19    7.70
  -1  17   8   12.00    3.30
  -1  17   8   16.20    3.50
  -1  17   8   17.80    3.70
  -1  17   8   10.60    3.40
   1 -17  -8   12.00    3.10
  -1 -17   8   10.10    3.50
  -1  17   7   52.39    5.20
  -1  17   7   58.79    5.70
  -1  17   7   50.49    5.00
  -1  17   7   54.19    5.20
  -1 -17   7   56.59    5.60
  -1 -17   7   64.09    3.80
   1 -17  -7   51.99    4.80
  -1  17   6   45.40    4.70
  -1  17   6   54.29    4.90
  -1  17   6   47.90    4.50
  -1  17   6   60.29    5.20
   1 -17  -6   56.29    4.80
  -1 -17   6   50.29    3.70
   1 -17  -6   64.79    5.10
  -1 -17   6   57.69    5.40
  -1 -17   6   57.69    5.30
  -1  17   5  317.07   11.20
  -1  17   5  299.17   11.60
  -1  17   5  294.87   11.70
  -1  17   5  317.57   11.70
  -1 -17   5  302.07   12.70
   1 -17  -5  311.97   11.20
  -1 -17   5  301.47   10.90
   1 -17  -5  288.47   12.30
  -1 -17   5  304.97   11.90
   1 -17  -5  294.07   11.80
  -1  17   4   37.30    3.30
  -1  17   4   40.10    3.80
  -1  17   4   31.50    3.70
  -1  17   4   35.50    3.90
   1  17  -4   40.40    3.10
  -1 -17   4   32.60    3.80
  -1 -17   4   38.10    3.70
   1 -17  -4   43.40    4.00
  -1 -17   4   38.00    3.40
  -1 -17   4   39.30    3.20
  -1 -17   4   38.80    4.10
   1 -17  -4   41.30    4.10
   1 -17  -4   33.70    4.10
  -1  17   3    4.80    2.10
  -1  17   3    3.30    2.00
   1  17  -3    4.10    1.50
  -1  17   3    2.70    1.70
   1 -17  -3    6.20    2.20
   1 -17  -3    4.60    1.60
  -1 -17   3    6.40    1.80
   1 -17  -3    6.20    2.20
  -1 -17   3    3.80    2.20
  -1 -17   3    3.00    2.10
  -1 -17   3    6.90    2.00
   1 -17  -3    6.30    2.00
  -1 -17   3    3.80    1.90
  -1  17   2  102.39    4.80
  -1  17   2   89.89    5.20
  -1  17   2   98.29    5.50
   1  17  -2   99.49    4.90
   1 -17  -2  103.59    5.70
  -1 -17   2   96.99    5.20
  -1 -17   2  110.09    5.90
   1 -17  -2   96.89    5.30
  -1 -17   2  104.59    5.50
   1 -17  -2  100.49    6.40
   1 -17  -2  101.39    5.00
  -1 -17   2   95.59    5.30
  -1 -17   2  107.49    5.00
   1 -17  -2  107.19    4.70
  -1 -17   2   95.39    5.50
   1 -17  -2   88.09    5.30
  -1  17   1    3.80    1.80
  -1 -17   1    2.00    1.70
   1 -17  -1    3.70    1.60
   1 -17  -1    2.70    2.20
  -1 -17   1    2.50    2.00
  -1 -17   1    2.70    1.70
  -1 -17   1    2.60    1.60
   1 -17  -1    1.60    1.60
  -1 -17   1    1.10    1.90
   1 -17  -1    2.10    1.80
  -1 -17   1    3.40    1.90
   1 -17  -1    4.40    2.00
   1 -17  -1    1.10    1.60
  -1  17   0   79.29    4.50
   1  17   0   83.79    5.10
   1  17   0   86.89    4.20
   1 -17   0   93.49    4.90
  -1 -17   0   89.29    4.70
   1 -17   0   78.19    4.80
   1 -17   0   82.39    4.90
   1 -17   0   82.59    5.70
   1 -17   0   89.09    4.70
  -1 -17   0   78.69    5.30
  -1 -17   0   84.29    4.70
  -1 -17   0   79.19    4.90
  -1 -17   0   81.49    4.50
  -1 -17   0   76.09    5.00
   1  17   1   71.49    5.00
   1  17   1   81.69    4.50
  -1  17  -1   68.59    4.20
   1 -17   1   76.59    5.30
  -1 -17  -1   74.69    4.30
   1 -17   1   72.69    4.20
   1 -17   1   75.79    4.30
  -1 -17  -1   79.99    4.60
   1 -17   1   74.09    4.80
   1 -17   1   72.49    4.50
  -1 -17  -1   73.39    4.80
  -1 -17  -1   76.19    4.30
  -1 -17  -1   67.59    5.00
  -1 -17  -1   71.59    5.20
  -1  17  -2    1.20    1.50
   1  17   2    0.70    1.90
   1  17   2   -2.70    1.50
   1 -17   2    2.60    1.50
   1 -17   2   -0.50    1.70
  -1 -17  -2    3.00    2.10
  -1 -17  -2    1.80    1.50
  -1 -17  -2    0.60    1.70
  -1 -17  -2   -0.80    1.70
   1 -17   2    0.00    1.70
   1 -17   2    0.60    1.30
   1 -17   2    1.80    2.10
  -1 -17  -2   -0.20    1.30
   1  17   3    3.20    2.10
   1  17   3    5.60    2.20
  -1  17  -3    0.00    1.30
  -1 -17  -3    2.90    2.10
   1 -17   3    3.00    2.00
   1 -17   3   -1.00    1.90
  -1 -17  -3    1.80    2.20
   1 -17   3    0.20    1.70
  -1 -17  -3    1.00    2.10
   1 -17   3    0.90    1.50
   1  17   4  197.98    8.90
   1  17   4  194.88    8.90
   1 -17   4  195.78    9.70
  -1 -17  -4  186.98    8.90
   1 -17   4  192.08    8.70
   1 -17   4  185.78    7.80
  -1 -17  -4  202.68    8.40
  -1 -17  -4  193.98    9.40
   1  17   5  223.48   10.10
   1  17   5  229.58   10.20
   1 -17   5  215.38    8.60
   1 -17   5  220.48   11.00
  -1 -17  -5  231.98    9.50
  -1 -17  -5  216.68    9.70
   1 -17   5  219.38    9.80
  -1 -17  -5  211.28   10.50
   1  17   6   32.50    4.40
   1  17   6   29.60    4.40
  -1 -17  -6   28.50    3.90
   1 -17   6   27.20    4.20
  -1 -17  -6   25.50    4.40
   1 -17   6   23.40    4.40
   1 -17   6   26.50    3.00
   1  17   7   31.40    4.80
   1  17   7   42.00    5.50
   1 -17   7   26.80    4.40
   1 -17   7   39.20    5.00
  -1 -17  -7   37.00    4.20
   1  17   8   96.39    8.20
   1  17   8  101.19    7.60
  -1 -17  -8   93.09    6.00
   1 -17   8   82.69    7.00
   1 -17   8   91.19    6.90
  -1  18   9    4.10    3.20
  -1  18   9    1.10    2.60
  -1  18   9    1.00    2.90
  -1  18   9    5.50    3.60
   1 -18  -9    2.40    2.50
  -1 -18   9    4.50    3.30
  -1  18   8    3.20    2.90
  -1  18   8    3.70    3.00
  -1  18   8    7.40    2.80
  -1  18   8    2.30    2.80
  -1 -18   8    8.70    3.60
   1 -18  -8    1.60    2.40
  -1  18   7   41.60    4.90
  -1  18   7   37.90    4.40
  -1  18   7   45.90    5.10
  -1  18   7   34.40    4.70
   1 -18  -7   45.00    4.70
  -1 -18   7   42.60    5.20
  -1  18   6  153.48    7.40
  -1  18   6  139.69    7.90
  -1  18   6  162.28    8.00
  -1  18   6  151.98    8.10
  -1 -18   6  162.38    8.40
   1 -18  -6  164.78    7.90
  -1 -18   6  153.38    6.80
   1 -18  -6  147.59    7.80
  -1  18   5   44.40    4.80
  -1  18   5   50.19    4.70
  -1  18   5   48.20    4.70
  -1 -18   5   40.80    4.60
   1 -18  -5   53.59    4.70
   1 -18  -5   46.30    5.20
  -1 -18   5   47.80    4.90
  -1 -18   5   46.60    3.90
   1 -18  -5   51.29    4.80
  -1  18   4   96.79    5.90
  -1  18   4   93.29    5.90
  -1  18   4  100.59    5.70
   1 -18  -4  103.89    6.00
  -1 -18   4  103.59    6.40
   1 -18  -4   95.99    6.20
  -1 -18   4  104.69    5.70
   1 -18  -4   96.89    5.70
  -1 -18   4  112.69    5.50
  -1 -18   4  104.19    6.10
  -1  18   3   72.39    4.50
  -1  18   3   63.69    4.70
  -1  18   3   64.79    4.70
   1  18  -3   67.69    3.90
  -1 -18   3   65.29    4.80
   1 -18  -3   76.29    5.10
   1 -18  -3   70.39    4.60
  -1 -18   3   62.49    4.30
  -1 -18   3   57.49    4.80
   1 -18  -3   60.59    4.60
  -1 -18   3   67.89    4.10
  -1 -18   3   62.89    4.50
   1  18  -2  107.19    5.30
  -1  18   2  112.59    6.10
  -1  18   2   96.69    5.60
   1 -18  -2  103.29    5.70
   1 -18  -2  121.09    5.60
   1 -18  -2  109.99    6.10
  -1 -18   2  109.99    5.90
  -1 -18   2  102.79    5.20
  -1 -18   2  101.09    6.20
   1 -18  -2   99.49    5.80
  -1 -18   2  115.39    6.10
  -1 -18   2  107.29    6.00
  -1 -18   2  124.29    6.10
   1 -18  -2  111.69    5.40
   1 -18  -2  107.29    6.70
  -1  18   1   87.19    5.30
   1 -18  -1   98.19    5.00
   1 -18  -1  102.69    5.60
   1 -18  -1   99.09    5.40
  -1 -18   1   85.89    5.50
   1 -18  -1   94.09    5.50
  -1 -18   1   97.99    5.40
   1 -18  -1  102.49    6.30
  -1 -18   1   95.99    5.60
   1 -18  -1   98.39    5.30
  -1 -18   1   96.79    5.40
  -1 -18   1  101.19    5.30
  -1 -18   1  100.89    5.80
   1  18   0    3.80    2.10
  -1  18   0    4.30    2.00
   1 -18   0    2.70    1.90
  -1 -18   0    1.30    1.90
  -1 -18   0    1.20    2.10
  -1 -18   0   -1.20    1.70
  -1 -18   0    1.60    1.90
   1 -18   0    3.90    1.90
   1 -18   0    2.30    1.80
   1 -18   0    5.10    2.40
  -1 -18   0    2.00    2.00
   1 -18   0    3.50    1.90
  -1 -18   0    3.10    1.80
   1  18   1  155.58    6.60
   1  18   1  138.59    7.10
  -1  18  -1  134.69    6.30
  -1 -18  -1  146.19    7.20
   1 -18   1  142.59    7.00
  -1 -18  -1  139.39    6.30
   1 -18   1  149.88    6.60
  -1 -18  -1  132.29    7.20
  -1 -18  -1  148.79    6.70
   1 -18   1  155.78    6.60
   1 -18   1  145.59    6.90
   1 -18   1  147.19    7.80
  -1 -18  -1  150.08    6.40
   1  18   2   50.89    4.70
  -1  18  -2   50.29    4.00
   1  18   2   52.89    4.40
   1 -18   2   53.49    4.40
  -1 -18  -2   47.20    4.60
   1 -18   2   52.39    4.10
  -1 -18  -2   49.80    4.90
   1 -18   2   54.49    4.70
  -1 -18  -2   50.39    4.30
   1 -18   2   42.80    4.70
   1  18   3  138.99    7.10
  -1  18  -3  136.59    6.00
   1  18   3  147.29    7.40
  -1 -18  -3  145.49    7.90
   1 -18   3  137.19    6.10
  -1 -18  -3  140.59    7.30
   1 -18   3  139.39    7.20
   1 -18   3  140.69    6.80
  -1 -18  -3  134.49    6.80
   1 -18   3  140.09    8.10
   1  18   4  158.28    7.90
   1  18   4  151.98    8.10
   1 -18   4  139.79    6.80
  -1 -18  -4  142.69    8.20
  -1 -18  -4  151.88    7.30
  -1 -18  -4  142.39    7.80
   1 -18   4  146.89    8.30
   1 -18   4  143.59    7.60
   1  18   5  248.88   11.00
   1  18   5  234.38   10.80
   1 -18   5  240.48   10.80
  -1 -18  -5  243.98   10.10
  -1 -18  -5  250.17   10.80
   1 -18   5  270.17   12.30
   1 -18   5  257.67    9.70
  -1 -18  -5  241.68   11.70
   1  18   6    9.30    3.30
   1  18   6   15.10    3.60
  -1 -18  -6    9.80    3.50
   1 -18   6   10.80    3.30
  -1 -18  -6   10.40    3.00
   1 -18   6   10.70    2.40
   1  18   7   15.90    4.20
   1  18   7   13.60    3.90
   1 -18   7   16.00    3.70
   1 -18   7   15.20    3.80
  -1 -18  -7   18.30    3.40
   1  18   8    6.30    3.70
   1  18   8    1.50    3.10
   1 -18   8    4.50    3.50
  -1 -18  -8    3.80    2.50
   1 -18   8    8.10    3.60
  -1  19   8   19.20    4.00
  -1  19   8   19.80    4.10
  -1  19   8   16.70    3.90
   1 -19  -8   25.70    4.20
  -1 -19   8   17.00    4.20
  -1  19   7    6.30    3.00
  -1  19   7    6.20    3.00
  -1  19   7    5.50    2.90
  -1 -19   7    3.60    3.40
   1 -19  -7    6.80    2.90
  -1  19   6  278.17   11.50
  -1  19   6  253.37   11.10
  -1  19   6  257.07   11.30
  -1 -19   6  271.37   10.10
   1 -19  -6  260.37   10.70
  -1 -19   6  260.47   11.60
  -1  19   5    3.40    2.70
  -1  19   5    4.80    2.50
  -1  19   5    2.70    2.40
   1 -19  -5    4.20    2.50
  -1 -19   5    1.90    2.80
   1 -19  -5    2.80    2.20
  -1 -19   5    3.70    2.10
   1 -19  -5    3.40    2.70
  -1  19   4   42.70    4.50
  -1  19   4   44.40    4.20
  -1  19   4   36.20    4.20
  -1 -19   4   46.40    4.80
  -1 -19   4   40.50    4.00
  -1 -19   4   37.20    4.50
   1 -19  -4   41.80    5.00
   1 -19  -4   37.70    4.10
   1 -19  -4   39.20    4.40
  -1  19   3  263.17   11.10
   1  19  -3  275.27    9.90
  -1  19   3  273.57   11.00
  -1 -19   3  283.77   11.00
   1 -19  -3  267.07   10.50
  -1 -19   3  287.07   12.00
   1 -19  -3  279.37   11.50
  -1 -19   3  257.87   11.00
  -1 -19   3  264.77   10.60
  -1 -19   3  284.57    9.90
   1 -19  -3  290.07   11.40
  -1 -19   3  279.97   11.10
   1  19  -2   -1.30    1.50
  -1  19   2   -1.60    2.20
  -1  19   2   -0.20    1.90
  -1 -19   2    0.50    1.80
  -1 -19   2   -0.20    1.90
   1 -19  -2    2.00    2.20
   1 -19  -2    1.10    2.00
  -1 -19   2    0.30    2.20
   1 -19  -2   -1.20    1.60
   1 -19  -2    2.80    2.30
  -1 -19   2    3.50    2.10
  -1 -19   2   -0.70    1.70
   1 -19  -2   -0.30    2.30
  -1 -19   2    2.30    2.20
   1  19  -1  342.67   12.20
  -1  19   1  340.07   12.40
   1 -19  -1  357.96   12.20
   1 -19  -1  355.86   13.00
  -1 -19   1  375.86   14.30
  -1 -19   1  353.86   12.60
   1 -19  -1  348.87   14.50
  -1 -19   1  341.97   12.90
   1 -19  -1  342.77   13.00
  -1 -19   1  357.76   12.70
  -1 -19   1  327.27   13.10
   1 -19  -1  336.07   12.40
  -1 -19   1  358.66   12.10
   1 -19  -1  340.37   12.10
  -1  19   0   -0.10    1.70
   1  19   0    2.60    2.40
  -1 -19   0    1.90    2.30
   1 -19   0    3.50    1.90
   1 -19   0    4.10    2.40
  -1 -19   0    3.80    2.40
  -1 -19   0    4.20    1.90
   1 -19   0    2.80    2.00
  -1 -19   0   -1.50    1.70
   1 -19   0    2.50    1.90
   1 -19   0    2.80    2.10
  -1 -19   0    1.90    1.90
  -1 -19   0    1.30    2.00
   1  19   1  158.58    8.00
  -1  19  -1  183.28    7.40
  -1 -19  -1  167.88    7.30
  -1 -19  -1  170.88    8.10
  -1 -19  -1  167.28    7.20
   1 -19   1  163.28    7.90
   1 -19   1  174.08    7.50
  -1 -19  -1  173.18    8.50
  -1 -19  -1  185.98    7.90
   1 -19   1  166.58    7.80
   1 -19   1  182.08    9.20
   1 -19   1  172.68    7.30
  -1  19  -2   10.30    2.30
   1  19   2   10.50    2.80
   1  19   2   10.40    2.50
  -1 -19  -2    7.80    2.70
   1 -19   2   11.20    2.50
   1 -19   2   11.40    3.00
   1 -19   2    8.20    2.40
  -1 -19  -2    8.20    2.90
   1 -19   2   10.90    3.20
  -1 -19  -2   13.30    2.80
   1  19   3   54.29    4.70
   1  19   3   43.90    4.90
  -1  19  -3   53.59    3.80
  -1 -19  -3   47.50    4.80
   1 -19   3   48.90    4.40
  -1 -19  -3   54.49    5.00
   1 -19   3   52.09    4.10
  -1 -19  -3   43.60    5.20
   1 -19   3   46.50    4.70
   1 -19   3   43.80    5.00
   1  19   4   37.50    4.50
   1  19   4   41.70    4.70
  -1 -19  -4   35.90    4.20
   1 -19   4   47.00    5.50
   1 -19   4   31.00    4.20
  -1 -19  -4   36.30    4.60
   1 -19   4   34.10    3.70
  -1 -19  -4   39.00    5.00
   1  19   5   11.80    3.50
   1  19   5   14.30    3.60
  -1 -19  -5   12.90    3.60
   1 -19   5    9.70    3.20
  -1 -19  -5   10.50    3.00
   1 -19   5   10.60    3.20
   1 -19   5    9.30    2.50
  -1 -19  -5    9.20    3.00
   1  19   6   21.20    4.30
   1  19   6   12.90    3.80
   1 -19   6   21.50    3.10
   1 -19   6   27.20    4.40
  -1 -19  -6   22.60    3.90
  -1 -19  -6   22.50    4.70
   1  19   7  194.78   10.30
   1  19   7  188.28   10.10
  -1 -19  -7  196.78    9.40
   1 -19   7  183.78   10.20
   1 -19   7  200.88   10.50
   1  19   8  101.59    8.20
   1  19   8   83.19    7.20
   1 -19   8   96.69    8.10
   1 -19   8   79.89    7.60
  -1  20   8   17.20    3.90
  -1  20   8    5.60    3.30
  -1  20   8    5.90    3.40
  -1 -20   8   16.40    4.10
   1 -20  -8   12.00    3.50
  -1  20   7   73.09    6.40
  -1  20   7   81.69    6.90
  -1  20   7   90.49    7.30
  -1 -20   7   84.89    7.30
   1 -20  -7   82.99    6.60
  -1  20   6    8.30    3.10
  -1  20   6    3.80    2.90
  -1  20   6    6.10    3.10
   1 -20  -6    6.00    2.90
  -1 -20   6    5.80    2.30
  -1 -20   6    5.40    3.10
  -1  20   5  187.18    8.80
  -1  20   5  188.98    9.20
  -1  20   5  185.98    9.00
  -1 -20   5  177.48    9.10
   1 -20  -5  189.68    9.10
   1 -20  -5  170.08    9.40
  -1 -20   5  185.18    8.30
   1 -20  -5  194.08    8.90
  -1  20   4   26.60    3.80
  -1  20   4   30.20    4.20
  -1 -20   4   25.90    4.00
   1 -20  -4   23.10    4.00
   1 -20  -4   26.10    3.80
   1 -20  -4   40.10    4.40
  -1 -20   4   33.80    4.30
  -1 -20   4   26.00    3.60
   1  20  -3  152.08    6.80
  -1  20   3  150.68    7.80
  -1  20   3  153.58    7.70
   1 -20  -3  152.08    7.40
  -1 -20   3  161.28    6.80
  -1 -20   3  150.48    7.70
  -1 -20   3  145.39    7.30
   1 -20  -3  142.09    7.70
  -1 -20   3  155.68    8.20
   1 -20  -3  153.88    8.20
  -1 -20   3  150.28    7.40
  -1 -20   3  154.88    8.00
  -1  20   2    1.30    2.20
   1  20  -2   -0.80    1.60
   1 -20  -2    0.30    2.30
  -1 -20   2   -0.80    1.90
  -1 -20   2   -1.00    2.20
  -1 -20   2    0.20    2.00
  -1 -20   2    2.40    2.40
   1 -20  -2   -1.50    2.20
   1 -20  -2    0.60    1.70
  -1 -20   2    0.90    2.10
   1 -20  -2    0.00    2.10
  -1 -20   2   -1.40    1.90
   1 -20  -2    0.90    2.30
   1  20  -1   22.90    3.20
  -1  20   1   19.10    3.20
   1 -20  -1   19.10    3.10
  -1 -20   1   18.30    3.40
   1 -20  -1   23.20    2.90
   1 -20  -1   22.60    3.20
   1 -20  -1   15.80    3.40
  -1 -20   1   23.60    3.70
  -1 -20   1   21.40    3.30
  -1 -20   1   26.70    3.40
  -1 -20   1   22.80    3.20
  -1 -20   1   22.50    3.40
   1 -20  -1   19.90    3.30
   1 -20  -1   21.60    3.50
  -1  20   0  135.29    6.60
   1 -20   0  129.79    6.70
  -1 -20   0  129.19    7.00
  -1 -20   0  141.19    6.50
   1 -20   0  138.59    6.60
  -1 -20   0  120.49    7.20
   1 -20   0  135.19    7.00
  -1 -20   0  136.29    7.60
  -1 -20   0  129.89    6.80
  -1 -20   0  126.29    6.40
   1 -20   0  129.99    6.70
   1 -20   0  127.39    7.90
   1 -20   0  136.49    6.60
   1  20   1  154.98    8.10
  -1  20  -1  164.38    7.40
  -1 -20  -1  159.18    8.30
  -1 -20  -1  161.48    7.20
  -1 -20  -1  146.69    7.80
   1 -20   1  169.08    7.90
   1 -20   1  173.48    8.00
   1 -20   1  170.28    7.40
   1 -20   1  161.38    8.90
  -1 -20  -1  159.48    7.30
  -1 -20  -1  163.68    7.60
  -1  20  -2  225.98    8.70
   1  20   2  207.18    9.90
  -1 -20  -2  217.68   10.30
  -1 -20  -2  208.08    9.70
   1 -20   2  213.98   10.80
   1 -20   2  214.58    9.30
   1 -20   2  220.98    9.80
  -1 -20  -2  213.88    9.20
   1 -20   2  218.48    8.60
   1  20   3    1.10    2.20
   1  20   3   -4.50    2.40
  -1  20  -3    1.00    1.70
  -1 -20  -3    1.40    2.50
   1 -20   3    2.20    2.00
  -1 -20  -3   -0.40    2.40
   1 -20   3   -1.10    2.20
   1 -20   3    0.80    2.30
  -1 -20  -3   -2.40    2.10
   1 -20   3    2.40    2.90
   1  20   4    7.90    3.00
   1  20   4    4.80    2.90
  -1 -20  -4    1.50    2.50
  -1 -20  -4    4.50    3.10
   1 -20   4    9.10    2.60
   1 -20   4    9.40    3.40
  -1 -20  -4    7.80    3.20
   1 -20   4    4.60    2.90
   1  20   5  131.09    8.10
   1  20   5  139.39    8.10
  -1 -20  -5  124.49    8.70
  -1 -20  -5  143.29    7.90
   1 -20   5  132.49    6.90
  -1 -20  -5  146.49    7.70
   1 -20   5  133.69    8.10
   1  20   6   63.19    6.10
   1  20   6   74.99    6.90
  -1 -20  -6   67.49    5.80
   1 -20   6   66.09    4.80
  -1 -20  -6   63.79    6.90
   1 -20   6   66.89    6.70
   1  20   7    5.80    3.50
   1  20   7   -1.80    3.20
  -1 -20  -7    5.10    2.90
   1 -20   7    3.90    3.40
   1 -20   7    5.60    3.20
  -1  21   7    3.20    2.90
  -1  21   7    4.60    3.20
  -1  21   7    1.60    2.90
  -1 -21   7    2.10    3.20
  -1 -21   7    0.70    3.00
   1 -21  -7   -2.90    2.30
  -1  21   6   91.99    6.90
  -1  21   6  104.49    7.10
  -1 -21   6  101.09    7.20
  -1 -21   6   84.29    7.20
   1 -21  -6  104.29    6.60
  -1 -21   6   86.49    5.50
  -1  21   5   24.00    4.10
  -1  21   5   22.90    4.00
  -1 -21   5   16.60    3.20
  -1 -21   5   18.90    3.90
  -1 -21   5   25.20    4.30
   1 -21  -5   15.70    3.70
   1 -21  -5   20.00    4.20
   1 -21  -5   21.80    3.80
  -1  21   4   32.70    4.40
  -1  21   4   30.70    4.20
  -1 -21   4   26.60    4.20
   1 -21  -4   27.30    3.90
  -1 -21   4   35.20    4.60
   1 -21  -4   37.40    4.80
  -1 -21   4   34.10    4.10
   1 -21  -4   31.70    4.30
   1  21  -3    9.30    2.30
  -1  21   3   12.30    3.10
  -1  21   3    8.80    3.10
  -1 -21   3   14.70    2.80
   1 -21  -3   16.50    3.60
  -1 -21   3   16.40    3.20
   1 -21  -3   14.60    3.20
  -1 -21   3   16.50    3.40
  -1 -21   3   14.20    3.20
   1 -21  -3   17.00    3.50
  -1  21   2   62.89    5.40
   1  21  -2   56.99    4.60
  -1 -21   2   56.39    5.00
  -1 -21   2   59.29    5.20
   1 -21  -2   54.19    5.10
   1 -21  -2   68.69    6.40
   1 -21  -2   63.49    5.60
  -1 -21   2   55.59    4.60
  -1 -21   2   50.29    5.00
   1 -21  -2   50.79    4.90
  -1 -21   2   62.59    5.30
  -1  21   1   59.89    5.10
   1  21  -1   48.90    4.60
  -1 -21   1   49.20    5.00
  -1 -21   1   72.99    5.10
   1 -21  -1   61.19    5.80
   1 -21  -1   53.09    5.10
   1 -21  -1   62.69    5.20
  -1 -21   1   48.20    4.70
   1 -21  -1   52.79    4.70
  -1 -21   1   50.29    5.00
  -1 -21   1   58.29    5.30
   1 -21  -1   52.69    4.90
  -1 -21   1   49.90    4.60
  -1  21   0    8.70    2.70
   1  21   0   14.40    3.10
   1 -21   0    7.90    2.80
   1 -21   0   10.20    2.50
  -1 -21   0    4.50    2.40
   1 -21   0    5.80    2.40
  -1 -21   0    6.80    2.40
   1 -21   0   10.00    3.20
  -1 -21   0    8.20    2.80
  -1 -21   0    6.50    2.90
   1 -21   0    9.30    2.70
  -1 -21   0   10.50    3.00
   1 -21   0   12.90    3.00
  -1 -21   0    7.60    2.50
  -1  21  -1   88.19    5.40
   1  21   1  108.99    6.70
   1 -21   1  102.49    5.70
  -1 -21  -1   86.89    6.60
   1 -21   1  104.19    7.00
  -1 -21  -1  102.89    6.30
  -1 -21  -1   92.39    6.50
   1 -21   1   90.19    6.00
   1 -21   1   92.79    6.20
   1  21   2    1.00    2.40
  -1  21  -2    2.00    2.10
  -1 -21  -2    5.20    3.00
  -1 -21  -2    3.90    2.90
   1 -21   2    5.60    2.40
   1 -21   2    8.10    3.00
   1 -21   2    1.00    2.50
   1 -21   2    5.90    3.00
  -1 -21  -2    5.00    2.80
   1  21   3   60.79    5.90
  -1 -21  -3   53.69    6.10
   1 -21   3   59.59    5.70
   1 -21   3   56.69    6.10
  -1 -21  -3   55.99    5.50
   1 -21   3   60.19    5.30
  -1 -21  -3   57.89    5.50
   1  21   4    6.50    2.90
   1  21   4    1.00    3.10
  -1 -21  -4    4.10    2.70
   1 -21   4    4.80    2.60
  -1 -21  -4    3.00    3.30
   1 -21   4    3.40    3.00
  -1 -21  -4    3.00    2.60
   1  21   5   17.80    3.90
   1  21   5   23.20    4.20
  -1 -21  -5   28.20    4.40
  -1 -21  -5   18.00    4.40
  -1 -21  -5   16.40    3.70
   1 -21   5   27.90    4.80
   1 -21   5   15.10    3.20
   1  21   6  150.18    9.00
   1  21   6  150.08    8.90
  -1 -21  -6  116.29    9.00
   1 -21   6  140.29    7.00
  -1 -21  -6  132.49    7.80
   1 -21   6  137.29    8.60
  -1  22   7    2.60    3.10
  -1  22   7    1.60    3.00
  -1 -22   7   -2.20    3.20
   1 -22  -7   -0.20    3.20
  -1  22   6   19.80    4.10
  -1  22   6   21.40    4.20
  -1 -22   6   14.20    4.10
  -1 -22   6   17.40    3.20
   1 -22  -6   16.30    3.60
  -1 -22   6   15.30    4.30
  -1  22   5  118.09    7.40
  -1  22   5  120.19    7.70
   1 -22  -5  126.79    7.70
  -1 -22   5  128.89    7.90
  -1 -22   5  125.09    8.20
  -1 -22   5  121.99    6.80
   1 -22  -5  115.49    7.50
  -1  22   4    6.70    3.00
  -1  22   4    3.80    2.80
   1 -22  -4    7.60    3.10
  -1 -22   4    5.90    2.80
   1 -22  -4    3.20    2.80
  -1 -22   4    9.60    3.50
   1 -22  -4   10.30    3.40
  -1 -22   4    4.10    3.20
  -1  22   3   15.70    3.50
  -1  22   3   14.90    3.50
   1  22  -3    8.00    2.40
  -1 -22   3    9.50    3.30
  -1 -22   3   10.30    2.90
  -1 -22   3   14.70    3.30
  -1 -22   3    9.10    3.10
   1 -22  -3   12.80    3.50
   1 -22  -3    9.20    3.20
   1 -22  -3   11.50    3.30
   1  22  -2    0.90    2.10
  -1  22   2    1.80    2.30
   1 -22  -2    3.10    2.60
  -1 -22   2    0.80    2.60
  -1 -22   2    2.30    2.30
  -1 -22   2   -0.70    2.00
  -1 -22   2    5.70    2.60
   1 -22  -2   -1.10    2.10
   1 -22  -2    1.40    2.40
  -1 -22   2    6.30    2.60
  -1  22   1  236.78   10.40
   1  22  -1  239.58   10.10
  -1 -22   1  245.78   10.30
  -1 -22   1  223.38   10.50
   1 -22  -1  255.57   13.00
   1 -22  -1  231.88   10.90
   1 -22  -1  250.17   10.60
   1 -22  -1  250.17   10.20
   1 -22  -1  246.68   10.30
  -1 -22   1  248.58   10.10
  -1 -22   1  241.68   10.70
  -1 -22   1  262.27   10.60
   1  22   0   31.80    4.10
  -1  22   0   41.90    4.30
  -1 -22   0   40.70    5.00
   1 -22   0   37.50    4.40
   1 -22   0   36.30    4.50
   1 -22   0   36.30    5.10
  -1 -22   0   45.60    4.70
   1 -22   0   49.00    4.70
  -1 -22   0   38.30    4.70
   1 -22   0   42.40    4.10
  -1 -22   0   45.20    4.50
  -1 -22   0   36.90    4.00
   1  22   1   88.19    6.00
   1  22   1   77.59    6.60
  -1  22  -1   90.79    5.50
   1 -22   1   94.29    6.90
  -1 -22  -1   96.59    6.90
   1 -22   1   93.89    5.80
  -1 -22  -1   89.19    6.00
  -1 -22  -1   74.59    6.40
   1 -22   1   88.69    5.90
   1 -22   1   64.19    5.80
   1 -22   1   84.29    5.90
   1  22   2  186.38    9.30
  -1  22  -2  162.48    7.80
  -1 -22  -2  183.08    9.90
  -1 -22  -2  166.58    8.90
   1 -22   2  182.68    9.10
   1 -22   2  185.18    8.10
   1 -22   2  173.48    8.60
  -1 -22  -2  178.88    8.70
   1  22   3   95.39    7.10
  -1 -22  -3   90.49    6.50
  -1 -22  -3   90.69    6.40
  -1 -22  -3  100.69    7.40
   1 -22   3   90.99    6.00
   1 -22   3   92.49    6.90
   1  22   4   15.00    3.90
  -1 -22  -4   10.40    3.40
   1 -22   4    8.20    2.90
  -1 -22  -4    2.20    3.30
   1 -22   4   11.30    3.70
  -1 -22  -4    6.10    2.90
   1  22   5  118.59    8.20
   1 -22   5  116.19    8.20
   1 -22   5  113.29    6.70
  -1 -22  -5  106.49    8.30
  -1 -22  -5  123.89    7.50
  -1 -22  -5   96.39    7.10
   1  22   6    2.50    3.20
   1  22   6   -0.80    2.90
   1  22   6    4.00    3.30
   1 -22   6   -4.50    2.80
  -1 -22  -6    3.80    3.60
  -1 -22  -6    1.40    2.70
   1 -22   6   -3.60    2.10
  -1  23   6    4.50    3.20
  -1  23   6    2.20    3.30
  -1 -23   6    0.70    3.20
  -1 -23   6    9.10    4.20
   1 -23  -6    6.50    3.20
  -1 -23   6    5.40    2.60
  -1  23   5   20.50    4.20
  -1  23   5   18.90    4.10
   1 -23  -5   24.30    4.40
  -1 -23   5   27.40    4.70
   1 -23  -5   28.40    4.30
  -1 -23   5   19.60    4.40
  -1  23   4   98.99    6.80
  -1  23   4   93.19    7.50
  -1 -23   4   89.19    7.30
   1 -23  -4   92.59    7.80
   1 -23  -4   71.89    6.80
  -1 -23   4   80.19    6.00
  -1 -23   4   74.79    6.80
   1 -23  -4   84.09    6.80
  -1  23   3   28.40    4.10
  -1 -23   3   39.80    5.00
  -1 -23   3   28.80    4.30
   1 -23  -3   31.60    4.70
   1 -23  -3   28.20    4.20
   1 -23  -3   24.20    4.20
  -1 -23   3   28.60    4.40
   1  23  -2   26.20    3.70
  -1  23   2   18.00    3.70
   1 -23  -2   26.50    4.10
  -1 -23   2   26.10    4.10
   1 -23  -2   21.10    4.00
  -1 -23   2   25.00    3.90
   1 -23  -2   25.10    4.20
  -1 -23   2   20.40    3.50
  -1 -23   2   26.40    4.10
  -1  23   1   93.19    6.60
   1  23  -1   93.09    6.00
  -1 -23   1  100.29    6.70
  -1 -23   1  111.19    6.60
  -1 -23   1   97.29    6.60
   1 -23  -1   97.69    6.30
  -1 -23   1   97.49    6.40
   1 -23  -1  100.49    6.40
   1 -23  -1   91.99    6.60
  -1 -23   1   89.69    6.40
   1 -23  -1  107.89    6.50
  -1  23   0    9.00    2.90
   1  23   0    7.80    2.90
  -1 -23   0   11.30    3.30
   1 -23   0    6.60    2.70
  -1 -23   0    7.60    3.10
  -1 -23   0   13.30    3.00
   1 -23   0    8.80    3.20
   1 -23   0    9.50    3.00
  -1 -23   0    6.50    2.80
  -1  23  -1   37.60    4.40
   1  23   1   37.60    4.60
  -1 -23  -1   43.10    4.80
   1 -23   1   33.00    4.40
  -1 -23  -1   36.20    4.70
   1 -23   1   46.50    4.80
  -1 -23  -1   46.80    5.60
   1 -23   1   41.90    4.40
   1 -23   1   36.80    4.70
   1  23   2  157.58    9.20
  -1  23  -2  164.88    7.80
   1  23   2  139.39    8.20
   1 -23   2  151.98    8.40
   1 -23   2  155.58    7.60
  -1 -23  -2  162.88    9.50
   1 -23   2  159.88    8.50
  -1 -23  -2  144.09    8.50
   1 -23   2  152.48    8.70
  -1 -23  -2  172.18    8.80
   1  23   3    1.50    2.70
   1  23   3    3.80    2.90
  -1 -23  -3   -2.30    2.40
   1 -23   3   -0.70    2.60
  -1 -23  -3   -0.10    2.90
   1 -23   3   -5.90    2.70
  -1 -23  -3    2.10    3.10
   1  23   4   22.00    4.30
   1  23   4   24.60    4.80
   1 -23   4   25.10    4.00
  -1 -23  -4   22.90    4.30
  -1 -23  -4   29.70    4.80
  -1 -23  -4   28.10    5.40
   1 -23   4   20.80    4.50
   1  23   5    2.20    3.20
   1  23   5    6.90    3.60
  -1 -23  -5    2.90    2.90
   1 -23   5    0.40    3.20
  -1 -23  -5    3.10    3.60
   1 -23   5    1.60    2.70
  -1  24   5   28.00    4.70
  -1  24   5   37.10    5.20
  -1 -24   5   36.30    5.10
  -1 -24   5   36.20    4.30
  -1 -24   5   25.90    5.00
   1 -24  -5   45.10    5.70
   1 -24  -5   28.00    4.70
  -1  24   4   11.00    3.50
   1 -24  -4   11.30    3.50
  -1 -24   4    9.10    3.00
  -1 -24   4    9.70    3.50
  -1 -24   4    7.40    3.70
   1 -24  -4    9.60    3.80
   1 -24  -4   11.50    3.70
  -1  24   3   24.70    4.30
  -1 -24   3   29.60    4.40
  -1 -24   3   25.80    4.50
   1 -24  -3   21.40    4.00
  -1 -24   3   28.50    4.40
   1 -24  -3   25.10    4.50
   1 -24  -3   35.50    5.10
   1  24  -2   14.10    3.00
  -1  24   2   16.80    3.90
   1 -24  -2   16.70    3.80
  -1 -24   2   12.60    3.40
  -1 -24   2   21.10    3.80
  -1 -24   2   17.40    3.40
  -1 -24   2   10.90    3.10
   1 -24  -2   16.10    3.80
   1 -24  -2   18.00    3.90
  -1  24   1    4.00    2.90
   1  24  -1    3.40    2.60
   1 -24  -1    3.10    3.00
  -1 -24   1    4.60    2.80
  -1 -24   1    5.70    3.30
  -1 -24   1    2.70    2.90
   1 -24  -1    4.20    3.10
  -1 -24   1    5.60    2.70
  -1 -24   1    0.30    2.60
   1  24   0    0.10    2.50
  -1  24   0   -2.60    2.20
  -1 -24   0   -1.60    2.70
   1 -24   0    4.40    3.00
  -1 -24   0    3.60    3.20
  -1 -24   0   -0.30    2.70
   1 -24   0    1.40    2.70
   1 -24   0   -2.10    2.30
   1  24   1   41.50    4.80
  -1  24  -1   34.10    4.20
   1 -24   1   44.60    4.70
   1 -24   1   29.20    4.70
  -1 -24  -1   40.70    5.00
  -1 -24  -1   45.80    5.40
  -1 -24  -1   36.80    5.10
   1 -24   1   29.90    4.50
   1 -24   1   38.80    4.60
  -1  24  -2   26.30    3.70
   1  24   2   32.30    4.80
   1 -24   2   24.90    4.60
  -1 -24  -2   25.00    4.20
   1 -24   2   23.80    4.20
   1 -24   2   23.50    4.10
  -1 -24  -2   25.00    4.70
  -1 -24  -2   33.20    4.70
   1  24   3   10.20    3.70
   1  24   3   14.00    4.00
  -1 -24  -3   10.10    3.30
   1 -24   3   12.10    4.10
   1 -24   3    8.80    3.50
  -1 -24  -3   12.80    4.20
   1 -24   3    7.60    3.00
  -1 -24  -3    8.20    3.40
   1  24   4   13.10    4.00
   1  24   4   12.90    3.90
  -1 -24  -4   12.40    4.10
   1 -24   4    7.40    3.00
   1 -24   4    4.80    3.70
  -1 -24  -4   14.60    3.80
  -1 -24  -4    8.00    3.50
  -1  25   4   -1.00    2.90
  -1 -25   4   -1.20    2.80
   1 -25  -4    1.00    2.90
  -1 -25   4    1.20    3.20
  -1 -25   4    3.80    3.00
  -1  25   3   22.50    4.30
   1 -25  -3   20.90    4.10
   1 -25  -3   35.90    5.10
  -1 -25   3   32.80    4.90
  -1 -25   3   24.40    4.30
  -1 -25   3   30.10    4.70
   1 -25  -3   31.50    4.90
   1  25  -2   16.20    3.60
  -1  25   2   21.80    4.10
  -1 -25   2   19.80    4.10
  -1 -25   2   22.20    4.30
  -1 -25   2   19.50    3.80
   1 -25  -2   20.10    4.20
   1 -25  -2   26.30    4.30
   1 -25  -2   18.50    4.30
  -1 -25   2   24.60    4.10
  -1  25   1   87.39    7.00
   1  25  -1   85.59    6.30
  -1 -25   1   97.59    7.20
   1 -25  -1   91.69    6.50
   1 -25  -1   95.39    7.00
  -1 -25   1   85.39    6.50
  -1 -25   1   94.19    6.60
  -1  25   0  215.38    9.90
   1  25   0  209.58    9.90
  -1 -25   0  233.08   11.00
   1 -25   0  212.48   10.30
  -1 -25   0  214.38   10.10
  -1 -25   0  216.28   10.60
   1 -25   0  199.68   10.40
   1  25   1   71.49    6.60
   1 -25   1   90.59    7.30
  -1 -25  -1   78.59    7.10
   1 -25   1   69.09    5.80
  -1 -25  -1   69.29    6.70
  -1 -25  -1   68.99    6.30
   1 -25   1   75.99    6.70
   1  25   2   42.40    5.40
  -1 -25  -2   44.50    6.00
  -1 -25  -2   41.70    5.70
   1 -25   2   42.80    5.00
  -1 -25  -2   48.80    5.60
   1 -25   2   36.30    4.80
   1 -25   2   48.70    5.80
   1  25   3    0.70    3.00
   1  25   3   -1.60    2.80
   1 -25   3   -1.60    2.80
  -1 -25  -3    4.40    3.20
  -1 -25  -3   -0.80    3.30
   1 -25   3    1.30    3.20
   1 -25   3   -1.20    3.10
   1  26  -1    3.70    2.80
  -1  26   1   13.00    3.80
  -1 -26   1   18.30    3.90
   1 -26  -1    5.60    3.30
  -1 -26   1    8.60    3.50
   1 -26  -1    0.10    3.20
  -1  26   0    5.90    3.00
   1  26   0    6.40    3.30
  -1 -26   0    9.20    3.70
   1 -26   0    7.30    3.30
   1 -26   0    0.40    3.00
  -1 -26   0   11.80    3.80
  -2   0  13   -1.40    3.10
  -2   0  13    2.40    4.00
  -2   0  12    2.50    3.20
  -2   0  12    5.40    3.30
  -2   0  11   -0.40    2.10
  -2   0  11   -3.10    2.20
  -2   0  10  123.09    6.40
  -2   0  10  112.09    6.30
  -2   0   9   -1.00    1.60
  -2   0   9   -1.00    1.50
  -2   0   8   47.90    2.90
  -2   0   8   43.20    3.30
  -2   0   8   46.70    3.40
  -2   0   8   47.60    2.80
  -2   0   7    0.60    1.00
  -2   0   7    0.20    1.10
  -2   0   7   -1.00    0.70
   2   0  -6   45.40    1.60
  -2   0   6   49.10    1.70
  -2   0   5   -0.50    0.40
  -2   0   5    0.40    0.50
   2   0  -5    0.00    0.40
  -2   0   5   -1.10    0.60
  -2   0   5   -0.10    0.70
  -2   0   4 2686.93   76.19
  -2   0   4 2790.92   73.29
  -2   0   3   -0.20    0.60
  -2   0   3   -1.10    0.30
  -2   0   3   -0.60    0.30
  -2   0   3   -1.30    0.60
   2   0  -3   -1.00    0.10
  -2   0   3   -0.60    0.50
  -2   0   2   11.90    0.90
   2   0  -2   10.70    0.80
  -2   0   2    9.70    1.00
  -2   0   2   11.30    0.80
   2   0  -2   12.20    1.00
  -2   0   2   12.10    0.80
  -2   0   2   11.70    1.00
   2   0  -2   11.50    0.80
  -2   0   2   12.20    1.00
   2   0  -2   10.60    1.00
  -2   0   1    0.10    0.50
   2   0  -1    0.70    0.50
   2   0  -1    0.20    0.40
   2   0  -1    2.50    0.70
  -2   0   1   -0.40    0.50
   2   0  -1    0.00    0.30
  -2   0   1    0.30    0.40
   2   0  -1    0.80    0.30
  -2   0   1    0.80    0.50
  -2   0   1    0.60    0.40
   2   0  -1    0.50    0.50
   2   0  -1   -0.20    0.50
  -2   0   1    0.30    0.50
  -2   0   1   -0.10    0.50
  -2   0   0 1812.62   46.90
   2   0   0 1782.62   49.20
  -2   0   0 1854.91   50.39
  -2   0   0 1726.13   50.39
   2   0   0 1885.21   49.70
  -2   0   0 1812.32   50.19
  -2   0   0 1882.51   50.89
  -2   0   0 1835.82   50.49
   2   0   0 1721.93   55.69
   2   0   0 1875.91   50.59
   2   0   0 1697.13   49.60
   2   0   0 1793.32   51.49
   2   0   0 1851.81   50.99
   2   0   1    0.60    0.60
  -2   0  -1   -0.60    0.40
   2   0   1   -0.30    0.50
  -2   0  -1    0.00    0.50
  -2   0  -1    0.30    0.60
   2   0   1    0.00    0.60
  -2   0  -1   -0.10    0.40
   2   0   1   -0.10    0.50
   2   0   1    1.00    0.80
   2   0   1    0.50    0.50
  -2   0  -1   -0.40    0.70
  -2   0  -1    3.10    0.90
  -2   0  -2   69.79    2.40
  -2   0  -2   64.59    2.80
   2   0   2   68.79    2.60
   2   0   2   68.59    2.80
  -2   0  -2   73.59    2.60
   2   0   2   70.49    2.90
   2   0   2   69.49    3.30
   2   0   2   68.39    3.00
   2   0   2   62.39    2.80
  -2   0  -2   67.89    2.60
  -2   0  -2   72.39    3.10
  -2   0  -3   -0.20    0.70
  -2   0  -3    0.50    0.60
   2   0   3    0.50    0.60
   2   0   3    0.60    0.70
   2   0   3   -0.30    0.70
   2   0   3    6.10    1.20
   2   0   3    0.80    0.80
   2   0   3   -0.30    1.00
   2   0   4   -0.20    1.00
   2   0   4    0.70    0.80
   2   0   4    0.10    1.00
   2   0   4    1.80    1.00
   2   0   4    1.00    0.70
  -2   0  -4    1.40    0.80
   2   0   4    2.20    1.50
   2   0   5   -0.60    0.90
   2   0   5    0.20    0.80
  -2   0  -5   -0.20    0.80
   2   0   5   -0.50    1.20
   2   0   5   -0.60    1.40
   2   0   5   -0.90    1.20
   2   0   5    0.90    1.20
  -2   0  -6 1043.80   27.90
   2   0   6 1030.00   30.40
   2   0   6 1046.00   30.60
   2   0   6 1029.80   31.10
   2   0   6 1028.40   32.40
   2   0   6 1056.29   30.50
   2   0   7    2.60    1.60
   2   0   7   -0.20    1.20
   2   0   7    2.10    2.20
   2   0   7    0.30    1.80
   2   0   7   -1.60    1.60
   2   0   8   38.90    3.30
   2   0   8   47.70    5.30
   2   0   8   43.00    3.90
   2   0   8   46.50    5.30
   2   0   8   43.50    4.10
   2   0   8   51.79    4.80
   2   0   9    0.80    2.50
   2   0   9    0.70    2.50
   2   0   9    0.10    2.00
   2   0   9   -1.20    1.50
   2   0   9    3.50    2.50
   2   0   9    0.90    2.90
   2   0  10  131.39    9.10
   2   0  10  112.19    7.10
   2   0  10  118.09    7.70
   2   0  11   -2.40    3.10
   2   0  11   -2.00    3.40
  -2   1  13    9.50    4.50
  -2   1  13    7.20    3.70
  -2   1  13    7.40    3.60
  -2  -1  13    5.80    3.90
  -2  -1  13    9.90    3.60
  -2   1  12   11.00    3.40
  -2   1  12    6.50    3.70
  -2  -1  12   14.10    3.40
  -2  -1  12   13.40    4.20
  -2   1  11   34.30    4.10
  -2   1  11   36.00    4.50
  -2  -1  11   40.90    4.40
  -2  -1  11   33.20    5.00
  -2  -1  11   35.60    4.10
  -2   1  10   69.39    4.90
  -2   1  10   67.89    5.00
  -2  -1  10   74.39    5.00
  -2  -1  10   61.29    5.10
  -2   1   9    3.30    2.00
  -2   1   9   -0.60    1.50
  -2  -1   9    0.20    1.30
  -2  -1   9    0.20    1.60
  -2  -1   9    1.50    1.80
  -2   1   8  328.57   10.40
  -2   1   8  325.37   11.50
  -2   1   8  334.07   10.60
  -2   1   8  331.47   11.30
  -2  -1   8  336.87   10.90
  -2  -1   8  337.27   10.70
  -2  -1   8  320.97   11.30
  -2  -1   8  328.27   11.40
  -2   1   7  591.44   18.00
  -2   1   7  608.44   18.40
  -2   1   7  611.74   17.60
  -2  -1   7  608.04   18.40
  -2  -1   7  613.14   17.90
  -2  -1   7  606.04   18.30
   2  -1  -7  597.34   16.10
  -2   1   6  190.78    6.70
  -2   1   6  193.78    6.20
  -2   1   6  206.78    5.80
  -2   1   6  188.68    6.60
  -2  -1   6  199.08    6.80
   2  -1  -6  190.88    5.60
  -2   1   5   83.69    3.50
   2   1  -5   90.29    2.50
  -2   1   5   88.19    3.50
  -2   1   5   90.29    3.00
  -2  -1   5   95.59    2.60
  -2  -1   5   99.59    3.00
   2  -1  -5   88.99    2.90
  -2   1   4  132.39    4.10
  -2   1   4  130.99    4.40
  -2   1   4  122.79    4.50
  -2   1   4  134.59    4.20
  -2  -1   4  143.29    4.00
  -2  -1   4  132.69    3.80
  -2   1   3   91.29    3.40
  -2   1   3   86.39    3.30
  -2   1   3   95.19    3.70
  -2   1   3   92.69    3.00
  -2   1   3   94.59    3.00
  -2   1   3   91.39    2.90
  -2   1   3   88.49    3.00
  -2  -1   3   92.09    2.70
   2  -1  -3   94.49    3.00
  -2  -1   3   96.19    2.80
  -2  -1   3   89.19    3.20
  -2   1   2   17.20    1.00
   2   1  -2   15.20    0.90
  -2   1   2   14.50    1.00
   2   1  -2   14.80    1.10
   2   1  -2   17.50    1.00
  -2   1   2   14.10    1.10
  -2   1   2   13.80    1.20
  -2   1   2   15.90    0.60
  -2   1   2   13.60    1.20
  -2   1   2   12.50    0.90
   2  -1  -2   17.30    1.20
   2  -1  -2   13.50    1.10
   2  -1  -2   16.90    0.90
   2  -1  -2   14.90    0.80
   2  -1  -2   13.50    1.20
  -2  -1   2   14.70    1.10
  -2  -1   2   15.30    0.90
  -2  -1   2   13.70    1.10
  -2  -1   2   15.80    1.10
  -2   1   1   42.60    1.90
  -2   1   1   41.00    1.60
  -2   1   1   42.70    1.80
  -2   1   1   44.30    1.80
   2   1  -1   44.00    1.70
   2   1  -1   40.90    1.80
   2   1  -1   43.60    1.80
  -2   1   1   47.90    1.70
   2   1  -1   43.00    1.80
   2   1  -1   40.20    1.80
   2   1  -1   38.60    1.50
   2   1  -1   44.90    1.50
  -2   1   1   40.20    1.80
  -2   1   1   41.30    1.70
   2  -1  -1   39.30    1.90
  -2  -1   1   45.40    1.90
  -2  -1   1   40.50    1.50
  -2  -1   1   42.90    1.70
   2  -1  -1   42.80    1.60
   2  -1  -1   43.00    1.70
  -2  -1   1   45.20    1.70
   2  -1  -1   42.50    1.80
  -2  -1   1   39.80    1.70
  -2  -1   1   44.30    1.90
   2  -1  -1   41.90    1.80
  -2  -1   1   40.30    1.90
   2   1   0  972.00   26.00
   2   1   0  905.51   25.90
   2   1   0  949.90   26.40
  -2   1   0  918.21   26.20
  -2   1   0  965.20   25.20
  -2   1   0  987.30   26.30
   2   1   0  951.10   25.60
  -2   1   0  956.10   26.50
   2   1   0  919.81   26.10
   2   1   0  919.51   26.90
  -2   1   0  887.71   29.00
  -2   1   0  911.21   26.10
  -2   1   0  930.11   24.40
  -2   1   0  944.01   26.30
   2  -1   0  927.61   25.80
  -2  -1   0  906.11   24.50
   2  -1   0  909.11   29.10
   2  -1   0  941.01   25.70
   2  -1   0  883.81   26.90
  -2  -1   0  915.91   26.60
  -2  -1   0  913.31   26.00
   2  -1   0  930.41   25.90
  -2  -1   0  935.31   26.30
  -2  -1   0  901.71   26.50
  -2  -1   0  933.01   26.30
  -2   1  -1   51.99    1.70
  -2   1  -1   50.19    2.20
   2   1   1   48.00    2.30
  -2   1  -1   51.29    2.30
  -2   1  -1   49.70    2.00
   2   1   1   48.20    2.20
  -2   1  -1   47.70    2.00
   2   1   1   49.70    2.20
   2   1   1   47.00    2.10
   2   1   1   44.60    2.50
   2   1   1   54.69    1.90
  -2   1  -1   51.19    2.50
   2  -1   1   48.20    2.10
   2  -1   1   46.20    2.20
  -2  -1  -1   45.20    2.20
   2  -1   1   52.69    2.10
  -2  -1  -1   48.30    2.40
   2  -1   1   48.30    2.60
  -2  -1  -1   47.90    2.00
  -2  -1  -1   47.60    1.80
   2  -1   1   46.90    2.10
  -2  -1  -1   49.50    2.10
   2  -1   1   47.10    2.60
   2   1   2 1723.13   48.30
   2   1   2 1667.73   47.50
  -2   1  -2 1843.32   48.30
  -2   1  -2 1722.73   47.80
  -2   1  -2 1682.63   44.70
  -2   1  -2 1704.23   48.10
  -2   1  -2 1758.22   48.20
   2   1   2 1680.03   47.50
   2   1   2 1757.12   46.70
   2   1   2 1713.43   48.00
   2   1   2 1666.53   49.40
   2  -1   2 1768.72   46.90
  -2  -1  -2 1691.93   48.10
   2  -1   2 1639.54   48.20
   2  -1   2 1676.53   49.40
  -2  -1  -2 1749.92   48.50
   2  -1   2 1669.83   47.60
  -2  -1  -2 1739.13   47.50
   2  -1   2 1712.23   47.30
  -2  -1  -2 1732.53   48.30
  -2  -1  -2 1705.43   44.80
   2   1   3   16.90    1.70
   2   1   3   16.10    1.70
   2   1   3   13.60    1.50
  -2   1  -3   15.60    1.30
   2   1   3   14.40    1.90
   2   1   3   12.90    1.40
   2   1   3   16.30    1.10
   2  -1   3   16.80    1.60
  -2  -1  -3   14.70    1.30
   2  -1   3   10.90    1.70
   2  -1   3   12.40    1.40
  -2  -1  -3   14.20    1.40
  -2  -1  -3   16.30    1.40
   2  -1   3   15.50    1.30
   2  -1   3   16.10    1.40
   2   1   4   46.80    2.90
   2   1   4   40.10    3.00
   2   1   4   40.60    2.70
   2   1   4   42.60    1.90
   2   1   4   41.80    2.50
  -2   1  -4   41.00    2.00
   2   1   4   40.40    2.50
   2  -1   4   42.90    2.60
   2  -1   4   41.20    2.20
   2  -1   4   39.40    2.60
   2  -1   4   40.10    3.10
   2  -1   4   40.20    2.30
   2  -1   4   38.20    2.70
  -2  -1  -4   40.80    2.10
   2   1   5 1256.77   36.40
   2   1   5 1350.46   35.00
   2   1   5 1267.47   36.20
  -2   1  -5 1257.87   33.60
   2   1   5 1256.17   36.70
   2   1   5 1270.07   38.20
   2   1   5 1212.88   36.80
   2  -1   5 1261.57   36.50
   2  -1   5 1314.67   35.40
   2  -1   5 1272.97   38.30
   2  -1   5 1253.97   36.90
  -2  -1  -5 1258.87   33.80
   2  -1   5 1252.07   36.30
  -2   1  -6  147.09    4.80
   2   1   6  154.28    6.40
   2   1   6  131.99    6.30
   2   1   6  143.39    5.80
   2   1   6  138.79    6.90
   2   1   6  147.99    5.90
   2  -1   6  144.29    7.00
  -2  -1  -6  132.29    5.00
   2  -1   6  145.99    6.10
   2  -1   6  141.19    5.70
   2  -1   6  141.79    6.40
   2  -1   6  155.88    5.30
   2  -1   6  140.49    6.10
   2   1   7   60.19    5.30
   2   1   7   63.59    4.50
   2   1   7   68.79    4.10
   2   1   7   63.19    3.80
   2   1   7   65.09    4.50
   2  -1   7   64.59    5.00
   2  -1   7   66.59    4.40
   2  -1   7   65.89    5.20
   2  -1   7   64.49    4.20
   2  -1   7   69.89    3.80
   2  -1   7   65.79    4.70
   2   1   8   34.40    4.10
   2   1   8   32.60    3.10
   2   1   8   22.90    4.00
   2   1   8   33.30    3.80
   2   1   8   34.80    3.50
   2  -1   8   35.70    3.00
   2  -1   8   28.40    4.20
   2  -1   8   39.70    3.80
   2  -1   8   30.20    3.50
   2  -1   8   26.90    4.20
   2  -1   8   31.00    3.90
   2   1   9    4.50    2.80
   2   1   9    4.80    2.90
   2   1   9    7.00    2.00
   2   1   9    8.90    3.60
   2   1   9    4.00    2.30
   2  -1   9    5.50    2.50
   2  -1   9    1.80    2.50
   2  -1   9    8.40    2.00
   2  -1   9    8.70    3.20
   2  -1   9    5.10    2.80
   2  -1   9    4.60    3.30
   2   1  10    3.40    3.50
   2   1  10    0.90    2.50
   2   1  10    3.90    3.10
   2  -1  10    1.10    2.80
   2  -1  10    0.80    3.20
   2   1  11   22.70    5.20
   2   1  11   17.00    4.50
   2  -1  11   22.80    4.70
   2  -1  11   16.30    5.00
  -2   2  13   49.90    6.50
  -2   2  13   57.59    6.40
  -2   2  13   61.19    7.90
  -2  -2  13   53.99    7.00
  -2   2  12  331.07   13.80
  -2   2  12  321.57   14.90
  -2  -2  12  336.87   13.60
  -2  -2  12  358.26   15.30
  -2   2  11    4.70    2.90
  -2   2  11    5.90    2.70
  -2  -2  11    0.60    2.40
  -2  -2  11    2.30    2.80
  -2  -2  11    3.60    2.40
  -2  -2  11    2.20    2.90
  -2   2  10  520.65   17.60
  -2   2  10  495.55   17.60
  -2  -2  10  529.05   17.50
  -2  -2  10  535.55   17.70
  -2   2   9  117.59    5.80
  -2   2   9  106.09    5.80
  -2  -2   9  110.79    5.80
  -2  -2   9  114.29    5.80
  -2  -2   9  117.69    5.20
  -2   2   8   23.10    2.80
  -2   2   8   21.40    2.50
  -2  -2   8   18.90    2.40
  -2  -2   8   23.60    2.70
  -2  -2   8   21.00    2.30
  -2  -2   8   19.30    2.20
  -2   2   7    4.50    1.40
  -2   2   7    4.70    1.20
  -2   2   7    5.30    1.00
  -2   2   7    4.20    1.60
  -2   2   7    6.30    0.90
   2  -2  -7    4.20    0.80
  -2   2   6   19.70    1.30
  -2   2   6   20.40    1.90
  -2   2   6   20.00    1.70
  -2   2   6   19.80    1.40
   2  -2  -6   19.50    1.30
  -2   2   5  101.99    3.40
  -2   2   5  103.19    3.40
  -2   2   5   97.49    3.80
  -2   2   5  103.19    3.90
   2  -2  -5   96.89    3.30
  -2  -2   5  112.09    3.10
   2   2  -4  441.36   11.60
  -2   2   4  441.66   13.00
  -2   2   4  453.55   12.50
  -2   2   4  439.96   12.70
  -2   2   4  431.16   13.10
  -2  -2   4  459.05   12.60
   2  -2  -4  460.95   12.90
  -2   2   3  107.39    3.40
  -2   2   3  105.89    4.20
  -2   2   3   98.09    3.60
  -2   2   3  101.29    3.80
  -2   2   3  110.99    3.20
  -2   2   3  103.49    3.40
  -2  -2   3  107.49    3.30
   2  -2  -3  102.69    3.50
  -2  -2   3  109.49    3.00
   2  -2  -3  103.39    3.50
  -2   2   2 1770.02   49.90
  -2   2   2 1810.82   46.40
  -2   2   2 1781.02   47.70
  -2   2   2 1739.53   55.19
   2   2  -2 1818.82   50.09
  -2   2   2 1809.92   49.50
  -2   2   2 1827.82   49.30
  -2   2   2 1736.13   49.70
  -2  -2   2 1853.61   49.50
   2  -2  -2 1810.72   50.79
   2  -2  -2 1848.02   48.80
  -2  -2   2 1786.02   46.30
  -2  -2   2 1764.22   49.80
   2  -2  -2 1841.72   49.50
  -2  -2   2 1704.93   49.80
   2  -2  -2 1693.43   55.19
   2  -2  -2 1807.92   49.99
  -2   2   1 1876.41   50.89
   2   2  -1 1874.91   50.39
   2   2  -1 1898.61   50.49
  -2   2   1 1907.41   51.59
   2   2  -1 1779.12   51.79
  -2   2   1 1810.92   50.89
  -2   2   1 1774.02   48.90
   2   2  -1 1843.12   50.59
  -2   2   1 1787.32   47.50
  -2   2   1 1806.02   56.49
  -2   2   1 1857.51   51.09
   2   2  -1 1890.31   51.19
  -2  -2   1 1834.62   51.09
   2  -2  -1 1878.21   49.99
  -2  -2   1 1799.92   47.60
  -2  -2   1 1848.92   51.89
   2  -2  -1 1691.73   56.49
   2  -2  -1 1881.21   51.19
  -2  -2   1 1876.41   51.19
   2  -2  -1 1824.62   50.19
  -2  -2   1 1825.02   51.09
  -2   2   0  172.18    5.40
   2   2   0  170.98    5.70
  -2   2   0  168.08    5.40
   2   2   0  182.38    5.40
  -2   2   0  167.78    6.00
   2   2   0  166.88    5.60
  -2   2   0  172.58    5.40
  -2   2   0  167.88    5.00
   2   2   0  173.48    5.40
   2   2   0  173.28    5.50
  -2   2   0  183.38    5.70
   2   2   0  176.98    5.20
  -2   2   0  177.48    5.20
   2  -2   0  169.98    5.10
  -2  -2   0  173.38    5.70
   2  -2   0  165.58    6.10
  -2  -2   0  163.98    5.10
   2  -2   0  170.48    5.30
  -2  -2   0  168.58    5.40
  -2  -2   0  156.08    5.40
  -2  -2   0  162.88    5.70
  -2  -2   0  166.98    5.20
   2  -2   0  164.38    5.70
   2  -2   0  166.08    5.30
   2  -2   0  176.68    5.40
  -2   2  -1    2.40    0.70
  -2   2  -1    2.40    0.70
   2   2   1    1.50    0.50
   2   2   1    2.20    0.70
  -2   2  -1    1.90    0.20
  -2   2  -1    2.20    0.60
   2   2   1    1.70    0.70
   2   2   1    1.40    0.80
  -2   2  -1    2.70    0.80
  -2   2  -1    2.20    0.60
  -2   2  -1    1.90    0.60
   2   2   1    2.00    0.70
   2   2   1    2.20    0.90
   2  -2   1    3.70    0.70
   2  -2   1    3.50    0.80
  -2  -2  -1    2.40    0.70
  -2  -2  -1    2.10    0.70
  -2  -2  -1    2.50    0.40
  -2  -2  -1    1.60    0.90
   2  -2   1    1.30    0.90
   2  -2   1    2.90    0.70
  -2  -2  -1    3.00    0.70
   2  -2   1    2.20    0.70
   2  -2   1    3.30    1.00
  -2   2  -2 1467.25   40.50
   2   2   2 1424.96   41.60
   2   2   2 1426.86   40.10
   2   2   2 1418.56   40.20
  -2   2  -2 1405.66   37.60
   2   2   2 1537.55   39.20
   2   2   2 1437.36   40.80
  -2   2  -2 1441.46   40.40
   2   2   2 1475.25   40.50
   2  -2   2 1384.66   41.70
   2  -2   2 1378.06   45.30
   2  -2   2 1419.86   40.10
  -2  -2  -2 1411.06   40.40
   2  -2   2 1409.86   39.80
   2  -2   2 1464.15   40.60
  -2  -2  -2 1475.65   39.70
   2  -2   2 1427.56   39.60
  -2  -2  -2 1458.05   41.00
  -2  -2  -2 1417.36   37.80
  -2  -2  -2 1501.95   40.90
   2   2   3  338.77   11.80
   2   2   3  355.26   11.10
   2   2   3  365.76   11.40
   2   2   3  354.76   11.30
   2   2   3  379.66   10.30
  -2   2  -3  365.96   10.10
   2   2   3  354.56   11.30
   2  -2   3  375.66   10.80
   2  -2   3  371.66   11.00
   2  -2   3  346.77   11.90
  -2  -2  -3  354.56   11.10
  -2  -2  -3  382.26   11.20
   2  -2   3  359.56   12.90
  -2  -2  -3  360.56   11.60
   2  -2   3  359.26   11.00
   2  -2   3  366.66   11.20
  -2  -2  -3  352.46   10.40
   2   2   4   13.20    1.80
   2   2   4   16.90    2.00
   2   2   4   17.10    1.90
   2   2   4   19.00    1.20
  -2   2  -4   17.30    1.40
   2   2   4   16.30    2.20
   2   2   4   18.70    1.90
  -2  -2  -4   17.70    1.70
   2  -2   4   17.90    1.80
  -2  -2  -4   18.00    1.70
   2  -2   4   15.10    2.20
   2  -2   4   18.00    2.40
  -2  -2  -4   16.50    1.60
   2  -2   4   18.60    1.70
   2  -2   4   20.50    1.70
   2  -2   4   19.60    2.00
  -2   2  -5    0.30    0.70
   2   2   5    1.50    1.10
   2   2   5    1.90    1.30
   2   2   5    1.10    0.60
   2   2   5    1.40    1.50
   2   2   5   -0.30    1.30
   2   2   5    0.40    1.10
   2  -2   5   -0.10    1.10
   2  -2   5   -0.10    1.50
   2  -2   5    0.80    1.50
   2  -2   5    0.70    0.90
   2  -2   5   -0.80    1.20
   2  -2   5    0.50    0.90
   2  -2   5    0.60    1.20
  -2  -2  -5    1.70    0.90
   2   2   6   40.90    3.60
   2   2   6   43.50    3.70
   2   2   6   46.40    3.10
  -2   2  -6   45.20    2.20
   2   2   6   45.90    3.10
   2   2   6   42.80    4.10
   2  -2   6   46.50    3.50
   2  -2   6   44.80    2.60
  -2  -2  -6   48.40    2.60
   2  -2   6   45.50    2.80
   2  -2   6   44.20    4.20
   2  -2   6   48.70    3.30
   2  -2   6   45.30    3.30
   2  -2   6   40.60    4.20
   2   2   7  213.28    8.90
   2   2   7  198.58    8.40
   2   2   7  206.78    8.00
   2   2   7  192.28    7.80
   2   2   7  201.48    9.30
   2  -2   7  209.08    7.60
   2  -2   7  202.58    8.20
   2  -2   7  201.08    8.80
   2  -2   7  213.08    9.50
   2  -2   7  222.18    8.30
   2  -2   7  216.98   10.20
   2   2   8   53.59    5.70
   2   2   8   60.79    5.30
   2   2   8   60.89    4.30
   2   2   8   61.49    5.20
   2   2   8   54.19    3.80
   2  -2   8   61.89    4.60
   2  -2   8   53.19    5.60
   2  -2   8   59.39    3.60
   2  -2   8   52.89    4.40
   2  -2   8   62.89    6.10
   2  -2   8   62.29    5.30
   2   2   9   60.29    5.70
   2   2   9   72.99    6.10
   2   2   9   62.59    6.40
   2   2   9   51.19    3.90
   2  -2   9   54.19    5.40
   2  -2   9   48.30    4.60
   2  -2   9   53.79    6.10
   2  -2   9   48.90    4.80
   2   2  10    8.30    3.30
   2   2  10    9.60    4.00
   2   2  10    7.60    3.40
   2  -2  10    5.30    3.00
   2  -2  10   10.30    4.20
   2   2  11    1.80    3.60
   2   2  11    1.30    3.10
   2   2  11    2.20    3.60
   2  -2  11   11.10    4.40
   2  -2  11    5.30    3.30
  -2   3  13    3.70    3.60
  -2   3  13   -1.70    3.60
  -2  -3  13    3.30    4.00
  -2   3  12    9.60    3.50
  -2   3  12    8.40    3.80
  -2  -3  12   11.90    3.90
  -2  -3  12    8.10    3.20
  -2   3  11   -1.30    2.30
  -2   3  11   -2.90    2.00
  -2  -3  11    1.20    2.30
  -2  -3  11   -0.50    2.50
  -2  -3  11    1.80    2.70
  -2  -3  11   -1.10    2.00
  -2   3  10   34.70    4.10
  -2   3  10   38.10    4.00
  -2  -3  10   39.20    4.80
  -2  -3  10   37.80    4.00
  -2  -3  10   35.60    3.80
  -2   3   9   51.49    4.50
  -2   3   9   53.39    4.00
  -2  -3   9   64.99    4.00
  -2  -3   9   51.19    3.50
  -2  -3   9   57.89    4.00
  -2  -3   9   60.59    3.60
  -2  -3   9   57.59    4.20
  -2   3   8   35.80    3.50
  -2   3   8   35.30    3.30
  -2  -3   8   37.10    2.80
  -2   3   7  140.89    6.00
  -2   3   7  146.09    5.20
  -2   3   7  142.69    4.80
  -2   3   7  135.89    5.70
  -2   3   7  147.29    4.80
   2  -3  -7  136.29    4.60
  -2   3   6  941.01   27.20
  -2   3   6  956.70   26.50
  -2   3   6  952.70   26.00
  -2   3   6  969.10   26.70
  -2   3   6  951.20   27.50
   2  -3  -6  935.91   25.30
  -2   3   5  220.68    6.60
  -2   3   5  220.08    7.20
  -2   3   5  218.98    7.30
  -2   3   5  221.68    6.90
  -2   3   5  231.38    6.60
  -2  -3   5  240.28    6.40
   2  -3  -5  231.28    7.00
  -2   3   4   26.30    1.00
  -2   3   4   25.60    1.50
  -2   3   4   26.80    1.60
  -2   3   4   27.30    1.50
  -2   3   4   26.50    0.90
   2  -3  -4   30.10    1.50
  -2  -3   4   26.60    1.00
  -2   3   3  867.51   25.80
  -2   3   3  898.91   24.80
  -2   3   3  926.71   26.00
  -2   3   3  887.71   25.50
  -2   3   3  919.21   25.20
  -2   3   3  893.31   28.90
  -2  -3   3  955.90   25.70
   2  -3  -3  930.51   25.20
   2  -3  -3  920.81   25.90
  -2  -3   3  916.11   23.70
  -2   3   2    3.70    0.60
  -2   3   2    2.70    0.90
  -2   3   2    3.60    0.80
  -2   3   2    3.70    0.70
   2   3  -2    3.80    0.70
  -2   3   2    3.20    0.90
  -2   3   2    4.00    0.50
  -2   3   2    3.40    0.70
   2   3  -2    4.90    0.60
  -2  -3   2    3.40    0.60
  -2  -3   2    3.00    0.80
   2  -3  -2    4.70    0.50
  -2  -3   2    3.10    0.60
   2  -3  -2    4.30    0.80
  -2  -3   2    3.60    0.90
  -2  -3   2    2.80    0.90
   2  -3  -2    4.00    1.00
   2  -3  -2    4.40    0.80
  -2  -3   2    3.40    0.50
   2   3  -1  129.29    4.10
  -2   3   1  125.69    4.00
  -2   3   1  132.19    4.00
   2   3  -1  128.29    4.10
  -2   3   1  127.39    3.90
   2   3  -1  135.19    4.20
  -2   3   1  129.49    4.30
   2   3  -1  127.09    4.00
   2   3  -1  123.89    4.30
  -2   3   1  126.29    4.00
  -2   3   1  124.99    4.70
  -2   3   1  126.39    4.20
   2   3  -1  122.69    4.10
   2  -3  -1  121.29    4.70
   2  -3  -1  132.09    4.10
   2  -3  -1  122.29    4.30
  -2  -3   1  118.89    4.20
   2  -3  -1  126.29    3.90
  -2  -3   1  125.89    3.90
  -2  -3   1  125.39    4.50
   2  -3  -1  125.39    4.20
  -2  -3   1  126.69    3.90
  -2  -3   1  124.89    4.30
   2   3   0    8.20    1.00
   2   3   0    8.30    1.00
  -2   3   0    9.20    1.20
  -2   3   0   10.80    1.00
   2   3   0    8.30    1.00
  -2   3   0    8.90    1.00
  -2   3   0    8.50    0.90
  -2   3   0   11.50    1.00
   2   3   0    8.70    1.10
   2   3   0    8.30    1.20
  -2   3   0   10.60    1.20
  -2   3   0   10.20    1.10
   2  -3   0   10.60    1.00
   2  -3   0    8.20    1.20
   2  -3   0    9.70    1.20
  -2  -3   0    9.10    1.10
  -2  -3   0    9.60    1.30
  -2  -3   0   10.10    1.30
  -2  -3   0    9.50    1.10
   2  -3   0   11.60    1.00
   2  -3   0   10.70    1.10
   2   3   1  628.74   16.60
  -2   3  -1  604.44   17.80
   2   3   1  590.24   17.40
  -2   3  -1  583.44   17.30
   2   3   1  613.34   17.20
   2   3   1  613.84   17.50
   2   3   1  607.64   17.40
  -2   3  -1  606.34   16.50
  -2   3  -1  583.44   19.50
  -2   3  -1  587.64   16.00
   2   3   1  589.44   17.80
  -2   3  -1  623.44   17.20
   2  -3   1  570.94   18.00
   2  -3   1  631.34   17.20
  -2  -3  -1  593.14   17.30
   2  -3   1  579.74   17.30
  -2  -3  -1  595.94   16.80
   2  -3   1  570.84   19.50
   2  -3   1  589.64   17.00
  -2  -3  -1  595.94   17.70
  -2  -3  -1  592.04   16.30
  -2  -3  -1  581.74   17.70
   2  -3   1  606.94   16.80
   2   3   2  183.38    6.00
  -2   3  -2  187.08    5.60
   2   3   2  179.78    6.20
   2   3   2  190.58    5.40
  -2   3  -2  178.78    5.40
   2   3   2  178.88    6.20
  -2   3  -2  186.68    5.90
   2   3   2  174.28    6.10
   2   3   2  168.38    6.40
  -2   3  -2  183.68    6.00
   2  -3   2  181.78    5.90
  -2  -3  -2  179.48    6.40
   2  -3   2  183.88    5.90
   2  -3   2  177.78    7.10
   2  -3   2  186.48    5.70
  -2  -3  -2  185.98    5.90
   2  -3   2  174.88    6.60
  -2  -3  -2  183.48    5.70
   2  -3   2  169.48    6.00
  -2  -3  -2  182.78    6.10
   2   3   3   20.20    1.80
   2   3   3   15.70    1.70
   2   3   3   20.90    1.00
   2   3   3   15.00    1.80
   2   3   3   20.50    2.10
   2   3   3   18.70    2.10
  -2   3  -3   19.60    1.30
   2  -3   3   22.60    2.30
   2  -3   3   23.80    1.60
   2  -3   3   16.70    2.10
  -2  -3  -3   20.40    1.60
   2  -3   3   20.30    1.60
  -2  -3  -3   20.60    1.70
   2  -3   3   20.40    1.90
   2  -3   3   19.60    1.70
  -2  -3  -3   17.80    1.60
  -2  -3  -3   20.10    2.10
   2   3   4  343.27   11.70
   2   3   4  353.16   11.60
   2   3   4  363.16   11.30
   2   3   4  374.56   12.40
   2   3   4  355.46   11.50
  -2   3  -4  355.66   10.10
   2   3   4  381.86   10.10
  -2  -3  -4  363.56   11.50
  -2  -3  -4  352.26   11.10
   2  -3   4  365.56   11.00
   2  -3   4  360.36   13.40
   2  -3   4  353.06   11.50
   2  -3   4  353.36   11.10
  -2  -3  -4  348.47   10.50
   2  -3   4  363.66   12.40
   2  -3   4  370.46   11.10
   2   3   5   36.90    2.80
  -2   3  -5   40.60    2.00
   2   3   5   36.00    3.10
   2   3   5   41.10    3.40
   2   3   5   39.00    2.70
   2   3   5   42.40    3.60
   2  -3   5   38.30    3.80
   2  -3   5   43.80    2.40
   2  -3   5   43.50    2.60
  -2  -3  -5   41.20    2.40
   2  -3   5   37.70    3.60
   2  -3   5   41.20    2.70
   2  -3   5   38.50    2.90
   2   3   6   51.09    3.30
   2   3   6   51.19    3.30
   2   3   6   45.00    3.80
   2   3   6   51.19    3.70
   2   3   6   49.50    4.50
   2  -3   6   51.99    3.00
   2  -3   6   46.10    4.30
   2  -3   6   46.80    4.00
  -2  -3  -6   51.69    2.80
   2  -3   6   52.69    3.30
   2  -3   6   48.10    2.90
   2  -3   6   49.99    3.40
   2  -3   6   53.29    4.40
   2   3   7  473.25   17.00
   2   3   7  478.65   16.20
   2   3   7  458.75   15.30
   2   3   7  496.85   15.20
   2   3   7  472.45   15.90
   2  -3   7  457.95   16.00
   2  -3   7  464.05   14.80
   2  -3   7  448.86   16.80
   2  -3   7  473.75   15.60
   2  -3   7  474.45   18.30
  -2  -3  -7  459.45   13.70
   2   3   8  121.29    6.70
   2   3   8  134.79    7.20
   2   3   8  117.29    5.90
   2   3   8  132.19    6.10
   2   3   8  126.79    7.60
   2  -3   8  123.19    6.20
   2  -3   8  120.89    8.00
   2  -3   8  122.79    7.50
   2  -3   8  135.69    7.10
   2  -3   8  120.39    5.40
   2  -3   8  132.59    6.60
   2   3   9  263.07   12.10
   2   3   9  226.88   10.50
   2   3   9  235.58   10.90
   2   3   9  226.98    9.40
   2  -3   9  247.18   10.80
   2  -3   9  248.18   12.00
   2  -3   9  252.87   10.30
   2   3  10   10.80    4.00
   2   3  10   11.30    3.60
   2   3  10   13.10    2.60
   2   3  10   10.00    3.60
   2  -3  10   12.20    3.10
   2  -3  10   16.40    4.40
   2  -3  10    7.60    3.30
   2   3  11   37.10    6.10
   2   3  11   42.60    5.80
   2   3  11   25.60    4.60
   2  -3  11   31.00    4.90
   2  -3  11   41.40    6.60
  -2   4  12   -0.60    3.30
  -2   4  12    0.80    2.90
  -2  -4  12    0.00    2.70
  -2  -4  12    0.00    3.10
  -2   4  11   32.30    4.10
  -2   4  11   33.70    4.40
  -2  -4  11   35.50    4.30
  -2  -4  11   32.70    4.80
  -2  -4  11   46.20    5.40
  -2  -4  11   35.20    4.20
  -2   4  10    5.40    2.30
  -2   4  10    6.80    2.50
  -2  -4  10    1.30    2.50
  -2  -4  10    8.20    2.40
  -2  -4  10    5.20    2.60
  -2  -4  10    3.10    1.80
  -2  -4  10    0.80    1.80
  -2   4   9    7.00    2.00
  -2   4   9    2.70    2.20
  -2  -4   9    9.30    2.20
  -2  -4   9    5.90    1.80
  -2  -4   9    7.50    2.00
  -2  -4   9    5.60    1.70
  -2  -4   9    7.20    2.00
  -2  -4   9    4.90    2.20
  -2   4   8   54.59    3.90
  -2   4   8   59.69    3.80
  -2  -4   8   57.69    4.30
  -2   4   7    1.30    1.40
  -2   4   7    0.30    0.90
  -2   4   7    0.40    0.80
  -2   4   7    1.60    1.30
   2  -4  -7   -0.40    0.70
  -2  -4   7   -0.30    1.40
  -2   4   6   19.00    2.00
  -2   4   6   21.50    1.70
  -2   4   6   17.90    1.60
  -2   4   6   19.10    2.20
  -2   4   6   19.40    1.10
  -2   4   6   18.60    0.80
   2  -4  -6   20.60    1.40
   2  -4  -6   19.00    1.60
  -2   4   5  416.06   11.40
  -2   4   5  398.56   12.40
  -2   4   5  416.46   11.90
  -2   4   5  394.56   12.20
  -2  -4   5  379.86   13.90
  -2  -4   5  418.46   11.50
   2  -4  -5  437.36   12.20
  -2   4   4   18.50    1.40
  -2   4   4   15.60    1.40
  -2   4   4   19.00    1.50
  -2   4   4   15.90    1.60
  -2  -4   4   17.70    0.70
   2  -4  -4   18.20    1.30
   2  -4  -4   20.50    1.20
  -2  -4   4   10.30    1.40
  -2  -4   4   18.80    0.90
  -2   4   3    3.00    0.80
  -2   4   3    3.70    0.70
  -2   4   3    3.80    0.90
  -2   4   3    2.70    0.90
  -2  -4   3    4.10    0.80
  -2  -4   3    3.10    0.70
  -2  -4   3    2.60    0.50
   2  -4  -3    3.60    0.70
   2  -4  -3    4.60    0.70
  -2   4   2  125.99    4.40
   2   4  -2  137.99    4.30
   2   4  -2  125.59    4.30
   2   4  -2  133.79    4.10
   2   4  -2  127.19    4.40
  -2   4   2  135.39    4.30
  -2   4   2  129.69    4.50
  -2   4   2  133.39    4.10
  -2  -4   2  126.09    4.50
  -2  -4   2  126.99    4.70
   2  -4  -2  125.69    5.00
   2  -4  -2  137.99    4.20
  -2  -4   2  128.29    4.40
  -2  -4   2  124.79    4.00
   2  -4  -2  135.99    4.40
  -2  -4   2  133.29    3.90
   2  -4  -2  130.29    3.80
  -2  -4   2  125.99    4.30
   2   4  -1    4.10    0.80
  -2   4   1    3.30    0.80
  -2   4   1    3.20    0.80
  -2   4   1    2.60    0.70
  -2   4   1    3.10    0.70
   2   4  -1    3.30    0.70
   2   4  -1    3.40    0.50
   2   4  -1    3.20    0.70
   2   4  -1    4.00    0.50
  -2   4   1    3.30    0.90
  -2   4   1    3.20    0.60
   2   4  -1    4.00    0.90
  -2  -4   1    3.10    0.50
   2  -4  -1    5.40    0.80
  -2  -4   1    4.70    0.80
  -2  -4   1    4.80    1.00
   2  -4  -1    3.20    0.50
   2  -4  -1    3.00    0.90
   2  -4  -1    4.50    0.80
  -2  -4   1    3.60    0.80
  -2  -4   1    4.10    1.00
   2  -4  -1    3.80    0.70
  -2  -4   1    4.30    0.50
  -2   4   0 1480.25   39.60
   2   4   0 1444.36   40.10
  -2   4   0 1446.56   40.00
  -2   4   0 1422.56   44.40
  -2   4   0 1425.56   40.00
   2   4   0 1408.16   43.90
   2   4   0 1403.86   40.50
  -2   4   0 1465.35   38.20
   2   4   0 1452.35   39.70
  -2   4   0 1415.66   37.10
   2   4   0 1396.06   39.40
  -2  -4   0 1441.36   40.80
  -2  -4   0 1405.56   37.30
   2  -4   0 1441.26   40.70
  -2  -4   0 1410.26   40.10
   2  -4   0 1466.05   39.30
  -2  -4   0 1363.16   39.90
   2  -4   0 1378.76   44.40
   2  -4   0 1370.96   39.10
   2  -4   0 1405.96   40.00
   2   4   1   49.90    2.50
  -2   4  -1   53.59    2.10
   2   4   1   56.89    2.60
  -2   4  -1   54.79    2.10
  -2   4  -1   58.69    2.30
   2   4   1   53.99    2.40
   2   4   1   56.49    2.50
  -2   4  -1   53.09    2.50
  -2   4  -1   56.69    2.80
   2   4   1   57.19    2.70
  -2  -4  -1   52.69    2.60
   2  -4   1   54.69    2.80
   2  -4   1   50.39    2.30
  -2  -4  -1   59.19    2.40
   2  -4   1   53.49    2.90
   2  -4   1   50.39    2.40
   2  -4   1   54.09    2.40
   2  -4   1   55.99    1.90
  -2  -4  -1   52.39    2.70
   2   4   2  154.98    5.90
  -2   4  -2  179.78    6.10
   2   4   2  158.18    5.70
   2   4   2  163.58    5.50
  -2   4  -2  178.48    5.40
  -2   4  -2  160.68    5.60
   2   4   2  156.68    5.80
  -2   4  -2  168.28    5.00
  -2   4  -2  171.68    5.20
   2   4   2  164.38    5.90
   2  -4   2  158.78    6.60
   2  -4   2  158.88    5.50
  -2  -4  -2  158.78    5.70
  -2  -4  -2  164.98    6.00
   2  -4   2  171.98    5.20
   2  -4   2  166.08    5.40
  -2  -4  -2  169.38    4.70
  -2  -4  -2  158.28    5.40
   2  -4   2  158.28    5.60
   2  -4   2  151.68    6.10
  -2  -4  -2  165.18    5.40
   2   4   3  308.27    9.50
   2   4   3  300.77   10.20
   2   4   3  307.07    9.90
  -2   4  -3  302.57    8.60
   2   4   3  295.77    9.80
   2   4   3  305.57    9.90
   2  -4   3  287.27   11.10
   2  -4   3  310.77    9.40
   2  -4   3  306.07    9.40
  -2  -4  -3  302.87    9.10
   2  -4   3  315.27    9.20
  -2  -4  -3  306.07    9.80
  -2  -4  -3  292.07    9.30
   2  -4   3  296.07    9.70
   2  -4   3  300.27   10.40
   2   4   4   24.80    2.50
  -2   4  -4   26.80    1.50
   2   4   4   25.60    2.70
   2   4   4   26.30    2.20
   2   4   4   26.00    2.30
   2   4   4   23.70    2.40
   2  -4   4   23.80    1.80
   2  -4   4   26.30    2.80
   2  -4   4   26.80    2.40
  -2  -4  -4   27.40    1.90
   2  -4   4   28.00    3.00
  -2  -4  -4   25.50    2.10
  -2  -4  -4   22.60    2.10
   2  -4   4   23.30    2.00
   2  -4   4   29.10    2.00
  -2   4  -5   65.79    2.60
   2   4   5   67.89    4.00
   2   4   5   65.59    4.20
   2   4   5   64.99    3.90
   2   4   5   62.99    3.50
   2   4   5   76.29    3.60
   2  -4   5   62.69    3.30
  -2  -4  -5   62.99    3.20
   2  -4   5   59.29    4.10
   2  -4   5   64.19    3.10
   2  -4   5   62.59    3.60
   2  -4   5   70.79    3.50
  -2  -4  -5   73.49    3.70
   2  -4   5   67.89    4.60
   2   4   6  595.94   19.60
   2   4   6  618.94   19.50
   2   4   6  621.34   19.20
   2   4   6  609.74   18.70
   2   4   6  620.04   20.50
   2  -4   6  583.54   18.40
   2  -4   6  618.24   19.20
   2  -4   6  634.34   18.70
   2  -4   6  606.24   20.40
   2  -4   6  642.84   18.50
   2  -4   6  598.64   22.10
  -2  -4  -6  624.64   17.60
   2   4   7   25.90    2.80
   2   4   7   22.00    3.20
   2   4   7   21.20    2.70
   2   4   7   27.50    3.80
   2   4   7   22.10    3.30
  -2  -4  -7   27.60    2.40
   2  -4   7   26.50    3.10
   2  -4   7   24.80    3.30
   2  -4   7   22.20    2.30
   2  -4   7   24.00    3.70
   2  -4   7   24.50    3.90
   2  -4   7   24.50    2.50
   2  -4   7   20.80    2.60
   2   4   8   60.79    4.50
   2   4   8   55.59    5.50
   2   4   8   57.79    4.10
   2   4   8   63.49    5.40
   2   4   8   53.59    5.00
   2  -4   8   52.69    4.60
   2  -4   8   49.40    3.30
   2  -4   8   66.29    5.40
   2  -4   8   51.59    5.30
   2  -4   8   46.60    5.40
   2   4   9    3.50    3.10
   2   4   9    4.80    3.00
   2   4   9    4.20    2.10
   2   4   9    4.90    3.20
   2  -4   9    4.20    2.50
   2  -4   9    3.40    2.70
   2  -4   9    3.90    3.50
   2   4  10  292.67   13.40
   2   4  10  293.57   11.60
   2   4  10  315.87   13.50
   2   4  10  320.57   14.90
   2  -4  10  321.87   14.50
   2  -4  10  313.87   13.30
   2  -4  10  312.27   12.60
   2   4  11   66.29    6.90
   2   4  11   76.79    8.10
   2  -4  11   58.09    7.30
   2  -4  11   75.89    7.30
  -2   5  12   47.20    5.50
  -2   5  12   54.59    6.50
  -2   5  12   56.29    6.40
  -2  -5  12   43.50    5.90
  -2  -5  12   58.29    5.80
  -2   5  11   65.59    5.70
  -2   5  11   63.89    6.10
  -2  -5  11   71.79    6.50
  -2  -5  11   60.09    6.30
  -2  -5  11   57.59    5.30
  -2  -5  11   60.09    5.80
  -2   5  10  449.86   15.80
  -2   5  10  439.36   16.20
  -2  -5  10  457.25   15.30
  -2  -5  10  463.95   18.30
  -2  -5  10  463.15   16.00
  -2  -5  10  449.56   15.40
  -2  -5  10  446.16   16.60
  -2   5   9    1.30    1.80
  -2   5   9    1.60    2.00
  -2  -5   9    0.50    1.80
  -2  -5   9    0.30    1.50
  -2  -5   9    0.00    1.40
  -2  -5   9    0.80    1.70
  -2   5   8    1.30    1.70
  -2   5   8    2.50    1.60
   2  -5  -8    1.80    1.00
  -2  -5   8    0.60    1.80
  -2   5   7  844.82   23.70
  -2   5   7  856.61   23.00
  -2   5   7  801.02   24.60
  -2   5   7  793.02   24.30
   2  -5  -7  809.42   22.30
  -2  -5   7  800.82   27.40
  -2   5   6  780.32   21.60
  -2   5   6  750.02   22.80
  -2   5   6  776.12   22.20
  -2   5   6  764.42   22.70
   2  -5  -6  761.42   20.90
   2  -5  -6  773.02   22.30
  -2  -5   6  777.12   25.50
  -2   5   5  807.42   24.00
  -2   5   5  819.02   24.20
  -2   5   5  825.12   23.90
  -2   5   5  814.92   23.10
  -2  -5   5  813.92   26.90
   2  -5  -5  884.21   24.10
  -2  -5   5  861.91   23.30
  -2   5   4   74.89    3.10
  -2   5   4   82.69    3.60
  -2   5   4   81.49    3.10
  -2   5   4   72.69    3.10
  -2  -5   4   84.19    2.70
   2  -5  -4   71.29    3.10
   2  -5  -4   81.99    2.80
  -2  -5   4   74.09    3.50
  -2  -5   4   77.49    2.40
  -2   5   3  834.02   23.70
  -2   5   3  829.92   22.70
  -2   5   3  822.72   23.50
  -2   5   3  819.62   23.30
  -2  -5   3  811.32   23.40
   2  -5  -3  835.42   22.80
   2  -5  -3  873.91   23.70
  -2  -5   3  826.22   21.60
  -2  -5   3  795.12   24.10
  -2  -5   3  804.32   25.80
   2  -5  -3  782.62   26.30
   2   5  -2  215.28    6.50
   2   5  -2  198.98    6.40
  -2   5   2  208.58    6.30
   2   5  -2  218.98    6.30
   2   5  -2  202.78    6.90
  -2   5   2  197.88    6.50
  -2   5   2  205.58    6.30
  -2   5   2  212.68    6.60
   2  -5  -2  204.78    6.30
  -2  -5   2  208.28    5.80
  -2  -5   2  192.58    6.90
  -2  -5   2  204.08    6.40
  -2  -5   2  194.28    6.60
  -2  -5   2  209.68    6.00
  -2  -5   2  196.08    6.80
   2  -5  -2  213.08    6.60
   2  -5  -2  199.78    7.40
   2   5  -1   84.79    3.10
  -2   5   1   81.59    3.70
   2   5  -1   73.39    3.30
  -2   5   1   87.19    3.10
   2   5  -1   82.49    3.20
  -2   5   1   89.89    3.30
  -2   5   1   84.49    3.20
   2   5  -1   83.39    3.20
  -2   5   1   84.59    3.00
   2   5  -1   82.99    2.70
   2   5  -1   80.39    3.10
  -2  -5   1   83.69    3.60
  -2  -5   1   83.19    3.30
  -2  -5   1   82.89    3.10
  -2  -5   1   84.09    3.40
   2  -5  -1   96.49    3.10
   2  -5  -1   83.89    3.20
   2  -5  -1   78.69    3.10
   2  -5  -1   78.69    3.10
  -2  -5   1   87.39    3.00
   2  -5  -1   82.99    3.70
   2   5   0 1158.58   32.50
   2   5   0 1115.59   32.00
  -2   5   0 1156.68   32.40
   2   5   0 1139.19   35.50
  -2   5   0 1122.29   32.40
  -2   5   0 1168.38   31.00
   2   5   0 1133.19   32.20
   2   5   0 1140.49   32.70
  -2   5   0 1214.28   31.90
   2   5   0 1131.69   32.20
  -2   5   0 1123.69   30.10
   2  -5   0 1117.09   32.40
  -2  -5   0 1122.59   32.30
  -2  -5   0 1159.78   33.30
   2  -5   0 1136.79   32.90
  -2  -5   0 1134.59   32.60
  -2  -5   0 1160.38   30.30
   2  -5   0 1205.28   32.30
   2  -5   0 1137.99   31.70
   2  -5   0 1080.49   36.00
   2   5   1  119.39    4.50
  -2   5  -1  118.99    4.40
   2   5   1  113.99    4.50
  -2   5  -1  116.89    4.60
   2   5   1  115.09    4.30
  -2   5  -1  119.99    4.00
   2   5   1  123.29    4.50
  -2   5  -1  117.59    3.90
   2   5   1  121.99    4.40
  -2   5  -1  130.39    3.80
   2  -5   1  117.99    5.10
  -2  -5  -1  119.79    4.60
  -2  -5  -1  119.59    4.20
  -2  -5  -1  118.89    4.60
  -2  -5  -1  117.49    4.20
   2  -5   1  119.19    4.30
   2  -5   1  118.19    4.20
   2  -5   1  115.99    4.60
   2   5   2   25.70    2.10
  -2   5  -2   23.60    2.10
   2   5   2   24.00    2.10
  -2   5  -2   23.20    1.40
  -2   5  -2   21.10    1.80
   2   5   2   23.00    1.70
  -2   5  -2   24.60    1.50
   2   5   2   22.50    2.00
   2   5   2   23.20    2.00
   2  -5   2   25.20    1.60
   2  -5   2   22.20    2.20
  -2  -5  -2   24.70    2.20
   2  -5   2   18.80    2.20
  -2  -5  -2   20.30    1.60
  -2  -5  -2   26.40    2.00
  -2  -5  -2   23.40    2.00
   2  -5   2   23.70    1.30
   2  -5   2   21.90    1.80
   2  -5   2   23.00    1.80
   2   5   3  139.99    5.30
   2   5   3  140.09    5.40
   2   5   3  135.59    5.20
  -2   5  -3  129.39    4.20
   2   5   3  129.19    5.40
  -2   5  -3  128.89    4.40
   2   5   3  134.09    4.90
   2  -5   3  133.89    4.90
   2  -5   3  123.19    5.50
   2  -5   3  124.69    4.60
   2  -5   3  117.19    5.90
  -2  -5  -3  134.09    4.70
   2  -5   3  130.69    4.40
  -2  -5  -3  131.29    4.80
   2  -5   3  133.49    4.00
  -2  -5  -3  129.69    5.10
   2  -5   3  141.09    5.20
   2   5   4  691.23   21.50
  -2   5  -4  742.33   19.30
   2   5   4  733.73   21.00
   2   5   4  735.93   22.40
   2   5   4  698.93   21.60
   2   5   4  689.43   21.60
   2  -5   4  682.53   24.30
   2  -5   4  708.93   21.40
  -2  -5  -4  723.43   20.00
  -2  -5  -4  747.43   21.90
   2  -5   4  733.03   21.00
   2  -5   4  707.03   20.90
   2  -5   4  722.83   22.50
   2  -5   4  733.33   20.60
  -2  -5  -4  711.33   20.90
   2   5   5   47.60    3.70
   2   5   5   47.10    3.50
  -2   5  -5   48.70    2.10
   2   5   5   49.80    3.00
   2   5   5   52.89    3.20
   2   5   5   49.60    3.50
  -2  -5  -5   45.90    2.80
   2  -5   5   42.80    4.10
   2  -5   5   47.90    3.30
   2  -5   5   53.19    3.10
   2  -5   5   49.70    2.80
   2  -5   5   50.49    2.70
   2  -5   5   46.90    4.00
  -2  -5  -5   51.39    2.70
  -2  -5  -5   47.60    3.20
   2   5   6  173.88    6.70
   2   5   6  166.98    7.50
   2   5   6  173.58    7.50
   2   5   6  161.58    7.00
   2   5   6  181.98    8.10
   2  -5   6  170.58    8.50
  -2  -5  -6  175.58    6.30
   2  -5   6  175.68    7.20
   2  -5   6  179.48    6.80
   2  -5   6  177.68    6.60
   2  -5   6  174.48    6.30
   2  -5   6  170.08    7.90
   2   5   7   94.69    5.70
   2   5   7   92.19    5.60
   2   5   7   97.89    5.00
   2   5   7   94.59    5.20
   2   5   7   95.19    6.20
   2  -5   7  106.19    6.70
   2  -5   7   96.39    6.40
   2  -5   7   98.09    4.80
   2  -5   7  115.09    5.10
   2  -5   7  104.19    4.50
  -2  -5  -7  104.29    4.60
   2  -5   7   95.59    5.40
   2   5   8   15.70    3.90
   2   5   8   13.50    3.20
   2   5   8   14.80    2.60
   2   5   8   18.40    3.50
   2  -5   8   12.90    3.40
   2  -5   8   18.70    3.10
   2  -5   8   15.00    2.00
   2  -5   8   14.00    3.50
   2  -5   8   12.90    3.00
   2   5   9   55.49    5.70
   2   5   9   55.99    5.50
   2   5   9   71.79    7.00
   2   5   9   58.29    4.50
   2  -5   9   61.79    6.40
   2  -5   9   67.09    6.00
   2  -5   9   58.79    5.20
   2   5  10    3.60    3.10
   2   5  10    5.10    2.30
   2   5  10    3.30    3.60
   2   5  10    2.20    3.30
   2  -5  10    2.20    2.60
   2  -5  10    2.50    3.00
   2  -5  10    0.50    3.50
   2   5  11   82.59    7.60
   2   5  11   92.79    8.10
   2  -5  11   76.49    7.10
   2  -5  11   79.79    8.30
  -2   6  12  218.88   11.50
  -2   6  12  219.58   11.40
  -2  -6  12  219.98   11.30
  -2  -6  12  226.08   10.50
  -2   6  11  142.59    8.10
  -2   6  11  122.79    7.90
  -2   6  11  132.69    8.20
  -2  -6  11  127.39    7.10
  -2  -6  11  130.99    8.10
  -2   6  10   61.99    5.70
  -2   6  10   73.69    5.20
  -2  -6  10   80.09    6.00
  -2  -6  10   70.19    5.50
  -2  -6  10   65.69    4.80
  -2  -6  10   72.09    4.80
  -2  -6  10   66.49    4.70
  -2   6   9    1.00    1.90
  -2   6   9    0.70    1.90
  -2  -6   9   -1.70    1.50
  -2  -6   9    0.10    1.80
  -2  -6   9    2.10    1.50
  -2  -6   9    2.60    2.10
  -2   6   8  148.39    6.40
  -2   6   8  138.79    5.30
  -2   6   8  140.29    6.60
   2  -6  -8  139.79    5.20
  -2  -6   8  131.29    7.00
  -2   6   7   95.69    3.80
  -2   6   7   95.89    4.70
  -2   6   7   98.49    5.00
  -2   6   7   95.39    4.00
  -2  -6   7   91.39    5.30
   2  -6  -7   95.69    3.90
  -2   6   6  177.78    6.60
  -2   6   6  180.58    6.90
  -2   6   6  175.68    6.00
  -2   6   6  181.08    6.20
   2  -6  -6  166.38    5.90
  -2  -6   6  181.28    5.30
  -2  -6   6  176.98    7.40
   2  -6  -6  184.88    6.20
  -2  -6   6  176.48    5.20
  -2   6   5    3.40    1.00
  -2   6   5    3.30    1.30
  -2   6   5    3.10    1.30
  -2   6   5    5.50    1.20
  -2   6   5    5.50    1.10
  -2  -6   5    4.90    0.60
  -2  -6   5    4.20    1.30
   2  -6  -5    4.70    1.10
  -2   6   4 1999.00   57.39
  -2   6   4 2070.09   56.89
  -2   6   4 2094.39   57.79
  -2   6   4 2039.50   57.19
  -2   6   4 2087.29   55.39
  -2  -6   4 2002.40   58.69
   2  -6  -4 2069.79   57.79
   2  -6  -4 2103.69   55.89
  -2  -6   4 1993.10   63.79
  -2  -6   4 2074.99   57.29
  -2  -6   4 2053.89   53.09
  -2   6   3  179.28    5.80
  -2   6   3  172.38    6.00
  -2   6   3  181.08    5.80
  -2   6   3  172.78    5.70
  -2  -6   3  163.88    6.20
   2  -6  -3  177.98    5.90
  -2  -6   3  164.38    6.20
   2  -6  -3  175.98    5.50
  -2  -6   3  173.88    5.20
   2  -6  -3  166.28    6.70
  -2  -6   3  177.38    5.60
  -2   6   2 1569.64   44.00
   2   6  -2 1597.74   43.30
   2   6  -2 1566.04   43.70
   2   6  -2 1705.03   43.90
  -2   6   2 1585.74   42.30
   2   6  -2 1530.55   48.40
  -2   6   2 1594.44   43.90
  -2   6   2 1565.34   43.50
   2  -6  -2 1547.35   44.50
  -2  -6   2 1542.25   43.80
  -2  -6   2 1517.15   48.20
  -2  -6   2 1572.14   40.90
   2  -6  -2 1540.35   42.90
  -2  -6   2 1528.55   44.10
  -2  -6   2 1550.34   45.00
   2  -6  -2 1610.04   44.20
   2  -6  -2 1442.66   48.90
  -2   6   1 1093.39   28.80
  -2   6   1 1070.59   30.10
  -2   6   1 1065.89   29.90
   2   6  -1 1032.80   32.80
   2   6  -1 1044.80   30.00
   2   6  -1 1055.99   29.90
   2   6  -1 1047.60   29.80
   2   6  -1 1009.30   29.60
   2  -6  -1 1063.69   29.30
  -2  -6   1 1047.70   30.10
   2  -6  -1 1071.69   30.20
   2  -6  -1 1034.10   30.30
   2  -6  -1 1113.09   30.20
  -2  -6   1 1050.09   28.00
  -2  -6   1 1073.69   30.10
  -2  -6   1 1031.50   30.90
   2  -6  -1 1032.50   33.50
  -2  -6   1 1050.59   32.80
   2   6   0 1669.03   52.39
  -2   6   0 1677.93   45.90
   2   6   0 1718.93   48.10
  -2   6   0 1692.63   45.60
  -2   6   0 1691.53   47.70
   2   6   0 1661.63   47.20
  -2   6   0 1794.52   46.90
   2   6   0 1670.33   47.00
  -2   6   0 1723.13   47.50
   2   6   0 1708.03   47.80
  -2   6   0 1695.13   44.30
   2   6   0 1735.63   47.50
   2  -6   0 1706.53   48.30
   2  -6   0 1713.03   46.70
   2  -6   0 1595.24   47.70
   2  -6   0 1766.52   47.70
  -2  -6   0 1686.13   44.50
  -2  -6   0 1661.13   47.70
  -2  -6   0 1690.83   47.50
   2  -6   0 1642.44   52.99
  -2  -6   0 1656.03   48.70
   2   6   1    2.00    0.90
  -2   6  -1    2.00    0.70
   2   6   1    3.00    0.90
  -2   6  -1    1.40    0.90
  -2   6  -1    2.50    1.00
   2   6   1    1.10    0.80
  -2   6  -1    2.20    0.70
   2   6   1    3.40    0.90
   2   6   1    2.40    0.90
   2   6   1    3.20    1.10
  -2   6  -1    2.20    0.50
  -2  -6  -1    2.60    1.00
   2  -6   1    2.90    0.80
   2  -6   1    2.40    0.90
  -2  -6  -1    2.60    0.90
  -2  -6  -1    2.50    1.10
  -2  -6  -1    1.30    0.80
   2  -6   1    2.50    1.00
   2  -6   1    2.90    1.10
   2  -6   1    2.50    0.40
   2   6   2 2086.29   58.29
  -2   6  -2 2000.70   53.59
   2   6   2 2005.10   57.09
   2   6   2 2068.69   58.89
   2   6   2 1991.60   57.79
  -2   6  -2 2099.29   58.09
  -2   6  -2 2036.10   57.99
   2   6   2 2090.29   57.39
  -2   6  -2 2127.99   55.19
   2  -6   2 2140.99   55.99
   2  -6   2 2040.10   57.79
  -2  -6  -2 1951.90   58.09
   2  -6   2 2028.00   59.09
  -2  -6  -2 2077.69   58.99
   2  -6   2 2170.98   57.59
  -2  -6  -2 2070.79   54.19
   2  -6   2 2108.79   56.79
   2  -6   2 1966.50   64.49
  -2  -6  -2 2046.40   57.59
  -2   6  -3    2.90    0.80
   2   6   3    3.20    1.40
   2   6   3    2.80    1.00
   2   6   3    2.00    1.20
   2   6   3    2.30    1.30
   2   6   3    3.10    1.20
  -2   6  -3    3.10    0.80
   2  -6   3    3.10    0.40
  -2  -6  -3    4.20    1.20
  -2  -6  -3    2.70    1.30
   2  -6   3    1.90    1.00
   2  -6   3    1.60    1.20
   2  -6   3    3.00    0.70
   2  -6   3   16.30    2.40
   2  -6   3    2.40    1.20
  -2  -6  -3    2.80    0.90
   2  -6   3    1.80    0.80
   2   6   4  165.88    6.70
   2   6   4  180.58    6.90
  -2   6  -4  171.58    5.30
   2   6   4  160.58    6.50
   2   6   4  176.18    7.00
   2   6   4  170.18    6.20
  -2  -6  -4  178.28    6.70
   2  -6   4  179.98    5.70
   2  -6   4  169.48    6.50
  -2  -6  -4  164.28    5.90
   2  -6   4  172.38    7.70
   2  -6   4  164.38    5.90
  -2  -6  -4  168.68    6.10
   2  -6   4  174.58    7.10
   2  -6   4  172.68    6.30
   2  -6   4  171.78    5.40
   2   6   5    5.80    1.50
  -2   6  -5    6.20    0.90
   2   6   5    8.80    2.10
   2   6   5    7.10    1.90
   2   6   5    4.10    1.50
   2   6   5    4.20    1.70
   2  -6   5    7.30    1.30
  -2  -6  -5    7.20    1.30
   2  -6   5    5.60    1.80
   2  -6   5    7.50    1.30
   2  -6   5    5.10    2.00
  -2  -6  -5    7.10    1.50
   2  -6   5    5.80    1.70
   2  -6   5    6.90    1.60
  -2  -6  -5    6.70    1.70
   2   6   6  132.09    6.50
   2   6   6  134.49    6.10
   2   6   6  135.79    5.60
   2   6   6  119.19    6.20
   2   6   6  140.99    6.90
   2  -6   6  129.39    5.60
   2  -6   6  126.59    7.10
   2  -6   6  136.89    6.80
   2  -6   6  132.19    6.10
   2  -6   6  135.09    5.20
  -2  -6  -6  133.99    5.40
   2  -6   6  141.09    5.40
   2   6   7   43.80    4.30
   2   6   7   39.40    3.60
   2   6   7   45.10    3.30
   2   6   7   46.50    4.40
   2   6   7   40.30    4.40
   2  -6   7   45.20    3.60
   2  -6   7   45.90    4.10
   2  -6   7   34.50    2.70
  -2  -6  -7   48.30    3.20
   2  -6   7   41.80    4.80
   2  -6   7   45.30    4.80
   2   6   8    0.80    2.30
   2   6   8   -0.20    2.70
   2   6   8    2.10    2.10
   2   6   8   -0.30    2.20
   2  -6   8    4.00    2.40
   2  -6   8    3.20    2.30
   2  -6   8    2.90    2.80
   2  -6   8    0.40    2.70
   2  -6   8    3.00    1.50
   2   6   9  171.88    8.20
   2   6   9  189.58    9.50
   2   6   9  192.68    9.50
   2   6   9  198.78   10.40
   2  -6   9  198.78   10.30
   2  -6   9  175.68    9.10
   2  -6   9  176.08    8.80
   2   6  10   18.40    4.40
   2   6  10   16.40    4.60
   2   6  10   15.70    4.10
   2  -6  10   23.70    4.40
   2  -6  10   21.30    4.00
   2  -6  10   18.40    4.70
   2   6  11   19.30    4.90
   2   6  11   28.20    5.20
   2  -6  11   21.30    5.30
   2  -6  11   15.60    4.40
  -2   7  12   18.70    4.40
  -2   7  12   17.20    4.60
  -2  -7  12   18.90    3.70
  -2   7  11   34.70    5.00
  -2   7  11   42.40    5.60
  -2  -7  11   49.50    5.10
  -2  -7  11   46.90    5.50
  -2  -7  11   38.10    4.40
  -2   7  10   75.79    6.50
  -2   7  10   86.69    6.60
  -2   7  10   76.89    5.40
  -2  -7  10   75.29    5.10
  -2  -7  10   74.69    4.90
  -2  -7  10   79.29    6.20
  -2  -7  10   75.39    5.80
  -2   7   9   11.40    3.00
  -2   7   9   11.50    2.60
  -2  -7   9   13.40    2.40
  -2  -7   9   15.90    2.40
  -2  -7   9   16.30    3.10
  -2  -7   9   13.50    2.80
  -2   7   8   52.09    4.40
  -2   7   8   58.39    3.30
  -2   7   8   59.09    4.00
  -2  -7   8   61.49    4.50
  -2  -7   8   54.59    4.10
   2  -7  -8   58.49    3.20
  -2   7   7  303.77    9.50
  -2   7   7  299.37   10.50
  -2   7   7  278.97   10.10
  -2  -7   7  291.47   11.40
   2  -7  -7  276.37    9.10
  -2   7   6 1191.08   33.10
  -2   7   6 1208.68   33.90
  -2   7   6 1184.28   35.00
  -2   7   6 1159.58   34.40
  -2   7   6 1207.28   34.40
  -2  -7   6 1202.18   35.20
  -2  -7   6 1200.58   33.30
   2  -7  -6 1214.78   34.30
   2  -7  -6 1181.28   32.10
  -2  -7   6 1157.68   38.40
  -2   7   5   -0.80    1.10
  -2   7   5    1.00    1.00
  -2   7   5    0.00    1.10
   2   7  -5    0.00    0.30
  -2   7   5    1.10    0.90
  -2   7   5   -0.40    0.80
  -2  -7   5    0.50    1.00
  -2  -7   5   -0.50    0.80
  -2  -7   5    0.00    0.30
   2  -7  -5    0.10    0.80
  -2  -7   5    0.20    0.50
  -2  -7   5    1.40    1.20
   2  -7  -5    0.40    0.50
  -2   7   4   24.90    2.10
  -2   7   4   25.30    2.30
  -2   7   4   31.50    2.10
  -2   7   4   28.00    2.00
  -2   7   4   28.80    1.90
   2  -7  -4   30.50    2.10
  -2  -7   4   28.70    1.80
  -2  -7   4   31.80    2.20
   2  -7  -4   30.80    1.60
  -2  -7   4   30.80    1.50
  -2  -7   4   27.00    2.40
  -2   7   3 1476.65   41.50
   2   7  -3 1476.25   46.20
  -2   7   3 1445.76   41.10
  -2   7   3 1509.15   41.80
  -2   7   3 1482.35   41.80
  -2   7   3 1496.55   40.30
  -2  -7   3 1478.55   41.40
  -2  -7   3 1520.35   38.70
  -2  -7   3 1430.86   42.80
   2  -7  -3 1492.15   42.60
   2  -7  -3 1487.05   40.60
   2  -7  -3 1489.65   42.10
  -2  -7   3 1448.85   46.00
   2  -7  -3 1462.45   46.70
   2   7  -2  232.88    7.50
  -2   7   2  237.68    7.70
  -2   7   2  231.28    7.50
  -2   7   2  247.18    7.70
  -2   7   2  229.28    7.30
   2   7  -2  235.08    8.20
  -2   7   2  236.98    7.50
   2   7  -2  245.98    7.80
  -2  -7   2  240.88    8.10
   2  -7  -2  247.58    7.80
   2  -7  -2  242.78    8.80
   2  -7  -2  240.68    7.80
   2  -7  -2  236.28    7.40
  -2  -7   2  242.48    7.60
  -2  -7   2  232.28    7.80
  -2  -7   2  241.98    7.10
  -2  -7   2  227.78    8.20
   2   7  -1   81.69    3.10
   2   7  -1   72.09    3.10
  -2   7   1   77.19    3.10
  -2   7   1   80.39    3.20
  -2   7   1   73.19    2.60
  -2   7   1   77.59    3.30
   2   7  -1   74.29    2.30
   2   7  -1   71.39    3.20
   2   7  -1   76.09    3.20
   2  -7  -1   71.29    3.00
  -2  -7   1   69.99    3.00
   2  -7  -1   76.09    3.00
  -2  -7   1   74.29    3.20
  -2  -7   1   68.09    3.10
  -2  -7   1   73.69    3.70
   2  -7  -1   74.49    3.00
   2  -7  -1   75.99    3.20
  -2  -7   1   74.19    3.10
   2  -7  -1   72.49    3.70
  -2   7   0   65.29    2.70
  -2   7   0   65.09    2.00
   2   7   0   62.59    3.10
  -2   7   0   64.89    2.20
   2   7   0   58.59    2.80
   2   7   0   64.49    2.90
  -2   7   0   67.19    3.00
   2   7   0   67.69    3.00
  -2   7   0   66.09    3.00
   2   7   0   64.19    2.60
   2   7   0   62.49    2.90
   2  -7   0   63.19    2.90
  -2  -7   0   60.39    3.30
  -2  -7   0   61.19    2.80
   2  -7   0   61.49    2.40
  -2  -7   0   62.09    2.80
  -2  -7   0   67.09    3.10
   2  -7   0   64.49    2.80
   2  -7   0   60.89    3.40
   2  -7   0   64.39    2.90
   2   7   1   70.59    3.20
  -2   7  -1   70.09    2.90
   2   7   1   72.39    3.30
   2   7   1   68.09    3.00
  -2   7  -1   68.99    2.70
   2   7   1   65.79    3.30
  -2   7  -1   68.19    3.20
   2   7   1   64.39    3.00
  -2   7  -1   72.09    3.30
   2  -7   1   70.99    3.20
  -2  -7  -1   66.49    3.30
  -2  -7  -1   68.39    3.00
   2  -7   1   73.19    2.40
   2  -7   1   68.59    3.70
   2  -7   1   61.69    3.00
   2  -7   1   63.69    2.90
  -2  -7  -1   71.29    3.10
  -2  -7  -1   68.09    3.50
  -2   7  -2  857.61   23.20
  -2   7  -2  834.52   22.50
   2   7   2  839.32   24.10
   2   7   2  830.42   24.50
   2   7   2  818.12   24.90
  -2   7  -2  870.51   24.80
   2   7   2  830.82   24.70
   2   7   2  819.72   24.80
   2  -7   2  862.61   24.40
  -2  -7  -2  819.82   24.80
  -2  -7  -2  828.42   24.20
   2  -7   2  815.92   27.50
  -2  -7  -2  826.72   25.20
   2  -7   2  834.02   25.10
   2  -7   2  905.71   23.70
   2  -7   2  812.32   24.10
  -2  -7  -2  852.51   23.10
   2   7   3   36.90    2.30
  -2   7  -3   30.30    1.90
   2   7   3   27.70    2.60
   2   7   3   29.20    2.60
   2   7   3   33.40    2.50
   2   7   3   40.00    2.90
  -2   7  -3   33.50    1.80
  -2  -7  -3   35.20    1.10
  -2  -7  -3   31.80    2.80
  -2  -7  -3   33.30    2.00
   2  -7   3   34.50    2.40
   2  -7   3   30.40    2.80
   2  -7   3   35.20    1.30
   2  -7   3   31.00    3.20
   2  -7   3   31.40    2.10
  -2  -7  -3   28.50    2.40
   2  -7   3   34.60    1.60
   2   7   4  209.38    7.80
   2   7   4  214.78    7.40
   2   7   4  203.98    8.00
  -2   7  -4  216.58    6.40
   2   7   4  193.58    7.90
   2   7   4  199.38    8.00
  -2  -7  -4  195.58    7.80
  -2  -7  -4  223.88    7.30
   2  -7   4  209.18    7.10
   2  -7   4  218.48    8.30
   2  -7   4  209.88    9.10
   2  -7   4  204.38    7.70
   2  -7   4  217.08    7.60
   2  -7   4  232.98    6.70
  -2  -7  -4  203.08    7.00
   2   7   5  232.08    8.70
   2   7   5  247.38    9.40
   2   7   5  226.88    8.90
  -2   7  -5  239.28    7.00
   2   7   5  212.58    8.80
   2   7   5  228.28    8.10
   2  -7   5  227.38    9.30
  -2  -7  -5  230.38    7.70
   2  -7   5  228.48    8.60
  -2  -7  -5  237.68    8.50
   2  -7   5  246.88    7.70
  -2  -7  -5  226.88    8.80
   2  -7   5  238.88   10.20
   2  -7   5  234.18    7.90
   2  -7   5  240.08    8.50
  -2  -7  -5  233.18    8.00
   2   7   6   27.50    3.50
   2   7   6   22.80    3.10
   2   7   6   21.10    3.00
   2   7   6   27.00    2.70
   2   7   6   20.70    2.80
  -2  -7  -6   28.30    2.70
   2  -7   6   17.20    3.00
   2  -7   6   26.20    3.10
   2  -7   6   23.50    3.50
   2  -7   6   22.00    2.10
   2  -7   6   21.00    2.60
   2   7   7   30.10    3.70
   2   7   7   30.40    4.10
   2   7   7   25.40    3.60
   2   7   7   31.10    3.50
   2  -7   7   33.70    3.70
   2  -7   7   38.80    3.50
   2  -7   7   32.70    2.60
   2  -7   7   32.00    4.20
   2  -7   7   31.70    4.30
  -2  -7  -7   32.80    3.00
   2   7   8    2.90    2.50
   2   7   8   -0.70    2.40
   2   7   8    3.70    2.20
   2   7   8   -0.50    2.60
   2  -7   8    2.30    1.90
   2  -7   8    4.80    3.00
   2  -7   8    8.00    3.30
   2  -7   8    4.20    2.40
   2   7   9  112.79    7.90
   2   7   9  103.39    7.00
   2   7   9  101.49    7.20
   2   7   9   99.89    6.10
   2  -7   9  104.39    6.70
   2  -7   9  115.79    7.70
   2  -7   9   97.79    7.00
   2   7  10   20.90    5.10
   2   7  10   13.10    3.90
   2   7  10   26.50    4.80
   2  -7  10   22.40    5.00
   2  -7  10   19.70    4.30
   2  -7  10   18.10    3.80
  -2   8  12   -0.20    3.30
  -2   8  12   -0.90    3.50
  -2  -8  12    2.10    2.70
  -2   8  11   13.10    4.00
  -2   8  11   10.50    3.70
  -2  -8  11   11.20    2.90
  -2  -8  11    9.40    3.00
  -2   8  10   45.00    4.50
  -2   8  10   53.29    5.60
  -2   8  10   48.00    5.30
  -2  -8  10   45.40    4.30
  -2  -8  10   47.60    5.20
  -2  -8  10   50.09    4.40
  -2  -8  10   56.79    5.30
  -2   8   9  138.99    7.30
  -2   8   9  137.89    7.50
  -2   8   9  150.68    7.10
  -2  -8   9  160.68    8.20
  -2  -8   9  147.29    6.80
  -2  -8   9  141.79    6.70
  -2   8   8   50.99    4.50
  -2   8   8   54.89    4.00
  -2   8   8   48.60    4.30
  -2   8   8   52.79    3.20
  -2  -8   8   49.70    3.70
   2  -8  -8   45.00    3.00
  -2  -8   8   53.49    4.80
  -2  -8   8   54.59    4.00
  -2   8   7  110.49    5.50
  -2   8   7  102.49    5.50
  -2   8   7  111.29    5.20
  -2   8   7  114.99    4.80
  -2  -8   7  101.49    5.60
   2  -8  -7  100.49    4.50
  -2  -8   7  107.19    5.10
  -2  -8   7  105.49    5.10
  -2   8   6   30.80    2.70
  -2   8   6   25.70    2.90
  -2   8   6   30.00    2.90
  -2   8   6   38.20    2.30
  -2   8   6   34.00    2.90
   2  -8  -6   32.30    2.60
  -2  -8   6   38.40    1.70
   2  -8  -6   31.60    2.30
  -2  -8   6   32.90    2.50
  -2  -8   6   37.50    3.10
  -2  -8   6   39.40    3.20
  -2  -8   6   39.10    2.40
   2   8  -5  259.47    7.10
  -2   8   5  257.77    8.60
  -2   8   5  251.77    8.20
  -2   8   5  251.87    8.90
  -2   8   5  249.28    8.30
  -2   8   5  253.77    8.70
  -2  -8   5  250.67    8.10
   2  -8  -5  256.97    8.50
  -2  -8   5  237.18    8.80
  -2  -8   5  249.97    7.80
  -2  -8   5  245.88    7.00
  -2  -8   5  251.67    9.50
   2  -8  -5  260.77    7.50
  -2   8   4  441.86   13.60
  -2   8   4  432.36   13.30
  -2   8   4  446.06   13.20
  -2   8   4  437.06   13.00
  -2   8   4  431.16   13.30
  -2  -8   4  416.86   13.90
   2  -8  -4  435.16   12.50
  -2  -8   4  419.96   14.60
  -2  -8   4  429.46   12.90
  -2  -8   4  430.16   11.90
   2  -8  -4  433.56   13.40
   2   8  -3  211.48    7.80
  -2   8   3  204.98    7.00
  -2   8   3  220.48    7.00
  -2   8   3  220.18    7.30
  -2   8   3  197.08    6.80
  -2   8   3  214.78    7.10
   2  -8  -3  210.08    7.20
  -2  -8   3  222.68    6.10
  -2  -8   3  210.58    6.80
  -2  -8   3  204.38    7.60
  -2  -8   3  207.48    7.70
  -2  -8   3  208.98    6.30
  -2  -8   3  208.58    6.40
   2  -8  -3  207.18    8.20
   2  -8  -3  213.68    7.40
   2  -8  -3  210.48    6.60
  -2   8   2  270.57    8.50
  -2   8   2  266.97    8.60
   2   8  -2  260.47    8.30
  -2   8   2  273.87    8.40
   2   8  -2  271.57    8.70
   2   8  -2  268.77    9.20
  -2   8   2  268.07    8.30
  -2   8   2  260.07    8.00
  -2  -8   2  249.28    8.60
   2  -8  -2  263.17    8.60
   2  -8  -2  247.08    9.60
   2  -8  -2  270.67    8.70
  -2  -8   2  242.18    9.00
  -2  -8   2  273.07    7.90
   2  -8  -2  257.17    8.20
  -2  -8   2  263.07    9.00
  -2  -8   2  270.77    8.40
  -2   8   1  243.48    7.70
   2   8  -1  234.58    8.40
  -2   8   1  244.58    8.10
  -2   8   1  245.78    7.20
   2   8  -1  242.58    8.00
   2   8  -1  244.48    7.90
   2   8  -1  239.08    7.90
  -2   8   1  250.77    7.90
  -2  -8   1  240.48    7.50
   2  -8  -1  237.48    7.70
   2  -8  -1  238.78    7.80
  -2  -8   1  237.88    8.40
  -2  -8   1  250.57    8.70
  -2  -8   1  245.88    8.00
   2  -8  -1  244.18    7.80
   2  -8  -1  243.78    9.10
   2  -8  -1  258.17    8.10
  -2  -8   1  235.58    7.90
   2   8   0  222.88    8.00
  -2   8   0  224.28    6.20
   2   8   0  220.28    7.40
  -2   8   0  216.88    6.90
  -2   8   0  214.78    6.10
   2   8   0  216.68    7.30
  -2   8   0  213.68    7.20
   2   8   0  207.28    7.40
   2   8   0  213.68    6.80
  -2   8   0  208.28    7.30
   2   8   0  210.88    7.10
  -2  -8   0  210.28    7.20
   2  -8   0  212.28    7.00
  -2  -8   0  207.18    7.10
   2  -8   0  219.68    6.80
  -2  -8   0  218.18    7.90
  -2  -8   0  224.18    7.00
   2  -8   0  199.58    8.20
   2  -8   0  215.38    7.20
   2  -8   0  219.68    7.10
   2   8   1   28.70    2.00
   2   8   1   37.50    2.50
   2   8   1   30.60    1.90
  -2   8  -1   32.30    2.30
   2   8   1   35.90    2.40
   2   8   1   37.20    2.20
  -2   8  -1   31.00    1.90
  -2   8  -1   31.20    2.20
  -2  -8  -1   29.30    2.60
  -2  -8  -1   34.50    2.10
   2  -8   1   31.90    1.50
  -2  -8  -1   34.40    2.20
   2  -8   1   28.30    2.70
   2  -8   1   35.10    2.10
   2  -8   1   33.90    2.00
  -2  -8  -1   27.60    2.10
   2  -8   1   31.00    2.20
   2   8   2  472.05   14.60
   2   8   2  450.45   14.40
   2   8   2  466.85   14.00
   2   8   2  438.86   14.40
  -2   8  -2  490.95   13.40
  -2   8  -2  478.45   14.50
   2   8   2  445.56   14.50
   2  -8   2  439.26   16.20
   2  -8   2  469.85   14.10
   2  -8   2  470.85   14.50
  -2  -8  -2  451.15   13.90
   2  -8   2  459.35   14.20
  -2  -8  -2  467.55   14.90
   2  -8   2  490.55   13.40
  -2  -8  -2  449.16   13.50
  -2  -8  -2  460.25   14.60
  -2   8  -3    0.70    0.80
   2   8   3   -1.50    1.20
   2   8   3   -0.50    1.20
   2   8   3    0.10    1.00
   2   8   3   -0.20    1.10
   2   8   3    0.70    1.10
  -2   8  -3    0.50    0.70
   2  -8   3    1.70    1.20
   2  -8   3   -0.60    0.40
   2  -8   3   -1.20    1.30
   2  -8   3   -0.80    1.10
  -2  -8  -3    0.90    0.90
  -2  -8  -3    1.00    1.30
  -2  -8  -3   -0.90    1.10
  -2  -8  -3    0.70    0.30
   2  -8   3    0.70    1.00
   2   8   4    4.40    1.60
   2   8   4    4.80    1.80
  -2   8  -4    2.60    0.90
   2   8   4    2.60    1.20
   2   8   4    2.70    1.40
   2   8   4    3.50    1.60
   2  -8   4    0.50    1.50
   2  -8   4    2.70    1.00
  -2  -8  -4    3.30    1.40
   2  -8   4    1.70    1.40
   2  -8   4    1.80    1.70
  -2  -8  -4    2.70    0.90
   2  -8   4    4.90    1.50
  -2  -8  -4    4.70    1.60
   2   8   5  798.12   24.70
   2   8   5  745.63   23.90
   2   8   5  772.62   24.00
   2   8   5  764.12   24.00
   2   8   5  772.62   22.90
   2  -8   5  798.92   24.70
   2  -8   5  774.22   23.20
   2  -8   5  777.02   23.70
  -2  -8  -5  775.22   22.70
   2  -8   5  789.52   27.10
  -2  -8  -5  779.32   23.70
  -2  -8  -5  758.12   24.20
  -2  -8  -5  796.12   22.20
   2  -8   5  773.72   22.90
   2   8   6  622.64   18.90
   2   8   6  628.84   20.00
   2   8   6  603.24   20.10
   2   8   6  609.44   20.20
   2   8   6  616.14   20.80
  -2  -8  -6  585.34   20.00
   2  -8   6  617.04   19.80
   2  -8   6  631.94   22.70
   2  -8   6  621.54   20.70
  -2  -8  -6  626.64   18.30
   2  -8   6  644.34   19.30
   2  -8   6  618.64   18.70
   2   8   7   29.20    3.90
   2   8   7   36.70    3.90
   2   8   7   32.60    4.10
   2   8   7   37.30    4.40
   2  -8   7   36.10    4.30
   2  -8   7   36.90    3.90
   2  -8   7   36.10    2.70
  -2  -8  -7   41.40    3.40
   2  -8   7   37.00    3.60
   2  -8   7   42.20    4.90
   2   8   8   60.99    5.70
   2   8   8   63.19    6.10
   2   8   8   54.49    5.20
   2   8   8   50.39    4.70
   2  -8   8   66.79    5.60
   2  -8   8   60.29    5.90
   2  -8   8   64.99    4.60
   2  -8   8   57.19    6.20
   2   8   9    0.90    2.20
   2   8   9   -0.90    2.60
   2   8   9    0.10    2.90
   2   8   9    0.70    3.10
   2  -8   9    0.20    2.50
   2  -8   9    0.10    2.60
   2  -8   9    0.30    2.90
   2   8  10    1.00    3.60
   2   8  10    0.10    3.30
   2   8  10   -1.60    2.90
   2  -8  10    1.90    3.10
   2  -8  10    0.70    2.80
   2  -8  10    2.10    3.30
  -2   9  12  117.49    9.50
  -2   9  12  115.09    8.40
  -2   9  11    8.20    3.50
  -2   9  11   18.60    4.50
  -2  -9  11    5.80    2.80
  -2   9  10   64.59    5.60
  -2   9  10   72.49    6.50
  -2   9  10   75.19    6.50
  -2  -9  10   76.19    5.20
  -2  -9  10   80.29    5.40
  -2  -9  10   82.19    6.10
  -2   9   9  202.38    9.30
  -2   9   9  194.88    9.30
  -2   9   9  208.08    8.90
  -2  -9   9  190.08    9.40
  -2  -9   9  218.78    8.70
  -2  -9   9  208.68    9.90
  -2   9   8  225.68    9.30
  -2   9   8  218.78    9.70
  -2   9   8  245.78    9.80
  -2   9   8  245.68    8.60
   2  -9  -8  244.38    8.40
  -2  -9   8  248.68    9.40
  -2  -9   8  251.27   10.60
  -2  -9   8  247.28    9.50
  -2   9   7  607.14   18.50
  -2   9   7  613.04   19.60
  -2   9   7  617.54   19.40
  -2   9   7  622.34   20.00
  -2  -9   7  625.24   19.70
  -2  -9   7  634.04   19.60
   2  -9  -7  613.64   17.90
  -2  -9   7  613.54   21.70
  -2  -9   7  630.14   18.80
  -2   9   6   18.40    2.50
  -2   9   6   17.60    2.50
  -2   9   6   16.70    2.20
  -2   9   6   15.70    2.10
  -2   9   6   19.70    1.90
  -2  -9   6   30.40    2.10
  -2  -9   6   22.70    2.60
   2  -9  -6   14.20    1.90
  -2  -9   6   26.40    1.60
   2  -9  -6   16.30    2.00
  -2  -9   6   25.10    2.60
  -2  -9   6   24.10    2.20
  -2   9   5   25.80    2.40
  -2   9   5   26.50    2.70
  -2   9   5   30.60    2.20
  -2   9   5   29.30    2.60
   2   9  -5   28.70    1.40
  -2   9   5   23.70    2.40
  -2  -9   5   28.90    2.00
  -2  -9   5   29.10    2.80
  -2  -9   5   30.80    2.80
  -2  -9   5   26.10    1.80
  -2  -9   5   29.80    2.00
   2  -9  -5   27.10    1.50
   2  -9  -5   25.70    2.30
   2  -9  -5   25.50    2.30
  -2  -9   5   26.90    1.50
  -2   9   4  157.18    5.90
  -2   9   4  158.68    6.10
  -2   9   4  162.38    5.90
  -2   9   4  154.48    5.90
  -2   9   4  165.48    5.80
  -2  -9   4  149.79    6.40
  -2  -9   4  160.48    5.40
   2  -9  -4  162.48    5.20
  -2  -9   4  165.48    5.20
   2  -9  -4  169.48    6.10
  -2  -9   4  154.18    6.40
  -2  -9   4  157.18    5.10
   2  -9  -4  151.38    6.30
  -2   9   3   57.69    3.00
  -2   9   3   55.99    3.00
  -2   9   3   55.69    2.90
  -2   9   3   57.99    2.80
  -2   9   3   55.79    2.90
  -2  -9   3   60.79    3.10
  -2  -9   3   60.99    3.50
   2  -9  -3   56.19    3.00
   2  -9  -3   49.10    3.50
   2  -9  -3   58.99    2.60
  -2  -9   3   60.49    2.60
  -2  -9   3   57.59    2.60
   2  -9  -3   54.59    3.00
   2   9  -2    0.50    0.70
   2   9  -2    0.70    0.90
  -2   9   2    0.50    1.00
  -2   9   2   -0.20    0.80
  -2   9   2    1.20    0.90
  -2   9   2    0.10    0.60
  -2   9   2    0.40    0.80
  -2  -9   2   -0.60    0.70
   2  -9  -2    0.70    0.90
  -2  -9   2    2.00    1.10
   2  -9  -2   -0.30    0.80
  -2  -9   2    0.10    1.10
   2  -9  -2    0.00    0.70
  -2  -9   2    0.80    0.80
  -2  -9   2   -0.10    0.80
   2  -9  -2   -0.30    1.10
   2   9  -1 1212.58   35.30
  -2   9   1 1282.47   34.70
  -2   9   1 1251.47   34.50
   2   9  -1 1274.87   35.90
  -2   9   1 1246.68   36.00
  -2   9   1 1298.67   35.70
  -2  -9   1 1242.98   35.70
  -2  -9   1 1242.88   39.40
   2  -9  -1 1255.87   36.10
   2  -9  -1 1270.97   35.20
  -2  -9   1 1213.18   35.90
   2  -9  -1 1285.67   36.20
  -2  -9   1 1215.58   37.00
   2  -9  -1 1264.57   36.10
  -2  -9   1 1302.17   33.60
   2  -9  -1 1225.58   40.10
   2   9   0  632.14   19.30
  -2   9   0  661.23   19.60
  -2   9   0  682.13   18.10
   2   9   0  676.13   19.50
   2   9   0  644.64   18.90
   2   9   0  680.53   19.50
  -2   9   0  667.23   18.50
  -2   9   0  621.54   17.90
  -2   9   0  677.23   19.30
   2  -9   0  612.44   21.70
   2  -9   0  653.53   19.10
   2  -9   0  657.43   19.40
  -2  -9   0  638.34   21.10
  -2  -9   0  611.54   20.10
  -2  -9   0  638.04   18.20
  -2  -9   0  658.03   19.30
   2  -9   0  675.73   19.30
   2  -9   0  647.04   19.00
  -2  -9   0  631.24   19.20
  -2   9  -1  154.08    5.80
   2   9   1  159.18    5.70
   2   9   1  154.38    6.10
  -2   9  -1  150.78    6.00
  -2   9  -1  157.38    5.40
   2   9   1  160.88    6.10
   2   9   1  164.18    6.10
   2   9   1  161.58    5.50
   2  -9   1  162.08    5.20
  -2  -9  -1  154.68    5.70
   2  -9   1  152.58    5.70
  -2  -9  -1  149.79    5.90
  -2  -9  -1  153.58    6.40
  -2  -9  -1  164.28    5.70
   2  -9   1  155.48    6.90
   2  -9   1  158.28    5.90
   2  -9   1  167.18    5.70
   2   9   2  318.07   10.40
  -2   9  -2  307.97    9.30
  -2   9  -2  317.97   10.20
   2   9   2  298.77   10.00
   2   9   2  282.17   10.20
   2   9   2  305.97    9.80
   2   9   2  301.47   10.30
   2  -9   2  301.47   10.00
  -2  -9  -2  312.77   10.40
   2  -9   2  296.37    9.80
   2  -9   2  298.07   11.60
  -2  -9  -2  303.87    9.70
   2  -9   2  324.97    9.20
   2  -9   2  315.57   10.10
  -2  -9  -2  296.37    9.70
  -2  -9  -2  300.47   10.70
   2   9   3  239.08    8.10
   2   9   3  232.18    8.70
  -2   9  -3  245.98    7.60
   2   9   3  237.28    8.60
   2   9   3  243.38    8.70
   2   9   3  232.98    8.80
  -2  -9  -3  237.98    8.10
   2  -9   3  235.88    8.40
   2  -9   3  230.78    9.80
  -2  -9  -3  245.78    9.10
   2  -9   3  234.88    8.60
   2  -9   3  253.37    8.10
  -2  -9  -3  232.18    7.80
  -2  -9  -3  243.48    6.90
   2   9   4  695.43   21.80
   2   9   4  696.93   21.60
   2   9   4  706.93   21.60
  -2   9  -4  730.43   19.70
   2   9   4  709.03   20.60
   2   9   4  660.83   21.50
   2  -9   4  694.83   21.00
   2  -9   4  669.33   20.60
   2  -9   4  695.83   24.20
  -2  -9  -4  686.03   21.90
  -2  -9  -4  685.43   20.40
   2  -9   4  697.13   21.80
  -2  -9  -4  703.13   20.10
   2   9   5  107.89    5.60
   2   9   5  114.79    4.90
   2   9   5  120.99    6.00
   2   9   5   97.79    5.30
   2   9   5  115.79    5.80
  -2  -9  -5  117.79    5.30
   2  -9   5  106.09    5.70
   2  -9   5  115.19    5.50
  -2  -9  -5  108.79    4.40
  -2  -9  -5  100.79    5.40
   2  -9   5  112.09    5.40
  -2  -9  -5  109.29    5.00
   2  -9   5  108.79    4.60
   2  -9   5  112.79    6.60
   2   9   6  103.29    5.70
   2   9   6  112.59    6.40
   2   9   6  109.59    6.00
   2   9   6  116.19    5.10
   2   9   6  120.59    6.50
   2  -9   6  114.29    5.60
   2  -9   6  111.19    5.80
   2  -9   6  104.39    5.90
   2  -9   6  104.99    6.70
  -2  -9  -6  104.89    5.20
   2  -9   6  106.29    4.60
  -2  -9  -6  100.79    5.60
   2   9   7   23.30    3.70
   2   9   7   17.30    3.30
   2   9   7   12.80    3.10
   2   9   7   17.90    2.90
   2  -9   7   18.20    3.20
   2  -9   7   19.50    3.70
  -2  -9  -7   15.50    2.50
   2  -9   7   17.50    2.80
   2  -9   7   20.40    2.20
   2  -9   7   19.80    3.40
   2   9   8   99.19    6.00
   2   9   8   96.59    6.50
   2   9   8  107.49    7.30
   2   9   8  110.39    7.30
   2  -9   8  102.69    7.00
   2  -9   8  103.79    7.40
   2  -9   8   97.99    5.80
   2  -9   8  102.09    6.30
   2   9   9    0.40    3.30
   2   9   9   -1.30    2.90
   2   9   9    2.90    3.10
   2  -9   9    3.50    2.80
   2  -9   9   -3.40    2.50
   2  -9   9    2.40    3.10
   2   9  10   26.50    4.90
   2   9  10   38.70    5.40
   2   9  10   32.90    5.80
   2  -9  10   34.10    4.80
   2  -9  10   29.00    4.60
  -2  10  12  125.19    8.90
  -2  10  12  110.19    9.10
  -2  10  12   95.79    8.70
  -2 -10  12  105.29    7.10
  -2  10  11    1.00    3.10
  -2  10  11    1.30    3.60
  -2 -10  11    5.40    2.70
  -2  10  10  148.49    8.70
  -2  10  10  173.58    8.30
  -2  10  10  148.69    8.60
  -2 -10  10  152.98    7.80
  -2 -10  10  147.09    7.50
  -2  10   9   10.20    2.50
  -2  10   9    5.60    2.80
  -2  10   9   10.60    3.00
  -2 -10   9   11.40    3.00
  -2 -10   9   13.50    2.80
  -2  10   8   10.80    2.90
  -2  10   8   11.20    2.80
  -2  10   8   10.20    2.40
  -2  10   8    7.50    1.90
  -2 -10   8    9.20    2.60
   2 -10  -8    8.60    1.80
  -2 -10   8   11.70    2.30
  -2  10   7  243.68    8.80
  -2  10   7  258.17    9.80
  -2  10   7  231.08    9.40
  -2  10   7  243.58    9.30
   2 -10  -7  251.97    8.50
  -2 -10   7  239.78    9.50
  -2 -10   7  246.48    7.60
  -2 -10   7  249.38    9.40
  -2 -10   7  253.47   10.30
  -2  10   6   29.30    2.80
  -2  10   6   25.90    2.70
  -2  10   6   24.50    2.80
  -2  10   6   30.60    2.40
  -2  10   6   23.70    2.90
  -2 -10   6   33.70    3.10
  -2 -10   6   29.00    2.20
   2 -10  -6   32.30    2.80
  -2 -10   6   30.60    3.10
  -2 -10   6   29.00    2.40
  -2 -10   6   32.90    1.90
   2 -10  -6   35.90    2.90
  -2  10   5   16.70    2.10
  -2  10   5   16.20    2.20
  -2  10   5   19.10    2.30
  -2  10   5   17.70    2.30
   2  10  -5   18.50    1.30
  -2  10   5   18.40    1.90
   2 -10  -5   21.30    1.40
  -2 -10   5   17.30    1.60
   2 -10  -5   19.90    2.20
  -2 -10   5   22.50    1.80
  -2 -10   5   12.20    2.00
  -2 -10   5   20.80    1.70
   2 -10  -5   19.80    2.10
  -2 -10   5   20.60    1.40
  -2 -10   5   17.80    2.30
  -2  10   4  358.46   11.50
  -2  10   4  370.06   11.70
  -2  10   4  364.96   11.80
  -2  10   4  358.76   11.60
  -2  10   4  364.36   11.90
   2 -10  -4  356.56   12.20
  -2 -10   4  386.86   10.90
  -2 -10   4  369.36   12.50
  -2 -10   4  355.56   12.80
   2 -10  -4  370.96   10.90
  -2 -10   4  354.46   11.30
  -2 -10   4  366.16   11.10
  -2 -10   4  379.56   10.60
   2 -10  -4  365.66   11.90
   2 -10  -4  367.46   10.30
  -2  10   3 1205.58   33.80
  -2  10   3 1201.48   34.40
  -2  10   3 1199.78   33.40
  -2  10   3 1197.38   34.40
  -2  10   3 1162.68   34.30
  -2 -10   3 1176.38   35.50
   2 -10  -3 1179.48   35.10
   2 -10  -3 1230.98   33.40
   2 -10  -3 1206.58   34.80
  -2 -10   3 1185.38   37.90
  -2 -10   3 1248.28   33.90
  -2 -10   3 1204.88   31.90
   2 -10  -3 1149.19   38.60
  -2  10   2  264.37    9.00
  -2  10   2  270.67    8.80
   2  10  -2  263.47    8.60
  -2  10   2  266.97    8.40
   2  10  -2  266.87    9.10
  -2  10   2  279.17    8.80
  -2  10   2  263.47    8.90
  -2 -10   2  268.07    9.10
   2 -10  -2  268.77    9.00
  -2 -10   2  278.07    9.70
   2 -10  -2  282.37    8.70
   2 -10  -2  270.37    9.10
  -2 -10   2  269.37    8.60
  -2 -10   2  274.17    9.60
   2 -10  -2  253.37   10.20
  -2 -10   2  273.17    8.30
  -2  10   1  970.00   26.50
  -2  10   1  949.11   27.90
  -2  10   1  994.00   26.70
   2  10  -1  913.51   27.20
   2  10  -1  957.60   27.80
  -2  10   1  963.30   27.40
  -2 -10   1  897.51   28.70
  -2 -10   1  962.20   27.40
   2 -10  -1  951.20   27.80
   2 -10  -1  959.70   27.90
   2 -10  -1  934.41   31.10
  -2 -10   1  961.00   25.90
   2 -10  -1  946.11   27.10
  -2 -10   1  966.80   30.40
  -2 -10   1  941.91   27.70
   2  10   0   34.90    1.40
  -2  10   0   23.60    2.30
  -2  10   0   29.60    2.20
   2  10   0   30.50    2.60
  -2  10   0   29.30    1.20
   2  10   0   37.00    2.60
   2  10   0   29.90    1.60
   2  10   0   33.20    2.30
  -2  10   0   34.20    2.20
   2 -10   0   29.10    1.90
   2 -10   0   31.40    2.20
  -2 -10   0   28.30    2.10
  -2 -10   0   29.20    2.30
  -2 -10   0   35.70    3.10
   2 -10   0   29.30    2.50
   2 -10   0   31.90    2.00
  -2 -10   0   31.60    2.40
   2 -10   0   29.00    2.80
  -2 -10   0   31.10    2.50
  -2  10  -1  211.38    7.00
   2  10   1  216.08    7.40
   2  10   1  207.78    7.70
   2  10   1  221.08    7.20
  -2  10  -1  212.78    7.80
   2  10   1  221.38    7.80
  -2  10  -1  220.18    7.60
   2  10   1  207.18    7.70
  -2 -10  -1  212.28    7.40
   2 -10   1  223.58    6.90
  -2 -10  -1  204.88    7.20
  -2 -10  -1  219.18    7.60
   2 -10   1  209.58    7.50
   2 -10   1  219.28    7.20
  -2 -10  -1  211.68    8.20
   2 -10   1  210.78    8.70
   2 -10   1  211.28    7.50
   2  10   2  764.22   23.70
   2  10   2  797.02   23.00
   2  10   2  790.42   23.60
  -2  10  -2  801.22   23.40
   2  10   2  816.82   23.90
  -2  10  -2  794.12   22.20
   2  10   2  797.72   23.60
  -2 -10  -2  771.52   23.00
  -2 -10  -2  774.92   22.20
   2 -10   2  773.22   23.30
   2 -10   2  757.52   23.10
   2 -10   2  777.52   26.50
  -2 -10  -2  753.22   24.30
   2 -10   2  811.72   23.50
   2 -10   2  821.12   22.70
   2  10   3  143.19    6.40
   2  10   3  148.29    6.40
  -2  10  -3  160.68    5.50
   2  10   3  164.38    5.90
   2  10   3  159.48    6.20
   2  10   3  143.19    6.40
   2 -10   3  160.58    5.90
  -2 -10  -3  154.28    6.70
  -2 -10  -3  148.79    5.90
   2 -10   3  154.28    7.30
  -2 -10  -3  151.88    5.60
   2 -10   3  153.48    6.10
   2 -10   3  145.99    6.20
   2  10   4  153.88    6.80
  -2  10  -4  156.68    5.50
   2  10   4  156.38    6.70
   2  10   4  158.68    6.70
   2  10   4  155.58    6.90
   2  10   4  157.38    6.10
   2 -10   4  164.38    6.60
   2 -10   4  148.09    5.80
   2 -10   4  154.68    7.60
  -2 -10  -4  154.68    6.60
  -2 -10  -4  165.98    6.30
   2 -10   4  156.48    6.60
  -2 -10  -4  153.38    6.90
  -2 -10  -4  153.68    5.60
   2  10   5   29.50    3.40
   2  10   5   23.60    3.00
   2  10   5   27.00    2.60
   2  10   5   25.30    3.20
   2  10   5   21.20    2.80
   2 -10   5   27.70    3.20
   2 -10   5   23.00    2.20
   2 -10   5   16.40    2.60
   2 -10   5   25.40    3.50
  -2 -10  -5   25.70    2.90
  -2 -10  -5   27.50    2.90
   2 -10   5   28.30    3.00
  -2 -10  -5   20.10    2.90
   2  10   6    5.80    2.40
   2  10   6    2.40    2.10
   2  10   6    4.30    2.00
   2  10   6    1.10    2.10
   2 -10   6    3.30    1.90
   2 -10   6    1.30    2.10
   2 -10   6    3.40    2.00
  -2 -10  -6    4.40    2.10
  -2 -10  -6    2.20    1.70
   2 -10   6    5.00    1.40
   2 -10   6    4.10    2.50
   2  10   7  157.78    8.40
   2  10   7  170.78    8.40
   2  10   7  164.98    7.90
   2  10   7  178.88    9.00
   2 -10   7  180.08    8.00
   2 -10   7  169.58    8.40
   2 -10   7  177.98    6.60
   2 -10   7  175.58    9.50
   2 -10   7  160.98    8.10
  -2 -10  -7  183.38    7.30
   2  10   8    2.80    2.90
   2  10   8    0.50    2.30
   2  10   8    0.10    2.50
   2  10   8   -3.50    2.50
   2 -10   8    0.50    2.60
   2 -10   8   -1.80    2.30
   2 -10   8   -2.50    1.80
  -2 -10  -8    0.80    1.80
   2  10   9   29.40    5.00
   2  10   9   29.40    4.70
   2  10   9   27.70    5.00
   2 -10   9   28.20    4.20
   2  10  10    7.80    4.20
   2  10  10   10.50    4.20
   2  10  10   12.80    4.10
   2 -10  10    8.40    3.30
   2 -10  10   10.20    3.70
  -2  11  11   35.80    5.20
  -2  11  11   28.50    4.90
  -2 -11  11   34.60    4.50
  -2  11  10    1.90    2.80
  -2  11  10    2.50    3.10
  -2  11  10    5.10    2.70
  -2 -11  10    3.20    2.40
  -2  11   9   67.49    5.10
  -2  11   9   61.39    4.20
  -2  11   9   50.59    5.20
  -2  11   9   62.29    5.70
   2 -11  -9   66.59    4.20
  -2 -11   9   65.49    4.90
  -2 -11   9   65.19    5.90
  -2  11   8   58.89    3.80
  -2  11   8   55.99    4.60
  -2  11   8   55.49    5.00
  -2  11   8   53.69    4.80
  -2 -11   8   51.39    4.60
   2 -11  -8   56.49    3.80
  -2 -11   8   57.19    4.70
  -2  11   7    0.20    1.60
  -2  11   7    0.80    1.90
  -2  11   7    2.10    1.80
  -2  11   7    0.50    1.80
  -2 -11   7    0.60    1.60
  -2 -11   7   -0.50    1.50
  -2 -11   7    1.20    0.80
   2 -11  -7    1.20    1.40
  -2  11   6  597.04   17.50
  -2  11   6  595.54   17.70
  -2  11   6  578.84   18.30
  -2  11   6  581.34   18.20
  -2  11   6  561.04   18.50
  -2 -11   6  563.54   18.60
   2 -11  -6  574.74   18.10
  -2 -11   6  578.44   17.10
   2 -11  -6  558.94   17.00
  -2 -11   6  576.14   20.10
  -2  11   5    3.00    1.50
   2  11  -5    1.20    0.70
  -2  11   5    1.80    1.30
  -2  11   5    1.00    1.30
  -2  11   5    0.50    1.30
  -2  11   5    2.80    1.20
  -2 -11   5    3.00    1.60
  -2 -11   5    0.30    0.90
  -2 -11   5    3.80    1.60
  -2 -11   5    1.30    0.80
   2 -11  -5    1.70    1.20
   2 -11  -5    0.80    1.30
  -2  11   4   26.70    2.50
  -2  11   4   24.80    2.40
  -2  11   4   23.50    2.50
  -2  11   4   27.60    2.50
  -2  11   4   27.10    2.40
   2 -11  -4   33.10    3.00
  -2 -11   4   28.90    3.00
   2 -11  -4   26.70    1.90
  -2 -11   4   31.80    2.00
  -2 -11   4   27.00    2.50
  -2 -11   4   24.60    2.10
   2 -11  -4   27.60    2.60
  -2 -11   4   29.10    1.90
  -2  11   3  248.28    8.80
  -2  11   3  259.07    8.60
  -2  11   3  263.97    8.80
  -2  11   3  262.77    8.90
  -2  11   3  240.28    8.70
   2 -11  -3  268.47    9.10
  -2 -11   3  259.47    9.50
  -2 -11   3  262.27    8.10
   2 -11  -3  261.87   10.40
  -2 -11   3  256.67    9.50
  -2 -11   3  271.17    8.30
   2 -11  -3  264.97    8.40
  -2 -11   3  254.57    8.70
   2 -11  -3  264.97    9.30
  -2  11   2   10.70    1.40
  -2  11   2   11.80    1.70
  -2  11   2   10.10    1.70
  -2  11   2   11.80    1.70
  -2  11   2   10.50    1.60
   2  11  -2    9.80    1.70
   2  11  -2   12.00    1.50
   2 -11  -2   12.90    1.80
  -2 -11   2   14.10    2.30
   2 -11  -2   10.20    2.00
   2 -11  -2   11.00    1.50
  -2 -11   2    9.40    1.80
   2 -11  -2   13.70    1.70
  -2 -11   2   12.90    1.40
  -2 -11   2   12.50    1.60
  -2 -11   2   14.40    1.80
   2  11  -1   22.40    2.40
  -2  11   1   20.50    2.00
   2  11  -1   21.90    2.10
  -2  11   1   24.40    1.60
  -2  11   1   22.50    2.30
  -2  11   1   24.50    2.20
  -2 -11   1   22.10    2.20
   2 -11  -1   21.70    2.20
   2 -11  -1   22.20    2.00
   2 -11  -1   26.00    2.30
  -2 -11   1   24.50    2.30
  -2 -11   1   21.10    2.00
  -2 -11   1   23.00    2.70
  -2 -11   1   19.20    1.80
   2 -11  -1   23.10    2.70
  -2  11   0  341.57   11.70
  -2  11   0  367.66   11.30
  -2  11   0  359.96   11.00
   2  11   0  355.66   11.50
  -2  11   0  342.47   10.00
   2  11   0  388.36   10.30
   2  11   0  363.86   11.80
   2  11   0  354.06   10.60
   2 -11   0  363.66   11.60
   2 -11   0  355.76   11.00
   2 -11   0  361.66   11.20
  -2 -11   0  342.37   11.30
   2 -11   0  350.36   13.10
  -2 -11   0  363.66   11.30
  -2 -11   0  323.27   12.10
   2 -11   0  347.57   11.30
  -2 -11   0  352.76   10.90
  -2 -11   0  350.96   12.50
   2  11   1  310.47   10.80
  -2  11  -1  308.67   10.40
   2  11   1  301.27   10.70
   2  11   1  319.17   10.10
  -2  11  -1  322.97   10.00
   2  11   1  334.27   10.90
  -2 -11  -1  315.07   10.20
  -2 -11  -1  322.17   10.40
  -2 -11  -1  312.27   11.40
   2 -11   1  317.07   12.10
   2 -11   1  327.27   10.00
   2 -11   1  317.17   10.50
  -2 -11  -1  324.47   10.50
   2 -11   1  330.17   10.20
   2 -11   1  337.57   10.70
  -2  11  -2  136.39    5.00
   2  11   2  131.09    5.70
  -2  11  -2  137.59    5.40
   2  11   2  124.19    5.80
   2  11   2  130.39    5.20
   2  11   2  129.79    5.80
   2  11   2  128.49    5.20
   2 -11   2  143.09    5.20
  -2 -11  -2  128.79    5.40
  -2 -11  -2  126.99    6.10
   2 -11   2  121.79    6.40
  -2 -11  -2  131.89    5.10
   2 -11   2  133.69    5.30
   2 -11   2  119.69    5.40
   2 -11   2  131.89    4.60
  -2  11  -3  441.16   13.00
   2  11   3  432.76   14.40
   2  11   3  429.86   14.40
   2  11   3  459.35   13.60
   2  11   3  443.46   14.10
   2  11   3  437.46   14.40
  -2 -11  -3  415.26   14.80
   2 -11   3  435.26   13.90
   2 -11   3  417.36   16.10
  -2 -11  -3  429.96   14.30
   2 -11   3  427.96   14.10
  -2 -11  -3  426.96   13.40
  -2 -11  -3  430.76   13.40
   2 -11   3  428.86   13.70
   2  11   4  669.03   21.00
   2  11   4  656.83   19.90
   2  11   4  645.24   21.00
  -2  11  -4  687.43   19.00
   2  11   4  673.63   21.00
   2  11   4  662.53   21.00
  -2 -11  -4  623.44   21.40
   2 -11   4  674.53   20.80
  -2 -11  -4  658.33   20.90
  -2 -11  -4  648.14   19.60
   2 -11   4  680.53   23.60
  -2 -11  -4  665.23   19.50
   2 -11   4  654.33   20.50
   2 -11   4  671.53   20.10
   2  11   5  113.09    6.20
   2  11   5  128.99    6.30
   2  11   5  128.19    5.40
   2  11   5  128.19    6.30
   2  11   5  134.59    6.70
  -2 -11  -5  131.79    5.80
   2 -11   5  132.09    5.30
   2 -11   5  124.89    6.20
   2 -11   5  133.09    7.40
   2 -11   5  124.89    6.10
  -2 -11  -5  126.99    6.00
   2 -11   5  132.59    6.30
  -2 -11  -5  114.39    6.30
   2  11   6   40.80    4.30
   2  11   6   46.70    4.30
   2  11   6   53.89    4.90
   2  11   6   55.29    5.00
   2 -11   6   55.59    3.30
   2 -11   6   62.19    5.80
   2 -11   6   52.09    4.60
  -2 -11  -6   49.70    4.60
  -2 -11  -6   63.59    4.00
   2 -11   6   52.59    4.50
   2 -11   6   39.60    4.10
   2  11   7  294.07   12.30
   2  11   7  294.07   12.60
   2  11   7  285.87   11.90
   2  11   7  312.07   12.70
   2 -11   7  308.07   12.10
  -2 -11  -7  316.87   11.00
   2 -11   7  319.37   11.80
   2 -11   7  306.07   12.20
   2 -11   7  315.97   14.00
   2 -11   7  303.07   10.30
   2  11   8   61.99    6.20
   2  11   8   62.39    6.40
   2  11   8   53.89    5.60
   2 -11   8   61.19    5.60
   2 -11   8   63.39    5.40
  -2 -11  -8   62.69    4.70
   2  11   9   21.70    4.50
   2  11   9   18.90    4.10
   2  11   9   23.30    4.80
   2 -11   9   24.90    4.30
   2  11  10   20.40    5.00
   2  11  10   26.80    5.50
   2  11  10   31.00    5.40
   2 -11  10   31.50    5.10
   2 -11  10   22.60    4.70
  -2  12  11    5.90    3.40
  -2  12  11    3.10    3.40
  -2 -12  11    3.00    2.90
  -2 -12  11    3.70    2.90
  -2  12  10    6.10    3.30
  -2  12  10    4.70    3.10
  -2 -12  10    2.20    2.40
  -2  12   9  414.46   14.30
  -2  12   9  417.16   16.10
  -2  12   9  428.36   15.40
  -2  12   9  433.86   16.00
  -2 -12   9  430.86   15.40
   2 -12  -9  433.86   13.90
  -2  12   8   57.59    4.60
  -2  12   8   56.99    4.80
  -2  12   8   62.79    5.40
  -2  12   8   72.19    5.10
  -2 -12   8   62.19    5.20
  -2 -12   8   66.99    5.10
   2 -12  -8   57.99    4.10
  -2  12   7   44.70    3.80
  -2  12   7   51.89    4.50
  -2  12   7   50.99    4.60
  -2  12   7   41.50    3.80
  -2 -12   7   50.09    4.30
   2 -12  -7   50.29    3.90
  -2 -12   7   48.40    4.40
  -2 -12   7   49.90    2.50
  -2  12   6   31.90    3.30
  -2  12   6   28.90    2.60
  -2  12   6   27.50    3.10
  -2  12   6   27.80    3.10
  -2  12   6   28.10    3.00
  -2 -12   6   27.90    3.20
  -2 -12   6   31.10    3.30
   2 -12  -6   27.40    2.80
  -2 -12   6   31.00    2.20
   2 -12  -6   25.70    2.80
   2  12  -5  699.63   19.10
  -2  12   5  672.93   20.70
  -2  12   5  667.23   20.40
  -2  12   5  700.33   21.10
  -2  12   5  669.83   20.90
  -2  12   5  684.23   20.50
   2 -12  -5  683.23   19.80
  -2 -12   5  695.93   23.10
  -2 -12   5  659.43   20.20
  -2 -12   5  671.93   21.60
  -2 -12   5  693.33   18.70
   2 -12  -5  663.33   21.00
  -2  12   4    3.90    1.40
  -2  12   4    4.00    1.40
  -2  12   4    1.80    1.40
  -2  12   4    5.20    1.60
  -2  12   4    3.10    1.50
   2 -12  -4    2.10    1.50
  -2 -12   4    0.80    0.90
  -2 -12   4    4.20    1.70
  -2 -12   4    2.50    1.20
   2 -12  -4    3.50    1.50
  -2 -12   4    0.90    1.30
   2 -12  -4    4.40    1.10
  -2  12   3  824.32   24.70
  -2  12   3  837.12   24.20
  -2  12   3  819.32   24.10
  -2  12   3  841.32   24.60
  -2  12   3  805.32   24.70
   2 -12  -3  792.72   27.90
  -2 -12   3  835.12   27.10
  -2 -12   3  845.12   23.80
  -2 -12   3  852.61   22.90
   2 -12  -3  852.21   23.80
   2 -12  -3  839.22   23.90
  -2 -12   3  854.11   24.70
  -2 -12   3  818.92   25.70
   2 -12  -3  823.12   25.30
   2 -12  -3  827.82   25.10
  -2  12   2   11.50    1.90
  -2  12   2   13.50    1.80
  -2  12   2   14.50    2.00
   2  12  -2   10.70    1.50
   2  12  -2   10.50    2.00
  -2  12   2   15.40    2.00
  -2  12   2   16.10    1.60
   2 -12  -2   12.60    1.70
  -2 -12   2   15.90    2.10
  -2 -12   2   18.70    2.70
   2 -12  -2   15.60    2.00
   2 -12  -2   18.60    2.20
  -2 -12   2   14.00    1.90
  -2 -12   2   16.20    1.50
  -2 -12   2   14.60    1.80
   2 -12  -2   10.60    2.20
  -2 -12   2   13.10    1.90
  -2  12   1   74.59    3.10
  -2  12   1   85.69    3.90
   2  12  -1   81.29    3.80
  -2  12   1   81.59    3.70
   2  12  -1   76.09    4.10
  -2  12   1   74.99    4.10
   2 -12  -1   80.29    4.00
  -2 -12   1   77.39    4.10
   2 -12  -1   80.39    3.90
   2 -12  -1   81.39    3.80
   2 -12  -1   68.49    4.50
  -2 -12   1   73.89    4.40
  -2 -12   1   70.49    3.80
  -2 -12   1   80.39    3.40
  -2 -12   1   79.39    3.70
   2  12   0 1573.34   45.20
  -2  12   0 1596.84   43.50
  -2  12   0 1591.74   45.30
   2  12   0 1603.54   45.10
  -2  12   0 1585.24   43.90
   2  12   0 1696.23   44.20
  -2  12   0 1587.24   46.10
   2  12   0 1623.64   45.90
   2 -12   0 1677.33   45.70
  -2 -12   0 1609.14   45.30
   2 -12   0 1606.04   45.00
  -2 -12   0 1610.24   50.49
  -2 -12   0 1548.84   45.60
  -2 -12   0 1563.94   47.10
   2 -12   0 1590.64   45.90
  -2 -12   0 1611.94   42.90
   2 -12   0 1540.65   51.09
   2 -12   0 1492.05   45.90
   2  12   1  438.36   14.70
   2  12   1  455.65   13.90
  -2  12  -1  457.85   13.80
   2  12   1  448.36   14.60
   2  12   1  480.35   13.50
  -2  12  -1  477.55   14.30
   2 -12   1  465.65   14.00
  -2 -12  -1  466.55   13.90
  -2 -12  -1  417.26   15.30
   2 -12   1  462.45   16.60
   2 -12   1  455.45   14.50
  -2 -12  -1  446.26   14.20
   2 -12   1  455.85   14.40
   2 -12   1  454.85   13.90
   2  12   2   39.70    3.40
   2  12   2   41.70    2.70
   2  12   2   36.40    3.30
  -2  12  -2   46.50    2.70
  -2  12  -2   38.00    2.70
   2  12   2   40.80    3.40
  -2 -12  -2   42.80    3.30
   2 -12   2   34.10    3.70
  -2 -12  -2   38.30    2.60
  -2 -12  -2   40.10    3.70
  -2 -12  -2   39.90    3.40
  -2 -12  -2   40.60    2.30
   2 -12   2   40.90    2.90
   2 -12   2   48.20    2.20
   2 -12   2   39.40    2.50
   2 -12   2   41.90    3.10
   2  12   3  119.29    6.00
   2  12   3  121.49    5.30
   2  12   3  122.09    5.10
  -2  12  -3  119.79    4.70
   2  12   3  127.59    6.00
   2  12   3  119.49    5.70
  -2 -12  -3  122.29    5.40
   2 -12   3  111.79    5.50
   2 -12   3  130.69    5.20
  -2 -12  -3  114.49    5.60
  -2 -12  -3  109.39    6.00
   2 -12   3  116.59    5.00
   2 -12   3  114.09    6.40
  -2 -12  -3  118.39    4.80
   2  12   4  213.58    8.70
   2  12   4  222.58    9.00
   2  12   4  211.98    7.80
   2  12   4  209.08    8.70
   2  12   4  218.98    8.40
  -2  12  -4  223.08    7.30
   2 -12   4  212.68    8.50
   2 -12   4  217.28    7.80
  -2 -12  -4  207.58    9.10
  -2 -12  -4  213.68    8.10
   2 -12   4  215.38    9.80
  -2 -12  -4  208.68    8.60
   2 -12   4  214.58    8.10
   2  12   5  201.38    8.60
   2  12   5  197.48    8.80
   2  12   5  219.08    8.70
   2  12   5  198.28    8.80
   2  12   5  197.78    7.50
  -2 -12  -5  183.78    8.70
   2 -12   5  205.98    8.40
   2 -12   5  197.88    8.20
  -2 -12  -5  206.58    8.50
   2 -12   5  211.18    9.90
   2 -12   5  205.38    7.50
  -2 -12  -5  198.28    7.90
   2  12   6  120.09    6.70
   2  12   6  140.59    7.40
   2  12   6  129.49    7.00
   2  12   6  128.29    7.20
  -2 -12  -6  124.59    6.20
   2 -12   6  129.29    5.50
   2 -12   6  134.69    6.80
   2 -12   6  132.89    7.80
  -2 -12  -6  125.09    6.90
   2 -12   6  127.99    6.60
   2  12   7    1.50    2.40
   2  12   7    4.00    2.60
   2  12   7   -2.10    2.40
   2 -12   7   -0.20    2.30
  -2 -12  -7    1.00    1.70
   2 -12   7   -0.20    2.50
   2 -12   7   -1.00    1.30
   2 -12   7   -1.00    2.30
   2  12   8   49.10    5.40
   2  12   8   62.49    6.30
   2  12   8   53.99    5.80
   2 -12   8   49.99    5.40
   2 -12   8   55.59    5.20
  -2 -12  -8   47.00    4.50
   2  12   9   39.60    5.50
   2  12   9   34.40    5.40
   2  12   9   38.10    5.80
   2 -12   9   36.00    4.80
   2 -12   9   29.70    4.80
  -2  13  11    3.10    3.70
  -2  13  11   -4.30    3.10
  -2 -13  11    3.30    2.60
  -2 -13  11   -0.80    2.80
  -2  13  10  279.77   13.00
  -2  13  10  320.37   13.50
  -2 -13  10  290.77   12.20
  -2  13   9   34.60    4.10
  -2  13   9   34.40    4.60
  -2  13   9   26.10    3.50
  -2  13   9   34.80    4.40
  -2 -13   9   31.70    4.20
   2 -13  -9   35.20    3.60
  -2  13   8   31.40    3.90
  -2  13   8   23.20    3.10
  -2  13   8   31.30    3.70
  -2  13   8   24.80    3.70
  -2 -13   8   26.60    3.80
  -2 -13   8   21.30    3.40
   2 -13  -8   26.70    3.30
  -2  13   7  181.88    8.00
  -2  13   7  188.98    8.40
  -2  13   7  186.88    8.20
  -2  13   7  184.18    7.80
   2 -13  -7  187.88    7.40
  -2 -13   7  189.48    8.30
  -2 -13   7  181.18    6.40
  -2 -13   7  179.38    8.60
  -2 -13   7  186.08    8.10
  -2  13   6   64.29    4.30
  -2  13   6   64.49    4.20
  -2  13   6   56.69    4.00
  -2  13   6   58.89    4.20
  -2 -13   6   64.29    4.40
   2 -13  -6   63.29    3.90
   2 -13  -6   57.89    3.90
  -2 -13   6   63.79    4.50
  -2 -13   6   60.69    3.20
  -2  13   5   67.79    4.00
  -2  13   5   66.89    4.00
  -2  13   5   66.39    4.00
  -2  13   5   65.29    3.60
  -2  13   5   57.59    3.90
  -2 -13   5   59.89    4.30
   2 -13  -5   57.49    3.80
   2 -13  -5   64.09    4.30
   2 -13  -5   64.39    3.90
  -2 -13   5   68.79    3.50
  -2 -13   5   68.79    4.30
  -2  13   4    1.50    1.50
  -2  13   4    0.90    1.30
  -2  13   4    0.50    1.30
  -2  13   4    2.50    1.40
  -2  13   4    1.00    1.20
  -2 -13   4    0.50    1.00
  -2 -13   4    1.40    1.30
  -2 -13   4    1.10    1.50
   2 -13  -4    1.10    1.40
  -2 -13   4    1.00    1.40
   2 -13  -4    0.20    0.90
   2 -13  -4    4.20    1.50
  -2  13   3   -0.90    1.10
  -2  13   3   -1.70    1.20
  -2  13   3    0.40    1.00
  -2  13   3    0.70    1.40
  -2  13   3    0.60    1.20
   2 -13  -3    1.20    1.40
  -2 -13   3   -0.70    1.20
  -2 -13   3    0.60    1.10
  -2 -13   3   -0.60    1.40
   2 -13  -3    0.70    1.00
   2 -13  -3    1.70    1.60
   2 -13  -3   -0.30    0.80
   2 -13  -3    1.10    1.30
  -2 -13   3    0.60    1.00
  -2  13   2    3.60    1.20
   2  13  -2    2.70    1.00
  -2  13   2    3.30    1.50
  -2  13   2    2.40    1.10
   2  13  -2    2.80    1.50
  -2  13   2    6.10    1.60
  -2  13   2    3.00    1.30
  -2 -13   2    2.40    0.80
   2 -13  -2    3.40    1.40
   2 -13  -2    1.70    1.40
   2 -13  -2    3.60    1.40
  -2 -13   2    2.90    1.40
  -2 -13   2    1.60    1.10
   2 -13  -2    1.70    1.70
  -2 -13   2    1.70    1.50
  -2 -13   2    2.80    1.60
  -2 -13   2    1.90    1.30
   2  13  -1  730.63   21.70
  -2  13   1  739.13   21.90
  -2  13   1  751.92   22.60
  -2  13   1  745.43   21.00
  -2  13   1  744.43   21.60
   2  13  -1  727.83   22.50
  -2 -13   1  724.83   22.50
  -2 -13   1  716.83   22.30
   2 -13  -1  728.33   22.50
  -2 -13   1  754.92   21.00
  -2 -13   1  772.52   24.50
   2 -13  -1  716.93   25.20
  -2 -13   1  718.83   23.30
  -2 -13   1  744.53   21.50
   2 -13  -1  747.33   21.90
   2 -13  -1  743.83   22.40
   2  13   0 1749.53   51.09
  -2  13   0 1854.31   51.29
  -2  13   0 1876.21   49.80
   2  13   0 1842.32   51.99
   2 -13   0 1775.92   50.89
  -2 -13   0 1767.22   51.69
   2 -13   0 1747.03   57.79
  -2 -13   0 1835.32   52.29
  -2 -13   0 1761.22   53.29
   2 -13   0 1849.91   52.09
  -2 -13   0 1820.62   57.19
  -2 -13   0 1878.31   51.29
  -2 -13   0 1820.82   48.60
   2 -13   0 1779.62   52.09
   2  13   1   16.30    2.50
   2  13   1   16.80    2.30
   2  13   1   17.40    1.50
  -2  13  -1   15.20    1.90
  -2  13  -1   15.30    2.00
   2  13   1   16.50    1.60
   2 -13   1   15.70    2.10
  -2 -13  -1   18.80    2.30
   2 -13   1   19.10    1.80
  -2 -13  -1   17.70    2.00
   2 -13   1   15.90    2.20
   2 -13   1   17.70    1.60
  -2 -13  -1   12.80    2.20
  -2 -13  -1   13.90    2.50
   2 -13   1   14.20    2.50
   2  13   2   24.10    2.80
   2  13   2   24.70    2.20
  -2  13  -2   23.20    2.20
  -2  13  -2   23.20    2.30
   2  13   2   26.40    2.20
   2  13   2   18.20    2.60
   2 -13   2   20.30    1.80
   2 -13   2   17.60    2.50
  -2 -13  -2   22.60    2.70
  -2 -13  -2   21.40    2.60
  -2 -13  -2   20.80    2.20
   2 -13   2   22.00    2.40
   2 -13   2   19.70    2.90
  -2 -13  -2   20.70    1.90
  -2 -13  -2   17.10    2.80
   2 -13   2   22.60    2.00
  -2  13  -3  104.59    4.40
   2  13   3  107.99    5.60
   2  13   3  105.29    5.60
   2  13   3   97.09    4.90
  -2 -13  -3  102.49    4.50
  -2 -13  -3  103.89    5.40
   2 -13   3  112.09    4.60
   2 -13   3   96.19    4.80
   2 -13   3  108.19    6.20
   2 -13   3  101.49    5.30
  -2 -13  -3   98.39    5.70
  -2 -13  -3  108.19    5.20
   2  13   4    7.60    2.00
   2  13   4    4.70    1.60
   2  13   4    2.50    1.90
   2  13   4    2.10    1.90
   2  13   4    4.80    2.10
  -2  13  -4    4.70    1.40
   2 -13   4    5.70    1.60
  -2 -13  -4    4.00    2.10
  -2 -13  -4   10.10    2.30
  -2 -13  -4    6.10    1.90
   2 -13   4    6.40    2.50
   2 -13   4    8.10    2.30
   2  13   5   41.00    4.20
   2  13   5   39.60    4.30
   2  13   5   47.00    4.20
  -2 -13  -5   39.40    3.70
  -2 -13  -5   35.40    4.20
   2 -13   5   43.40    4.70
   2 -13   5   39.70    3.00
   2 -13   5   42.10    4.10
  -2 -13  -5   42.70    4.10
   2  13   6   14.60    3.40
   2  13   6   18.30    3.50
   2  13   6   15.30    3.10
   2 -13   6   13.70    3.40
   2 -13   6   20.90    3.30
   2 -13   6   16.60    2.30
  -2 -13  -6   12.00    2.50
  -2 -13  -6   17.90    3.40
   2 -13   6   13.70    3.10
   2  13   7    1.40    2.60
   2  13   7    0.60    2.70
   2  13   7    3.00    2.70
   2 -13   7    6.30    1.70
   2 -13   7    7.10    2.80
   2 -13   7    2.90    2.50
   2 -13   7    5.50    3.10
  -2 -13  -7    2.70    2.20
   2  13   8   -3.30    2.90
   2  13   8    2.40    2.90
   2  13   8   -0.40    2.90
   2 -13   8    0.50    2.60
  -2 -13  -8    0.20    2.10
   2 -13   8    0.90    2.90
   2  13   9  162.08    9.90
   2  13   9  155.98    9.60
   2  13   9  145.79    9.80
   2 -13   9  157.98    9.00
  -2  14  11   20.00    5.00
  -2  14  11   19.70    4.50
  -2 -14  11   23.30    4.30
  -2 -14  11   20.80    4.20
  -2  14  10   52.29    6.00
  -2  14  10   41.20    5.30
  -2  14   9    4.90    2.90
  -2  14   9    3.80    3.00
  -2  14   9    6.00    2.40
  -2  14   9    8.40    2.80
   2 -14  -9    3.60    2.20
  -2 -14   9    7.00    3.00
  -2  14   8   99.39    6.40
  -2  14   8  114.79    6.60
  -2  14   8   95.49    6.10
  -2  14   8  109.39    5.80
  -2 -14   8  102.19    6.30
   2 -14  -8  100.49    5.60
  -2  14   7   76.49    5.50
  -2  14   7   76.79    5.20
  -2  14   7   77.19    5.10
  -2  14   7   79.09    5.30
  -2 -14   7   83.59    5.60
  -2 -14   7   83.49    3.80
  -2 -14   7   77.49    5.30
   2 -14  -7   80.19    4.90
  -2  14   6    1.40    1.90
  -2  14   6    0.20    1.80
  -2  14   6   -1.00    1.80
  -2  14   6   -0.20    1.70
   2 -14  -6   -0.20    1.60
  -2 -14   6    1.40    1.20
   2 -14  -6   -1.20    1.40
  -2 -14   6    1.50    1.80
  -2 -14   6    2.40    1.80
  -2  14   5  451.25   14.90
  -2  14   5  498.35   14.90
  -2  14   5  448.16   15.20
  -2  14   5  432.16   15.00
  -2  14   5  454.35   15.00
  -2 -14   5  469.45   14.60
  -2 -14   5  464.55   16.60
   2 -14  -5  446.56   15.80
   2 -14  -5  464.45   15.40
  -2 -14   5  447.06   15.60
   2 -14  -5  451.35   14.40
  -2  14   4  248.88    8.80
  -2  14   4  238.88    9.10
  -2  14   4  234.38    9.00
   2  14  -4  240.98    8.00
  -2  14   4  272.37    9.00
  -2  14   4  253.47    8.90
   2 -14  -4  238.28    9.40
  -2 -14   4  241.18    9.60
   2 -14  -4  227.38    8.60
  -2 -14   4  245.98    9.70
  -2 -14   4  235.68    8.70
  -2 -14   4  247.28    8.00
   2 -14  -4  243.68    8.20
   2 -14  -4  224.08    9.00
  -2  14   3   13.60    2.20
  -2  14   3   17.60    2.40
  -2  14   3   14.80    1.90
  -2  14   3   11.00    2.00
  -2  14   3   14.30    2.10
   2 -14  -3   13.20    2.60
   2 -14  -3   13.00    2.20
  -2 -14   3   20.50    2.70
  -2 -14   3   14.90    2.20
  -2 -14   3   17.90    2.70
  -2 -14   3   15.10    2.10
   2 -14  -3   15.20    1.90
  -2 -14   3   15.50    2.00
   2 -14  -3   16.70    1.70
   2 -14  -3   13.10    2.40
  -2  14   2   22.80    2.50
  -2  14   2   22.90    2.10
   2  14  -2   22.80    2.10
  -2  14   2   19.70    2.50
  -2  14   2   17.00    2.30
  -2  14   2   23.70    2.40
  -2 -14   2   15.30    2.20
  -2 -14   2   22.40    2.30
   2 -14  -2   19.90    2.30
  -2 -14   2   20.50    2.80
   2 -14  -2   19.30    2.40
  -2 -14   2   23.60    2.50
   2 -14  -2   20.10    3.10
   2 -14  -2   16.80    2.40
  -2 -14   2   23.20    2.70
  -2  14   1  614.34   18.30
  -2  14   1  622.74   18.40
   2  14  -1  596.54   18.30
  -2  14   1  606.84   17.60
   2  14  -1  579.04   19.00
   2 -14  -1  627.04   18.60
   2 -14  -1  613.34   21.40
  -2 -14   1  592.04   19.10
  -2 -14   1  639.44   18.00
  -2 -14   1  620.54   17.80
  -2 -14   1  611.34   18.90
  -2 -14   1  565.74   19.70
   2 -14  -1  611.44   18.90
  -2 -14   1  615.94   20.70
   2 -14  -1  589.94   19.10
  -2  14   0   12.40    1.90
  -2  14   0   15.90    2.00
   2  14   0   14.30    2.10
   2  14   0   12.70    2.30
  -2 -14   0   14.20    2.20
   2 -14   0   15.40    2.60
   2 -14   0   13.60    2.10
  -2 -14   0    9.20    2.00
   2 -14   0   12.90    1.80
   2 -14   0   11.90    2.00
  -2 -14   0   15.20    2.10
  -2 -14   0   15.70    2.20
  -2 -14   0   11.10    2.40
  -2  14  -1   68.29    3.50
  -2  14  -1   59.09    3.40
   2  14   1   59.09    4.00
   2  14   1   55.09    3.90
   2 -14   1   60.49    3.20
  -2 -14  -1   61.49    4.00
  -2 -14  -1   63.19    3.30
   2 -14   1   57.89    3.60
  -2 -14  -1   54.79    3.40
  -2 -14  -1   65.09    3.90
   2 -14   1   64.29    4.50
  -2 -14  -1   71.29    4.60
   2 -14   1   60.19    3.80
   2  14   2   84.39    5.10
   2  14   2  107.29    5.40
   2  14   2  101.49    4.40
   2  14   2  103.79    4.20
  -2  14  -2  105.89    4.60
  -2  14  -2  106.19    4.60
  -2 -14  -2   97.89    5.30
  -2 -14  -2  104.59    4.30
   2 -14   2   99.29    5.90
   2 -14   2   96.59    4.80
   2 -14   2   96.79    5.10
  -2 -14  -2   98.59    4.60
  -2 -14  -2   98.69    5.70
  -2 -14  -2  106.89    5.10
   2  14   3   45.70    3.00
   2  14   3   46.20    3.30
   2  14   3   44.90    4.20
   2  14   3   55.59    4.60
  -2  14  -3   49.50    3.00
  -2 -14  -3   43.00    3.70
  -2 -14  -3   47.80    4.20
   2 -14   3   42.30    3.90
   2 -14   3   40.70    3.10
   2 -14   3   44.10    4.50
  -2 -14  -3   54.29    3.10
  -2 -14  -3   47.70    4.60
  -2  14  -4   28.70    2.50
   2  14   4   18.10    3.10
   2  14   4   19.00    3.10
   2  14   4   22.30    2.80
  -2 -14  -4   17.50    2.80
  -2 -14  -4   19.20    3.10
   2 -14   4   28.40    4.00
   2 -14   4   21.50    3.10
  -2 -14  -4   19.80    3.40
   2 -14   4   22.40    2.50
   2  14   5   45.80    4.20
   2  14   5   35.90    4.20
   2  14   5   39.10    4.30
   2 -14   5   40.00    3.30
   2 -14   5   34.00    3.90
   2 -14   5   38.40    4.70
  -2 -14  -5   39.70    3.90
  -2 -14  -5   41.90    4.30
  -2 -14  -5   29.00    4.10
   2  14   6  119.89    6.60
   2  14   6  105.89    7.00
   2  14   6  112.39    7.00
   2 -14   6  129.19    8.00
  -2 -14  -6   92.19    6.60
   2 -14   6  118.59    6.70
  -2 -14  -6  103.89    5.80
   2 -14   6  103.69    6.40
   2 -14   6  113.79    5.30
   2  14   7  112.19    7.10
   2  14   7  121.09    7.20
   2  14   7   95.89    7.10
   2 -14   7   99.49    6.70
   2 -14   7  107.59    6.70
  -2 -14  -7  106.89    6.00
   2 -14   7  110.29    5.20
   2  14   8  145.29    8.90
   2  14   8  135.89    8.60
   2  14   8  142.09    8.80
   2 -14   8  148.09    8.40
  -2 -14  -8  133.19    7.10
   2 -14   8  136.69    7.80
   2  14   9  374.16   16.50
   2  14   9  387.26   15.50
   2  14   9  385.36   16.40
   2  14   9  348.27   15.40
  -2  15  10   13.20    4.10
  -2  15  10   20.50    4.30
  -2 -15  10   13.40    3.90
  -2  15   9   27.70    4.40
  -2  15   9   34.20    4.00
  -2  15   9   38.20    5.00
  -2  15   9   38.10    4.40
  -2 -15   9   37.80    4.80
   2 -15  -9   30.00    3.80
  -2  15   8  103.29    6.40
  -2  15   8  102.49    6.20
  -2  15   8  113.89    6.70
  -2  15   8  114.69    6.80
  -2 -15   8  101.49    6.60
   2 -15  -8  113.19    6.10
  -2  15   7   91.89    6.00
  -2  15   7   93.39    5.90
  -2  15   7   90.29    5.90
  -2  15   7  101.89    6.00
  -2 -15   7  102.89    6.20
  -2 -15   7  108.79    4.60
   2 -15  -7  106.99    5.80
  -2  15   6    5.80    2.20
  -2  15   6    4.00    2.20
  -2  15   6    3.30    2.00
  -2  15   6    6.90    2.20
  -2 -15   6    3.40    2.10
  -2 -15   6    7.10    1.70
  -2 -15   6    7.10    2.40
   2 -15  -6    6.80    2.20
   2 -15  -6    2.70    1.80
  -2 -15   6    6.70    2.30
  -2  15   5   58.89    4.30
  -2  15   5   64.29    4.20
  -2  15   5   62.19    4.20
  -2  15   5   63.19    4.50
   2 -15  -5   60.69    4.10
   2 -15  -5   57.89    4.30
  -2 -15   5   59.29    3.70
  -2 -15   5   62.19    4.50
  -2 -15   5   65.69    4.50
   2 -15  -5   70.49    4.70
  -2  15   4  108.89    5.10
  -2  15   4  104.39    5.10
  -2  15   4  103.69    5.40
   2  15  -4  103.89    4.40
  -2  15   4  102.39    5.30
   2 -15  -4   90.49    5.20
  -2 -15   4  108.39    5.50
   2 -15  -4   86.19    4.90
   2 -15  -4   98.09    4.40
   2 -15  -4   88.49    5.30
  -2 -15   4  108.09    4.90
  -2 -15   4  100.39    4.50
  -2 -15   4  104.49    5.70
  -2  15   3   17.40    2.50
  -2  15   3   18.40    2.40
  -2  15   3   15.90    2.50
  -2  15   3   21.40    2.30
   2 -15  -3   18.00    2.70
   2 -15  -3   15.10    2.50
  -2 -15   3   16.70    2.30
  -2 -15   3   16.20    2.20
   2 -15  -3   17.40    1.90
   2 -15  -3   15.70    2.10
  -2 -15   3   20.60    2.80
  -2 -15   3   16.90    2.50
  -2 -15   3   16.60    2.80
   2 -15  -3   16.50    3.00
  -2  15   2  138.69    5.30
  -2  15   2  135.29    5.60
   2  15  -2  136.79    5.30
  -2  15   2  126.09    6.00
  -2  15   2  144.19    6.10
  -2 -15   2  144.39    6.20
  -2 -15   2  139.09    6.30
   2 -15  -2  131.89    5.80
  -2 -15   2  131.19    5.60
   2 -15  -2  129.09    7.00
   2 -15  -2  134.99    6.10
   2 -15  -2  136.59    6.20
  -2 -15   2  126.49    5.90
  -2 -15   2  128.19    6.50
  -2  15   1    4.20    1.40
   2  15  -1    4.50    1.30
   2  15  -1    3.30    1.70
  -2  15   1    3.30    1.60
   2 -15  -1    4.10    1.60
  -2 -15   1    5.20    2.00
  -2 -15   1    4.50    1.70
  -2 -15   1    4.40    1.70
  -2 -15   1    5.10    1.70
  -2 -15   1    3.60    1.50
   2 -15  -1    3.70    2.10
   2 -15  -1    3.50    1.70
   2 -15  -1    3.60    1.50
   2  15   0  190.98    7.40
  -2  15   0  212.78    7.30
  -2  15   0  180.48    7.20
   2  15   0  182.28    7.90
  -2 -15   0  209.38    7.50
   2 -15   0  188.88    7.60
  -2 -15   0  181.28    7.80
  -2 -15   0  199.78    7.60
   2 -15   0  205.48    7.40
   2 -15   0  190.58    9.00
  -2 -15   0  194.08    8.30
  -2 -15   0  202.48    7.50
   2 -15   0  187.68    7.70
  -2 -15   0  187.18    8.50
   2  15   1   15.20    2.40
  -2  15  -1   22.30    2.30
  -2  15  -1   18.40    2.30
   2  15   1   14.80    2.50
   2 -15   1   17.20    2.50
   2 -15   1   16.20    2.50
   2 -15   1   19.10    2.10
  -2 -15  -1   17.40    2.20
  -2 -15  -1   18.50    3.10
   2 -15   1   20.40    3.10
  -2 -15  -1   17.60    2.50
  -2 -15  -1   17.40    2.70
  -2 -15  -1   18.60    2.20
  -2  15  -2    5.90    1.50
  -2  15  -2    4.80    1.40
   2  15   2    3.40    2.00
   2  15   2    4.50    2.00
   2 -15   2    2.50    1.80
  -2 -15  -2    6.80    1.60
  -2 -15  -2    2.50    1.90
   2 -15   2    3.20    2.10
  -2 -15  -2    4.80    1.90
  -2 -15  -2    5.40    1.60
   2 -15   2    2.20    1.50
  -2 -15  -2    0.70    2.20
   2  15   3  468.65   15.60
   2  15   3  438.86   15.60
   2  15   3  481.85   14.40
   2  15   3  458.55   15.20
  -2  15  -3  464.35   14.00
  -2 -15  -3  418.56   15.40
  -2 -15  -3  443.26   14.50
  -2 -15  -3  413.16   16.10
   2 -15   3  432.86   14.80
   2 -15   3  440.86   15.30
   2 -15   3  458.75   17.40
  -2  15  -4   95.99    4.70
   2  15   4   97.09    4.80
   2  15   4   95.49    6.10
   2  15   4   99.79    5.20
   2  15   4   89.69    5.70
  -2 -15  -4   98.09    5.40
  -2 -15  -4   91.79    5.60
  -2 -15  -4   86.89    6.10
   2 -15   4   85.79    5.50
   2 -15   4   86.09    4.70
   2 -15   4   99.79    6.70
   2  15   5  156.78    6.90
   2  15   5  139.79    7.10
   2  15   5  154.68    8.10
   2  15   5  138.59    7.70
  -2 -15  -5  143.19    8.00
   2 -15   5  132.69    6.30
   2 -15   5  132.19    7.20
  -2 -15  -5  151.38    7.20
  -2 -15  -5  154.18    7.70
   2 -15   5  159.08    8.80
   2  15   6   24.00    4.00
   2  15   6   28.30    3.60
   2  15   6   27.90    4.40
   2  15   6   33.50    4.20
  -2 -15  -6   20.50    3.90
   2 -15   6   33.80    4.80
   2 -15   6   19.00    2.60
  -2 -15  -6   22.80    3.40
   2 -15   6   22.90    3.80
   2 -15   6   22.40    3.80
   2  15   7    6.50    3.20
   2  15   7    0.10    2.60
   2  15   7    2.50    2.40
   2  15   7    2.20    3.00
  -2 -15  -7    3.60    2.50
   2 -15   7    2.60    2.60
   2 -15   7   -1.20    2.40
   2  15   8   15.00    4.20
   2  15   8   14.70    3.60
   2  15   8    9.80    3.50
   2  15   8   13.50    4.10
  -2 -15  -8    9.00    2.90
   2 -15   8   11.90    3.90
   2 -15   8    8.70    3.40
   2  15   9   34.50    5.20
   2  15   9   29.00    5.20
   2  15   9   28.40    5.30
   2 -15   9   27.30    4.70
   2 -15   9   23.70    5.10
  -2  16  10    1.40    3.10
  -2  16  10   -7.00    2.40
  -2 -16  10   -0.60    2.80
  -2  16   9   38.70    4.40
  -2  16   9   41.70    5.10
  -2  16   9   28.40    4.40
  -2  16   9   42.00    4.90
   2 -16  -9   33.50    4.00
  -2 -16   9   39.40    5.10
  -2  16   8    3.40    2.50
  -2  16   8    6.70    3.00
  -2  16   8    5.30    2.70
  -2  16   8    1.60    2.60
   2 -16  -8    0.80    2.10
  -2 -16   8    5.50    3.10
  -2  16   7    2.10    2.30
  -2  16   7    3.80    2.20
  -2  16   7    6.70    2.70
  -2  16   7    5.20    2.60
   2 -16  -7    1.60    2.00
  -2 -16   7   -0.20    2.30
  -2 -16   7    2.80    1.50
  -2  16   6   87.69    5.60
  -2  16   6   90.49    5.50
  -2  16   6  108.59    5.90
  -2  16   6   92.79    5.50
  -2 -16   6   90.09    5.80
  -2 -16   6   84.79    4.50
   2 -16  -6   88.29    5.60
   2 -16  -6   90.69    5.30
  -2 -16   6   91.69    5.50
  -2  16   5 1086.49   32.70
  -2  16   5 1101.89   33.20
  -2  16   5 1110.29   33.60
  -2  16   5 1138.49   33.10
   2 -16  -5 1143.49   31.80
   2 -16  -5 1083.79   33.80
  -2 -16   5 1161.78   36.90
   2 -16  -5 1079.89   34.60
  -2 -16   5 1115.09   33.00
  -2 -16   5 1151.98   34.30
  -2 -16   5 1041.30   33.30
  -2  16   4   36.50    3.70
  -2  16   4   36.60    3.40
  -2  16   4   39.60    3.90
   2  16  -4   38.40    3.00
  -2  16   4   42.70    3.60
   2 -16  -4   35.00    3.80
  -2 -16   4   34.50    3.60
  -2 -16   4   38.00    3.90
  -2 -16   4   36.00    3.80
   2 -16  -4   37.10    3.60
  -2 -16   4   34.40    3.00
   2 -16  -4   34.00    3.70
  -2 -16   4   32.70    3.70
  -2 -16   4   40.10    3.50
  -2  16   3  304.97   10.40
  -2  16   3  319.97   10.70
  -2  16   3  296.37   10.90
  -2  16   3  288.57   11.00
   2 -16  -3  297.27   11.30
  -2 -16   3  297.77   11.60
   2 -16  -3  325.57   10.60
  -2 -16   3  317.27   10.20
   2 -16  -3  307.17   12.80
  -2 -16   3  325.77   11.60
   2 -16  -3  299.27   11.30
  -2 -16   3  307.57   11.90
   2 -16  -3  301.17   10.60
  -2 -16   3  299.37   10.90
  -2  16   2    4.80    1.60
   2  16  -2    3.20    1.10
  -2  16   2    3.00    1.70
  -2  16   2    4.20    1.80
   2 -16  -2    2.50    1.50
  -2 -16   2    3.00    1.50
   2 -16  -2    1.70    2.20
  -2 -16   2    1.90    2.00
   2 -16  -2    5.70    2.00
  -2 -16   2    2.70    1.60
  -2 -16   2    4.40    1.80
   2 -16  -2    4.90    1.70
  -2 -16   2    4.80    2.00
  -2  16   1   61.39    4.00
   2  16  -1   64.99    3.60
   2  16  -1   63.79    4.30
  -2  16   1   71.09    3.70
   2 -16  -1   64.29    4.00
  -2 -16   1   61.29    3.90
   2 -16  -1   70.09    4.40
  -2 -16   1   62.19    4.00
   2 -16  -1   73.09    4.20
  -2 -16   1   70.89    4.40
  -2 -16   1   66.89    4.90
   2 -16  -1   68.09    4.90
  -2 -16   1   66.59    4.30
  -2 -16   1   63.89    4.20
  -2  16   0    0.90    1.40
   2  16   0    4.00    1.90
  -2  16   0    3.80    1.40
   2  16   0    3.00    1.60
   2 -16   0    3.30    1.80
  -2 -16   0    1.90    1.30
  -2 -16   0    2.70    2.10
  -2 -16   0    5.40    1.90
   2 -16   0    1.50    2.00
   2 -16   0    3.40    1.40
  -2 -16   0    4.10    1.80
  -2 -16   0    4.10    1.70
  -2 -16   0    0.30    1.60
   2 -16   0    4.20    1.90
   2  16   1    0.00    1.70
   2  16   1    1.30    1.70
  -2  16  -1    3.60    1.60
   2 -16   1   -0.20    1.50
  -2 -16  -1   -0.60    1.50
  -2 -16  -1   -0.40    1.80
   2 -16   1    0.20    1.90
   2 -16   1   -0.20    1.50
  -2 -16  -1   -1.30    1.50
   2 -16   1    0.70    1.10
  -2 -16  -1   -0.70    1.10
  -2 -16  -1   -0.90    1.40
  -2  16  -2    1.70    1.30
   2  16   2    5.00    2.00
   2  16   2    2.30    2.00
  -2 -16  -2    2.90    2.20
   2 -16   2   -0.90    1.70
   2 -16   2    0.10    2.00
  -2 -16  -2    1.70    1.80
   2 -16   2    1.90    1.80
  -2 -16  -2    3.80    1.60
  -2 -16  -2    7.80    2.20
   2  16   3    1.10    1.90
   2  16   3    2.80    2.20
  -2  16  -3    2.30    1.40
   2 -16   3    1.70    1.60
   2 -16   3    3.10    2.40
  -2 -16  -3    3.60    2.10
   2 -16   3    0.40    1.90
  -2 -16  -3    1.10    2.40
  -2 -16  -3    2.00    1.90
   2  16   4   35.80    4.10
   2  16   4   37.90    4.30
   2 -16   4   30.80    3.30
  -2 -16  -4   28.90    4.20
  -2 -16  -4   31.30    3.90
   2 -16   4   38.10    4.70
  -2 -16  -4   36.00    3.80
   2 -16   4   36.60    4.10
   2  16   5  406.56   15.50
   2  16   5  407.66   15.50
   2 -16   5  404.56   14.00
  -2 -16  -5  413.56   14.40
   2 -16   5  416.06   15.20
  -2 -16  -5  407.66   15.30
  -2 -16  -5  417.26   16.20
   2 -16   5  432.16   17.40
   2  16   6   39.30    4.00
   2  16   6   42.10    5.20
   2  16   6   41.80    5.10
   2  16   6   34.30    4.50
   2 -16   6   34.80    4.50
  -2 -16  -6   39.80    4.30
  -2 -16  -6   41.80    5.40
   2 -16   6   33.30    4.40
   2 -16   6   41.50    3.70
   2  16   7   -2.80    3.00
   2  16   7    1.60    2.40
   2  16   7   -1.10    2.50
   2  16   7   -3.20    2.70
   2 -16   7    1.30    2.70
  -2 -16  -7    0.10    2.10
   2 -16   7    3.40    3.00
   2  16   8    6.30    3.50
   2  16   8    4.00    3.70
   2  16   8   11.30    3.50
   2 -16   8    9.50    3.70
   2 -16   8   10.40    3.50
  -2 -16  -8    5.80    2.60
  -2  17  10   59.59    6.90
  -2  17  10   62.69    6.40
  -2 -17  10   50.79    6.00
  -2 -17  10   62.39    6.50
  -2  17   9  248.18   11.40
  -2  17   9  213.08   10.10
  -2  17   9  235.08   11.20
  -2 -17   9  240.78   11.30
   2 -17  -9  242.98   10.10
  -2  17   8   87.69    6.30
  -2  17   8   79.99    6.00
  -2  17   8   73.19    6.10
  -2  17   8   70.69    6.00
   2 -17  -8   83.49    5.70
  -2 -17   8   71.99    6.40
  -2  17   7  118.39    6.90
  -2  17   7  106.59    6.60
  -2  17   7  111.29    6.90
  -2  17   7  123.19    6.90
   2 -17  -7  117.59    6.50
  -2 -17   7  112.89    7.00
  -2 -17   7  116.89    5.30
  -2  17   6    2.20    2.30
  -2  17   6    2.80    2.50
  -2  17   6    2.20    2.20
  -2  17   6    2.40    2.20
   2 -17  -6   -0.40    1.80
  -2 -17   6    1.20    1.70
   2 -17  -6    1.20    2.20
  -2 -17   6    3.40    2.60
  -2  17   5    1.70    2.00
  -2  17   5    3.70    2.30
  -2  17   5    0.70    1.90
  -2  17   5    1.80    1.80
  -2 -17   5    2.00    2.40
   2 -17  -5   -0.60    1.90
   2 -17  -5    1.50    2.00
  -2 -17   5   -0.20    1.80
  -2 -17   5   -0.60    1.60
   2 -17  -5    0.80    2.00
   2  17  -4   22.40    2.40
  -2  17   4   21.20    2.80
  -2  17   4   22.20    2.90
  -2  17   4   19.60    3.00
  -2  17   4   17.90    3.00
  -2 -17   4   22.40    3.20
   2 -17  -4   16.80    2.90
   2 -17  -4   19.10    3.10
  -2 -17   4   17.50    2.60
  -2 -17   4   20.90    3.30
   2 -17  -4   18.00    2.90
  -2 -17   4   21.10    3.10
  -2 -17   4   19.30    2.40
  -2 -17   4   21.40    3.20
  -2  17   3  106.29    5.00
  -2  17   3   98.49    4.80
  -2  17   3   93.09    5.50
  -2  17   3   92.39    5.40
   2 -17  -3   99.59    5.60
   2 -17  -3   97.59    5.50
  -2 -17   3   99.99    5.70
  -2 -17   3   92.59    5.40
  -2 -17   3   88.09    5.40
   2 -17  -3   97.69    5.00
  -2 -17   3   96.29    4.80
  -2 -17   3   99.59    5.60
   2 -17  -3  106.39    5.40
   2 -17  -3   99.39    6.40
  -2 -17   3   98.99    5.20
  -2  17   2   60.59    3.60
  -2  17   2   51.69    4.30
  -2 -17   2   56.19    4.10
  -2 -17   2   49.20    4.20
  -2 -17   2   51.89    3.90
  -2 -17   2   48.30    4.00
   2 -17  -2   57.59    3.70
   2 -17  -2   58.49    4.00
   2 -17  -2   45.50    4.80
   2 -17  -2   51.69    3.30
  -2 -17   2   49.90    3.50
   2 -17  -2   46.10    4.20
  -2 -17   2   44.30    4.20
   2 -17  -2   53.49    4.20
   2  17  -1  194.48    7.40
  -2  17   1  216.38    8.20
   2  17  -1  200.88    8.60
   2 -17  -1  194.48    8.00
  -2 -17   1  185.28    7.80
  -2 -17   1  203.98    7.90
  -2 -17   1  206.68    9.10
  -2 -17   1  205.68    8.80
   2 -17  -1  185.68    8.30
  -2 -17   1  219.68    8.40
  -2 -17   1  188.18    8.30
   2 -17  -1  208.88    9.60
   2 -17  -1  208.98    8.20
   2  17   0  458.55   16.10
  -2  17   0  467.55   15.10
   2  17   0  497.75   15.30
  -2 -17   0  473.05   16.80
  -2 -17   0  473.95   15.50
   2 -17   0  461.95   15.60
  -2 -17   0  480.25   15.30
   2 -17   0  468.05   18.00
  -2 -17   0  471.05   16.10
  -2 -17   0  464.75   15.00
   2 -17   0  474.55   15.40
   2 -17   0  456.45   15.90
  -2  17  -1  718.93   22.00
   2  17   1  725.13   23.60
   2  17   1  759.52   23.00
   2 -17   1  722.43   23.00
  -2 -17  -1  766.42   22.80
  -2 -17  -1  693.83   24.30
   2 -17   1  724.23   23.30
  -2 -17  -1  737.23   23.70
  -2 -17  -1  754.82   22.20
   2 -17   1  765.32   26.40
  -2 -17  -1  731.93   22.10
   2  17   2   31.90    3.80
   2  17   2   32.70    3.70
  -2  17  -2   33.60    3.10
   2 -17   2   28.50    4.20
  -2 -17  -2   30.00    4.00
   2 -17   2   30.90    3.20
  -2 -17  -2   27.80    3.60
   2 -17   2   25.50    3.40
  -2 -17  -2   35.80    3.10
  -2 -17  -2   29.90    3.50
   2  17   3    8.80    2.80
  -2  17  -3    8.70    2.00
   2  17   3    7.20    2.70
   2 -17   3    7.60    2.50
   2 -17   3    2.80    2.00
  -2 -17  -3    9.70    3.00
  -2 -17  -3   10.80    2.70
   2 -17   3    5.80    2.80
  -2 -17  -3    9.10    2.50
   2  17   4  335.37   12.90
   2  17   4  314.87   12.90
   2 -17   4  333.97   14.40
  -2 -17  -4  303.27   12.60
  -2 -17  -4  353.76   12.30
  -2 -17  -4  304.37   13.40
   2 -17   4  311.47   12.40
   2 -17   4  322.47   11.80
   2  17   5    7.70    3.00
   2  17   5    4.60    3.10
   2 -17   5   10.00    2.40
  -2 -17  -5    5.80    2.80
  -2 -17  -5   10.30    3.70
   2 -17   5    3.10    3.00
  -2 -17  -5   15.40    3.10
   2 -17   5    8.50    3.10
   2  17   6    6.70    3.10
   2  17   6    6.20    3.20
  -2 -17  -6    1.60    2.60
   2 -17   6   10.50    3.50
  -2 -17  -6    6.50    3.40
   2 -17   6    0.60    2.70
   2 -17   6    8.40    2.20
   2  17   7   67.89    6.50
   2  17   7   68.49    6.70
  -2 -17  -7   67.29    5.80
   2 -17   7   57.69    5.90
   2 -17   7   61.39    6.00
   2  17   8    3.80    3.50
   2  17   8    2.40    3.50
   2 -17   8    1.00    3.30
   2 -17   8    4.70    3.50
  -2 -17  -8    5.30    2.80
  -2  18   9   18.00    3.90
  -2  18   9   10.70    3.70
  -2  18   9   17.30    4.10
   2 -18  -9   12.20    3.10
  -2 -18   9   14.80    4.00
  -2 -18   9   12.60    3.90
  -2  18   8   17.50    3.90
  -2  18   8   17.10    3.60
  -2  18   8   22.50    4.00
  -2  18   8   20.20    3.70
  -2 -18   8   29.40    4.60
  -2 -18   8   21.90    4.20
   2 -18  -8   26.10    4.00
  -2  18   7    6.30    2.70
  -2  18   7    3.20    2.60
  -2  18   7    6.50    2.70
  -2  18   7    9.80    3.10
   2 -18  -7    9.50    3.00
  -2 -18   7    3.70    3.00
  -2 -18   7    8.80    2.00
  -2  18   6   77.19    5.60
  -2  18   6   76.59    6.10
  -2  18   6   76.79    5.50
  -2  18   6   69.89    5.10
  -2 -18   6   71.19    4.50
   2 -18  -6   72.49    5.30
  -2 -18   6   82.69    6.00
  -2 -18   6   65.69    5.90
   2 -18  -6   82.89    5.40
  -2  18   5   50.79    4.50
  -2  18   5   56.49    5.20
  -2  18   5   39.50    3.90
  -2  18   5   43.60    4.40
  -2 -18   5   51.39    3.90
  -2 -18   5   62.49    5.10
   2 -18  -5   44.10    4.50
  -2 -18   5   49.60    4.80
  -2 -18   5   44.50    4.70
   2 -18  -5   39.40    4.20
  -2  18   4  274.17   10.80
   2  18  -4  281.27    9.60
  -2  18   4  263.27   10.70
  -2  18   4  284.87   10.30
  -2 -18   4  271.17   10.90
  -2 -18   4  266.27   10.90
   2 -18  -4  280.27   10.40
   2 -18  -4  279.47   11.30
  -2 -18   4  266.57    9.50
  -2 -18   4  283.77   11.30
  -2 -18   4  271.57   10.40
   2 -18  -4  263.27   10.90
  -2  18   3   83.69    5.20
  -2  18   3   71.99    4.90
   2  18  -3   73.79    4.30
   2 -18  -3   87.19    5.10
  -2 -18   3   72.29    5.10
  -2 -18   3   73.99    4.40
  -2 -18   3   83.99    5.20
   2 -18  -3   83.09    6.00
   2 -18  -3   72.49    4.40
  -2 -18   3   74.39    5.30
   2 -18  -3   74.89    5.10
  -2 -18   3   74.79    5.10
   2 -18  -3   75.99    5.10
  -2 -18   3   69.39    4.80
  -2  18   2   80.29    4.90
   2 -18  -2   74.09    5.30
   2 -18  -2   76.09    4.60
  -2 -18   2   81.79    5.20
  -2 -18   2   75.39    4.60
  -2 -18   2   66.99    4.60
   2 -18  -2   81.09    4.90
   2 -18  -2   81.99    4.90
  -2 -18   2   81.09    4.90
  -2 -18   2   71.89    5.10
   2 -18  -2   88.39    6.20
  -2 -18   2   82.49    5.10
   2 -18  -2   77.29    4.20
   2  18  -1   52.79    4.70
  -2  18   1   51.39    4.30
   2 -18  -1   57.29    4.00
   2 -18  -1   52.69    4.40
   2 -18  -1   59.19    5.40
  -2 -18   1   55.39    4.30
  -2 -18   1   54.69    4.40
  -2 -18   1   58.29    4.80
  -2 -18   1   51.29    3.90
  -2 -18   1   42.70    4.50
   2 -18  -1   56.69    4.30
  -2 -18   1   58.19    4.10
  -2  18   0   37.80    3.70
   2  18   0   42.00    3.50
   2  18   0   45.00    4.40
  -2 -18   0   45.20    3.80
  -2 -18   0   44.70    3.80
   2 -18   0   38.80    3.90
  -2 -18   0   43.50    4.80
   2 -18   0   50.39    4.90
   2 -18   0   39.10    3.40
  -2 -18   0   44.20    4.00
   2 -18   0   52.59    4.50
  -2 -18   0   48.70    4.40
   2  18   1    3.40    2.10
   2  18   1   -0.80    1.60
  -2  18  -1    2.50    1.90
  -2 -18  -1    3.60    1.80
  -2 -18  -1    5.50    1.90
  -2 -18  -1    2.40    2.10
   2 -18   1    2.00    2.00
  -2 -18  -1    4.30    2.50
   2 -18   1    1.80    2.20
  -2 -18  -1    1.50    2.00
   2 -18   1    1.70    2.20
  -2  18  -2    2.00    1.70
   2  18   2   -1.70    2.10
   2  18   2    1.10    2.00
  -2 -18  -2    3.20    2.40
  -2 -18  -2    1.60    2.10
   2 -18   2    1.00    2.30
   2 -18   2    1.70    2.00
   2 -18   2    1.50    2.40
  -2 -18  -2    3.20    2.60
   2  18   3   37.60    4.20
  -2  18  -3   40.00    3.50
   2  18   3   41.60    4.60
   2 -18   3   39.00    4.30
  -2 -18  -3   35.60    4.00
   2 -18   3   33.30    3.70
  -2 -18  -3   29.70    4.40
   2 -18   3   44.30    5.10
  -2 -18  -3   31.90    4.10
   2  18   4   14.40    3.50
   2  18   4   11.20    3.20
  -2 -18  -4   10.40    3.50
   2 -18   4   15.20    3.60
  -2 -18  -4   16.10    3.40
   2 -18   4   14.00    2.80
  -2 -18  -4   14.80    3.10
   2 -18   4   15.70    3.60
   2  18   5   44.20    5.20
   2  18   5   45.80    5.30
  -2 -18  -5   48.50    5.70
   2 -18   5   43.30    4.10
  -2 -18  -5   47.00    4.80
  -2 -18  -5   42.30    4.90
   2 -18   5   44.60    5.10
   2  18   6    7.80    3.70
   2  18   6    7.30    3.50
   2 -18   6    9.70    2.40
  -2 -18  -6   11.80    4.00
  -2 -18  -6    9.00    3.10
   2 -18   6   10.40    3.60
   2 -18   6    7.60    3.40
   2  18   7  201.38   10.80
   2  18   7  213.68   10.70
  -2 -18  -7  195.88    9.40
   2 -18   7  196.68   10.30
  -2  19   9   -0.40    3.00
  -2  19   9    3.80    2.90
  -2 -19   9    2.20    3.60
  -2 -19   9    2.00    3.60
   2 -19  -9    2.00    2.50
  -2  19   8   96.59    7.20
  -2  19   8  102.29    6.90
  -2 -19   8   97.79    7.30
   2 -19  -8   92.69    6.50
  -2 -19   8  108.19    7.90
  -2  19   7  182.08    9.20
  -2  19   7  175.48    9.10
  -2  19   7  167.78    9.00
   2 -19  -7  184.18    8.60
  -2 -19   7  192.48    7.70
  -2 -19   7  200.98    9.80
  -2 -19   7  182.58    9.60
  -2  19   6   -1.40    2.00
  -2  19   6    0.50    2.30
  -2  19   6    3.20    2.50
  -2 -19   6    0.90    2.60
   2 -19  -6   -0.10    2.40
   2 -19  -6    0.00    2.10
  -2 -19   6    1.50    1.90
  -2 -19   6   -3.20    2.30
  -2  19   5   18.10    3.20
  -2  19   5   22.80    3.70
  -2  19   5   13.30    3.10
  -2 -19   5   14.60    2.70
  -2 -19   5   20.60    3.70
  -2 -19   5   14.10    3.50
   2 -19  -5   17.60    3.40
   2 -19  -5   16.10    3.20
   2  19  -4    1.00    1.60
  -2  19   4   -5.00    1.90
  -2  19   4    0.30    2.20
   2 -19  -4   -3.20    1.80
   2 -19  -4    1.00    2.30
  -2 -19   4   -1.90    1.80
  -2 -19   4   -0.20    2.60
  -2 -19   4    1.60    2.20
   2 -19  -4    2.20    2.10
  -2 -19   4   -1.00    2.30
   2  19  -3   -1.70    1.50
  -2  19   3    1.00    2.00
  -2  19   3    2.70    2.30
  -2 -19   3    3.00    2.30
  -2 -19   3    2.50    2.10
   2 -19  -3    5.10    2.30
   2 -19  -3    3.60    2.30
   2 -19  -3    1.40    2.60
   2 -19  -3   -0.40    2.10
  -2 -19   3    6.40    2.00
   2 -19  -3   -0.70    1.70
  -2 -19   3    4.40    2.40
  -2 -19   3    3.20    2.30
  -2  19   2   13.30    2.80
   2 -19  -2   18.90    3.00
  -2 -19   2   17.30    3.10
  -2 -19   2   12.10    2.70
  -2 -19   2   13.40    3.20
   2 -19  -2   13.10    2.60
  -2 -19   2   10.00    2.50
  -2 -19   2   13.80    2.90
   2 -19  -2   14.80    3.30
   2 -19  -2   11.40    2.80
   2 -19  -2   10.20    2.70
  -2 -19   2   15.80    3.10
  -2  19   1   -2.00    1.60
  -2 -19   1    1.50    1.90
   2 -19  -1   -5.50    2.10
   2 -19  -1   -1.90    1.70
   2 -19  -1    3.70    1.90
  -2 -19   1    1.80    2.30
  -2 -19   1    2.70    1.90
  -2 -19   1    1.40    2.00
   2 -19  -1   -0.70    1.80
  -2 -19   1   -1.40    1.90
   2 -19  -1    2.20    2.10
  -2 -19   1    1.40    1.90
   2  19   0  214.18    9.50
  -2  19   0  208.08    8.70
  -2 -19   0  197.28    9.30
   2 -19   0  204.88    9.20
   2 -19   0  224.88   10.60
  -2 -19   0  226.38   10.10
  -2 -19   0  232.18    8.90
   2 -19   0  202.78    9.00
   2 -19   0  227.98    8.80
  -2 -19   0  231.18    9.00
   2 -19   0  226.98    8.80
  -2 -19   0  239.98    9.10
   2  19   1   34.00    3.60
   2  19   1   37.60    4.30
  -2  19  -1   35.20    3.70
   2 -19   1   43.20    5.10
  -2 -19  -1   39.40    4.00
   2 -19   1   43.40    4.30
   2 -19   1   34.90    4.20
  -2 -19  -1   31.60    4.30
   2 -19   1   43.40    3.80
  -2 -19  -1   41.30    4.40
  -2 -19  -1   44.10    3.80
   2  19   2    7.10    2.70
  -2  19  -2   12.40    2.40
   2  19   2    9.80    2.60
   2 -19   2   14.60    2.70
  -2 -19  -2    9.50    2.60
   2 -19   2   10.20    2.80
  -2 -19  -2   10.30    3.30
   2 -19   2    7.90    2.40
   2 -19   2    9.10    3.00
  -2 -19  -2    8.70    2.80
  -2  19  -3  360.26   12.30
   2  19   3  346.57   14.00
   2  19   3  391.36   14.10
  -2 -19  -3  349.07   13.90
   2 -19   3  337.37   15.40
   2 -19   3  371.56   12.20
   2 -19   3  339.17   13.80
  -2 -19  -3  383.06   13.40
   2 -19   3  361.66   13.30
  -2 -19  -3  380.76   15.20
   2  19   4   60.89    5.80
   2  19   4   75.39    6.30
   2 -19   4   76.39    6.40
  -2 -19  -4   61.19    6.30
   2 -19   4   75.19    5.10
  -2 -19  -4   74.19    6.00
  -2 -19  -4   71.49    6.20
   2 -19   4   59.69    6.50
   2  19   5   15.50    3.70
   2  19   5   25.60    4.50
   2 -19   5   19.80    4.00
  -2 -19  -5   22.30    3.90
  -2 -19  -5   21.40    3.90
  -2 -19  -5   17.60    4.40
   2 -19   5   21.20    3.30
   2  19   6  200.68   10.40
   2  19   6  206.28   10.50
   2 -19   6  207.78   10.30
  -2 -19  -6  189.88   10.90
   2 -19   6  203.08   10.30
  -2 -19  -6  199.78    9.40
   2  19   7    4.00    3.90
   2  19   7   16.00    4.40
   2 -19   7    9.30    3.90
  -2 -19  -7    8.00    3.20
   2 -19   7   13.70    4.00
  -2  20   8   25.90    4.50
  -2  20   8   23.90    4.30
  -2 -20   8   25.90    4.80
   2 -20  -8   26.30    4.30
  -2 -20   8   27.80    4.90
  -2  20   7   57.99    5.70
  -2  20   7   67.39    6.10
  -2  20   7   55.59    5.50
  -2 -20   7   48.60    4.40
  -2 -20   7   57.19    6.00
   2 -20  -7   46.30    5.10
  -2 -20   7   57.99    6.30
  -2  20   6    2.80    2.50
  -2  20   6    5.20    2.70
  -2  20   6    6.60    2.80
   2 -20  -6    7.30    3.00
  -2 -20   6    5.50    3.10
  -2 -20   6    5.40    2.30
   2 -20  -6    6.20    2.90
  -2 -20   6    4.20    3.10
  -2  20   5    4.90    2.60
  -2  20   5    3.20    2.70
   2 -20  -5    1.60    2.30
  -2 -20   5   -0.80    2.50
  -2 -20   5    3.20    2.80
  -2 -20   5    2.30    2.10
   2 -20  -5    2.70    2.40
  -2  20   4  177.88    8.60
  -2  20   4  182.68    8.80
  -2 -20   4  190.48    8.80
  -2 -20   4  187.78    9.20
   2 -20  -4  183.18    8.40
  -2 -20   4  183.38    8.60
   2 -20  -4  180.38    9.00
  -2 -20   4  170.48    8.20
   2 -20  -4  165.38    8.50
  -2  20   3  321.97   12.60
   2  20  -3  323.77   11.70
  -2 -20   3  338.67   12.70
   2 -20  -3  364.06   15.10
   2 -20  -3  329.67   13.10
  -2 -20   3  358.96   12.00
  -2 -20   3  326.67   12.80
   2 -20  -3  337.07   12.50
   2 -20  -3  325.07   13.10
  -2 -20   3  370.06   13.40
  -2 -20   3  328.27   13.10
   2  20  -2    2.70    2.00
  -2  20   2    2.60    2.40
   2 -20  -2    4.90    2.40
  -2 -20   2    5.70    2.30
  -2 -20   2    4.80    2.40
   2 -20  -2    1.80    2.30
   2 -20  -2    1.60    2.60
  -2 -20   2    5.00    2.60
   2 -20  -2    5.60    2.40
  -2 -20   2    0.60    2.00
   2 -20  -2    3.00    2.10
  -2 -20   2    5.10    2.70
  -2  20   1   23.90    3.40
   2 -20  -1   22.30    3.10
   2 -20  -1   25.50    4.30
   2 -20  -1   25.10    3.40
  -2 -20   1   32.80    3.90
  -2 -20   1   27.50    4.10
  -2 -20   1   24.70    3.40
   2 -20  -1   24.60    3.40
  -2 -20   1   25.80    3.60
   2 -20  -1   18.30    3.60
  -2 -20   1   29.90    3.90
   2 -20  -1   31.20    3.30
   2  20   0  100.39    6.60
  -2  20   0  100.39    5.60
   2 -20   0  103.09    6.20
  -2 -20   0   94.39    6.40
   2 -20   0  102.69    7.20
   2 -20   0   96.79    5.80
   2 -20   0   98.09    6.00
  -2 -20   0   95.59    5.70
  -2 -20   0   99.19    5.60
  -2 -20   0   85.59    5.90
  -2 -20   0  100.69    5.60
  -2  20  -1   -0.70    2.00
   2  20   1    4.20    2.70
  -2 -20  -1   -1.50    2.30
   2 -20   1    2.30    2.90
   2 -20   1    3.30    2.40
  -2 -20  -1    2.00    2.00
   2 -20   1    1.10    1.90
  -2 -20  -1    2.00    2.60
  -2 -20  -1    1.60    2.20
   2 -20   1    3.20    2.50
   2  20   2  150.18    8.20
   2  20   2  168.08    7.80
  -2  20  -2  152.08    7.10
   2 -20   2  151.18    8.10
   2 -20   2  164.78    9.40
   2 -20   2  172.48    7.90
  -2 -20  -2  145.89    8.90
  -2 -20  -2  155.98    8.20
  -2 -20  -2  157.88    7.90
   2 -20   2  150.38    7.10
   2  20   3  305.67   12.90
   2  20   3  324.97   12.50
   2 -20   3  314.07   14.00
  -2 -20  -3  284.57   11.70
  -2 -20  -3  308.27   13.50
   2 -20   3  279.37   12.20
  -2 -20  -3  286.87   12.50
   2 -20   3  306.77   11.90
   2  20   4   21.70    4.20
   2  20   4   21.60    4.00
  -2 -20  -4   18.40    4.20
  -2 -20  -4   23.70    3.80
   2 -20   4   27.70    3.80
  -2 -20  -4   20.20    3.80
   2 -20   4   20.00    3.90
   2  20   5   44.30    5.60
   2  20   5   47.80    5.80
  -2 -20  -5   49.00    5.20
   2 -20   5   34.90    5.10
  -2 -20  -5   35.40    5.50
  -2 -20  -5   49.60    5.50
   2 -20   5   42.40    4.30
   2  20   6   41.30    5.60
   2  20   6   38.00    5.40
  -2 -20  -6   47.40    5.10
   2 -20   6   41.60    5.50
  -2 -20  -6   33.50    5.70
   2 -20   6   38.60    5.30
  -2  21   8    4.00    3.00
   2 -21  -8   -0.10    2.70
  -2 -21   8    1.70    3.40
  -2  21   7    8.40    3.10
  -2  21   7   11.10    3.60
  -2 -21   7    3.90    3.40
  -2 -21   7    3.80    3.60
   2 -21  -7    9.60    3.50
  -2  21   6   76.09    6.40
  -2  21   6   92.39    6.50
  -2 -21   6   74.19    7.00
  -2 -21   6   80.89    5.20
   2 -21  -6   95.19    6.30
  -2 -21   6   91.99    7.00
  -2  21   5   12.60    3.50
  -2  21   5    9.20    3.20
  -2 -21   5    6.80    3.20
  -2 -21   5   10.50    2.80
   2 -21  -5    8.70    3.00
  -2 -21   5    6.50    3.10
   2 -21  -5    4.80    3.00
  -2  21   4    3.60    2.80
  -2  21   4    1.30    2.40
  -2 -21   4    1.30    2.80
   2 -21  -4   -0.60    2.60
   2 -21  -4    2.40    2.50
  -2 -21   4   -0.20    2.50
   2 -21  -4    2.50    2.40
  -2 -21   4    1.10    2.10
   2  21  -3   94.09    5.30
  -2  21   3   97.89    6.30
  -2 -21   3   92.39    6.20
   2 -21  -3   76.49    6.00
  -2 -21   3   89.79    6.00
  -2 -21   3   93.49    5.30
  -2 -21   3   95.89    6.20
  -2 -21   3   78.19    5.80
   2 -21  -3   86.59    6.10
   2 -21  -3  102.09    6.20
   2  21  -2    5.30    2.40
  -2  21   2    6.90    2.70
  -2 -21   2    0.70    2.20
   2 -21  -2    7.60    3.00
   2 -21  -2    6.10    2.40
  -2 -21   2    4.80    2.80
  -2 -21   2    3.50    2.50
   2 -21  -2    3.90    2.50
  -2 -21   2    1.10    2.40
   2 -21  -2    2.70    2.20
  -2 -21   2    1.20    2.60
   2 -21  -2    2.80    2.80
  -2  21   1  263.57   10.40
   2 -21  -1  240.68   10.70
   2 -21  -1  245.08   10.30
  -2 -21   1  244.38   10.90
   2 -21  -1  240.28   10.20
  -2 -21   1  243.68   10.30
  -2 -21   1  277.57   10.80
  -2 -21   1  256.57   10.10
   2 -21  -1  259.47   10.30
   2 -21  -1  258.87   12.20
  -2 -21   1  241.38   11.10
   2  21   0    0.70    2.50
  -2  21   0    3.00    2.30
   2 -21   0    4.10    2.90
   2 -21   0   -1.90    2.10
  -2 -21   0    6.20    2.20
  -2 -21   0    3.20    2.20
   2 -21   0    2.20    2.30
  -2 -21   0    6.30    2.70
  -2 -21   0    7.80    3.20
  -2 -21   0    0.60    2.40
   2 -21   0    0.60    2.10
  -2  21  -1    6.60    2.40
   2  21   1    3.90    2.60
  -2 -21  -1    4.00    2.70
   2 -21   1    2.80    2.70
   2 -21   1    2.70    2.30
   2 -21   1    5.90    2.50
   2 -21   1    1.10    2.80
  -2 -21  -1    4.10    2.90
  -2 -21  -1    2.30    2.70
   2  21   2   55.79    5.60
  -2  21  -2   42.60    4.10
  -2 -21  -2   47.90    5.50
  -2 -21  -2   47.10    5.20
   2 -21   2   52.09    5.00
  -2 -21  -2   62.39    5.50
   2 -21   2   54.09    5.30
   2 -21   2   51.69    4.60
   2  21   3   77.99    6.80
   2  21   3   74.39    6.10
   2 -21   3   75.89    6.60
  -2 -21  -3   76.69    7.30
  -2 -21  -3   71.19    6.60
  -2 -21  -3   71.69    6.20
   2 -21   3   83.99    5.80
   2  21   4  145.69    8.40
   2  21   4  125.49    7.90
   2 -21   4  130.89    8.00
  -2 -21  -4  124.69    8.00
  -2 -21  -4  126.79    9.00
  -2 -21  -4  136.39    7.70
   2 -21   4  123.19    7.10
   2  21   5   -4.00    2.80
   2  21   5    1.70    3.00
   2 -21   5   -0.80    3.00
  -2 -21  -5   -1.00    3.00
   2 -21   5    0.20    2.70
   2 -21   5    0.30    2.30
  -2 -21  -5   -2.20    2.60
   2  21   6   24.40    4.70
   2  21   6   20.60    4.80
  -2 -21  -6   22.10    5.10
   2 -21   6   20.60    4.20
   2 -21   6   21.00    3.30
  -2 -21  -6   31.20    4.40
   2 -21   6   19.90    4.70
  -2  22   7   62.89    6.40
  -2  22   7   59.99    5.80
   2 -22  -7   60.89    6.00
  -2 -22   7   61.39    6.80
  -2  22   6    1.50    2.50
  -2  22   6    4.50    3.00
  -2 -22   6   -1.50    3.00
  -2 -22   6    1.60    2.30
  -2 -22   6   -0.80    3.00
   2 -22  -6    0.10    2.90
  -2  22   5   25.20    4.30
  -2  22   5   30.60    4.50
  -2 -22   5   23.70    4.20
  -2 -22   5   26.30    3.80
   2 -22  -5   25.30    4.10
   2 -22  -5   25.70    4.20
  -2 -22   5   18.60    4.10
  -2  22   4    7.80    3.10
  -2 -22   4    4.30    3.20
   2 -22  -4    3.70    2.70
   2 -22  -4    3.10    3.00
  -2 -22   4    6.80    3.10
  -2 -22   4    2.90    2.60
  -2  22   3   29.40    4.50
   2  22  -3   33.20    3.80
  -2 -22   3   32.10    4.20
   2 -22  -3   40.00    4.60
  -2 -22   3   31.30    4.10
   2 -22  -3   34.30    4.50
   2 -22  -3   40.10    4.80
  -2 -22   3   36.00    4.00
  -2 -22   3   27.70    4.10
  -2 -22   3   32.70    4.60
   2  22  -2  191.88    8.50
  -2  22   2  208.88    9.30
   2 -22  -2  209.78    9.40
  -2 -22   2  195.18    8.60
  -2 -22   2  188.18    9.40
   2 -22  -2  193.38    9.00
   2 -22  -2  195.88    9.50
  -2 -22   2  195.88    9.70
  -2 -22   2  211.28    9.60
  -2 -22   2  190.28    9.10
   2 -22  -2  197.88    9.20
  -2  22   1   97.99    6.10
   2  22  -1  101.59    6.10
  -2 -22   1   87.99    6.00
  -2 -22   1  103.99    6.30
   2 -22  -1   90.79    6.20
   2 -22  -1   90.49    6.30
   2 -22  -1   87.49    5.90
  -2 -22   1   82.69    5.90
  -2 -22   1   85.69    6.30
  -2 -22   1   89.29    6.20
  -2  22   0   12.30    3.10
   2 -22   0   17.20    3.30
   2 -22   0   10.40    2.90
  -2 -22   0    9.10    2.90
  -2 -22   0   13.50    3.50
   2 -22   0    9.60    3.00
  -2 -22   0   11.70    3.30
   2 -22   0    7.50    2.60
  -2 -22   0   13.20    3.00
  -2  22  -1  229.78    9.60
   2  22   1  229.18   10.80
  -2 -22  -1  225.78   10.80
   2 -22   1  224.48   10.40
  -2 -22  -1  237.38   11.50
   2 -22   1  246.28    9.90
  -2 -22  -1  245.28   10.20
   2 -22   1  216.78   10.20
  -2  22  -2   10.00    2.60
   2  22   2    6.90    3.00
  -2 -22  -2    8.40    3.50
  -2 -22  -2    5.50    3.00
   2 -22   2    7.80    3.10
  -2 -22  -2    7.50    3.20
   2 -22   2    8.00    2.90
   2 -22   2   10.40    2.90
   2  22   3    8.20    3.60
  -2 -22  -3    5.60    3.00
  -2 -22  -3    3.20    2.90
   2 -22   3    0.70    2.70
  -2 -22  -3    5.30    3.40
   2 -22   3    6.10    3.10
   2  22   4    1.90    3.10
   2  22   4   -1.60    2.50
  -2 -22  -4    2.20    2.90
  -2 -22  -4    4.70    3.50
  -2 -22  -4    2.50    2.70
   2 -22   4   -0.80    3.20
   2 -22   4    3.20    2.60
   2  22   5    4.90    3.00
   2  22   5   -0.30    3.00
   2 -22   5    0.40    2.80
  -2 -22  -5   -3.80    3.40
   2 -22   5    1.30    3.40
  -2 -22  -5    4.50    3.10
   2 -22   5   -1.30    2.50
  -2  23   6   22.80    4.00
  -2  23   6   19.80    4.40
  -2 -23   6   24.80    4.60
   2 -23  -6   18.30    4.00
  -2 -23   6   18.90    3.30
  -2 -23   6   21.70    5.00
  -2  23   5   22.90    4.50
  -2 -23   5   17.60    3.60
   2 -23  -5   18.20    4.10
  -2 -23   5   22.40    4.50
  -2 -23   5   28.20    4.90
   2 -23  -5   18.20    3.90
  -2  23   4   43.50    5.30
  -2 -23   4   34.40    4.80
   2 -23  -4   26.70    4.30
  -2 -23   4   33.40    4.30
  -2 -23   4   39.70    5.00
   2 -23  -4   37.60    4.90
  -2  23   3   20.10    3.90
  -2 -23   3   21.40    3.90
   2 -23  -3   19.90    3.80
  -2 -23   3   20.50    3.70
  -2 -23   3   18.20    3.90
   2 -23  -3   19.70    3.70
   2 -23  -3   11.70    3.50
  -2  23   2  246.58   11.20
   2  23  -2  265.17   10.90
  -2 -23   2  270.47   10.90
  -2 -23   2  311.97   12.10
  -2 -23   2  279.27   11.70
  -2 -23   2  272.97   12.00
   2 -23  -2  274.27   11.60
   2 -23  -2  272.07   11.30
   2 -23  -2  286.67   12.30
  -2 -23   2  255.97   11.60
   2  23  -1    9.80    3.00
  -2  23   1    5.30    2.90
   2 -23  -1    8.70    3.20
  -2 -23   1    6.80    2.90
  -2 -23   1   10.00    3.30
   2 -23  -1    5.20    2.90
  -2 -23   1    8.00    2.80
  -2 -23   1    4.30    2.80
  -2 -23   1   11.00    2.90
   2 -23  -1   12.70    3.20
   2  23   0    0.40    2.30
  -2  23   0    1.50    2.50
   2 -23   0    3.00    2.70
   2 -23   0    3.90    2.90
  -2 -23   0    3.20    2.70
   2 -23   0    1.80    2.80
  -2 -23   0    1.20    2.90
  -2 -23   0    0.10    2.80
  -2  23  -1    3.10    2.40
   2  23   1    4.90    3.30
   2 -23   1    4.00    2.70
  -2 -23  -1   -4.00    2.40
   2 -23   1   -1.50    2.70
   2 -23   1    4.10    2.70
  -2 -23  -1   -1.20    3.00
  -2 -23  -1    1.50    2.80
   2  23   2    9.90    3.60
  -2  23  -2    8.60    2.80
  -2 -23  -2    0.20    3.10
  -2 -23  -2    3.20    3.00
   2 -23   2    0.60    2.90
   2 -23   2    8.90    3.30
   2 -23   2    8.80    2.80
  -2 -23  -2   10.70    3.40
   2  23   3  287.87   13.30
  -2 -23  -3  301.77   13.20
  -2 -23  -3  314.67   12.80
   2 -23   3  301.67   12.60
  -2 -23  -3  302.57   14.30
   2 -23   3  290.47   12.90
   2  23   4    1.50    3.00
   2 -23   4    2.80    3.20
  -2 -23  -4   -3.40    3.60
   2 -23   4    1.10    2.60
  -2 -23  -4    0.60    2.80
  -2 -23  -4    0.20    2.80
  -2  24   5   31.30    4.90
   2 -24  -5   42.50    5.60
   2 -24  -5   48.50    5.40
  -2 -24   5   55.49    6.20
  -2 -24   5   50.29    6.00
  -2  24   4   13.00    3.70
  -2 -24   4    6.10    3.50
  -2 -24   4   22.10    4.20
  -2 -24   4   19.30    3.80
   2 -24  -4   16.10    3.90
   2 -24  -4   13.00    4.00
  -2  24   3  164.78    8.90
   2 -24  -3  167.28    8.90
  -2 -24   3  148.19    8.50
  -2 -24   3  175.68    9.20
  -2 -24   3  161.58    8.60
   2 -24  -3  150.68    9.20
  -2  24   2   12.60    3.40
   2  24  -2    9.50    2.90
  -2 -24   2    1.70    3.10
   2 -24  -2   10.00    3.50
  -2 -24   2    9.00    3.10
  -2 -24   2   10.30    3.20
  -2 -24   2   15.30    3.70
  -2 -24   2   11.60    3.40
   2 -24  -2    6.10    3.30
   2  24  -1   90.99    6.10
  -2  24   1  101.29    6.70
  -2 -24   1  102.39    6.70
   2 -24  -1   86.39    7.30
  -2 -24   1  100.09    7.20
  -2 -24   1  101.99    7.30
  -2 -24   1  102.69    6.60
  -2 -24   1   93.69    6.50
   2 -24  -1   87.99    6.50
   2 -24  -1   97.59    6.50
   2  24   0    0.60    2.40
  -2  24   0   -0.20    2.40
   2 -24   0    2.40    2.60
   2 -24   0    0.80    2.60
  -2 -24   0   -0.30    2.60
  -2 -24   0   -0.30    2.50
   2 -24   0   -0.20    2.60
  -2 -24   0   -1.10    2.70
   2  24   1   33.30    4.60
  -2  24  -1   19.40    3.60
  -2 -24  -1   20.20    4.40
  -2 -24  -1   27.40    4.80
   2 -24   1   30.00    4.20
   2 -24   1   28.20    4.10
   2 -24   1   21.60    4.00
   2 -24   1   21.50    4.10
  -2 -24  -1   33.00    4.60
   2  24   2   23.30    4.80
  -2 -24  -2   19.10    4.20
   2 -24   2   20.60    4.00
  -2 -24  -2   23.20    4.70
  -2 -24  -2   26.90    4.70
   2 -24   2   26.30    4.70
   2  24   3    2.30    3.50
  -2 -24  -3    0.30    3.60
   2 -24   3   -1.40    2.90
   2 -24   3    2.00    2.80
  -2 -24  -3   -4.10    2.90
  -2 -24  -3    5.40    3.40
  -2  25   4   33.50    5.20
  -2 -25   4   28.10    4.80
  -2 -25   4   24.00    4.60
   2 -25  -4   27.40    4.60
  -2 -25   4   34.40    4.70
  -2  25   3   60.49    6.20
  -2 -25   3   62.59    6.20
   2 -25  -3   59.19    6.20
  -2 -25   3   66.19    6.30
   2 -25  -3   56.79    6.00
  -2 -25   3   70.89    6.50
   2  25  -2   21.60    3.60
  -2  25   2   17.90    4.00
  -2 -25   2    9.10    3.40
  -2 -25   2   16.20    3.60
  -2 -25   2   13.10    3.80
  -2 -25   2   14.90    3.50
   2 -25  -2   11.60    3.70
   2 -25  -2   16.30    3.90
  -2  25   1   34.60    4.70
   2  25  -1   26.60    4.20
   2 -25  -1   24.20    4.30
  -2 -25   1   22.90    4.50
  -2 -25   1   21.60    4.00
   2 -25  -1   25.80    4.40
  -2 -25   1   28.30    4.60
  -2  25   0   10.50    3.40
   2  25   0    2.20    2.90
  -2 -25   0    5.70    3.60
   2 -25   0    5.40    2.90
  -2 -25   0    4.80    3.60
   2 -25   0    3.40    3.30
  -2 -25   0    6.20    3.30
   2 -25   0    4.20    3.20
  -2  25  -1   24.80    3.90
   2  25   1   21.70    4.40
  -2 -25  -1   24.60    4.50
   2 -25   1   14.60    3.80
  -2 -25  -1   20.60    4.50
   2 -25   1   21.00    3.80
  -2 -25  -1   28.20    4.60
   2 -25   1   18.80    4.30
   2  25   2    6.90    3.50
   2  25   2    9.50    3.50
  -2 -25  -2    6.70    3.40
   2 -25   2   11.20    4.00
   2 -25   2   17.00    3.90
  -2 -25  -2    4.40    3.30
   2 -25   2   10.40    3.70
  -2 -25  -2    8.70    3.70
  -3   0  13    2.40    3.40
  -3   0  13   -1.20    2.80
  -3   0  13    3.40    2.90
  -3   0  12   55.59    5.80
  -3   0  12   64.39    6.00
  -3   0  11   -1.80    2.30
  -3   0  10    6.70    2.50
  -3   0  10    7.60    2.10
  -3   0   9    0.50    1.30
  -3   0   9   -2.20    1.50
  -3   0   9    1.20    1.40
  -3   0   8 1371.46   39.60
  -3   0   8 1409.46   39.10
  -3   0   8 1370.46   39.90
  -3   0   8 1403.66   40.10
  -3   0   7    2.40    1.20
  -3   0   7    0.20    0.90
  -3   0   7   -0.60    0.90
  -3   0   6  323.07   10.20
  -3   0   6  334.67    9.30
  -3   0   6  336.67   10.20
  -3   0   6  328.37   10.60
  -3   0   5    0.20    0.80
  -3   0   5    0.20    0.70
  -3   0   5   -0.50    0.50
  -3   0   5    1.70    1.00
  -3   0   5    0.40    0.40
  -3   0   4   28.00    1.60
  -3   0   4   27.20    1.80
  -3   0   4   26.90    1.80
  -3   0   4   30.10    1.40
  -3   0   4   30.50    1.40
  -3   0   4   27.60    1.90
  -3   0   3   -0.50    0.50
  -3   0   3   -1.40    0.70
  -3   0   3   -0.60    0.50
  -3   0   3   -0.70    0.50
   3   0  -3   -0.30    0.50
  -3   0   3    0.00    0.70
   3   0  -3   -1.40    0.60
   3   0  -3   -0.60    0.50
  -3   0   3   -2.10    0.50
  -3   0   3   -0.20    0.70
  -3   0   2  508.65   13.70
  -3   0   2  517.55   14.10
  -3   0   2  502.35   14.70
   3   0  -2  476.05   15.90
   3   0  -2  493.55   15.10
  -3   0   2  506.05   14.70
   3   0  -2  511.45   14.60
  -3   0   2  502.15   15.90
  -3   0   2  489.65   14.80
   3   0  -2  542.75   14.00
   3   0  -2  507.75   14.70
  -3   0   2  524.75   14.90
   3   0  -2  525.85   14.50
  -3   0   1   -0.80    0.70
  -3   0   1   -0.40    0.70
   3   0  -1    0.60    0.70
  -3   0   1    0.70    0.60
  -3   0   1   -0.30    0.60
   3   0  -1    0.00    0.60
   3   0  -1   -0.40    0.40
   3   0  -1    0.90    0.80
   3   0  -1   -0.10    0.60
   3   0  -1    1.20    0.60
  -3   0   1    3.00    0.60
   3   0  -1    0.30    0.60
  -3   0   1    0.90    0.80
  -3   0   0  798.22   23.00
  -3   0   0  819.12   23.60
  -3   0   0  811.92   23.50
  -3   0   0  813.22   21.70
   3   0   0  801.52   23.00
   3   0   0  842.22   23.00
   3   0   0  795.12   23.30
   3   0   0  781.82   25.60
  -3   0   0  789.32   23.20
   3   0   0  807.62   22.70
  -3   0   0  864.41   23.50
   3   0   0  787.12   24.00
   3   0   0  839.62   22.90
   3   0   1   -1.20    0.70
  -3   0  -1   -1.90    0.70
   3   0   1   -0.80    0.60
  -3   0  -1   -0.50    1.00
   3   0   1   -0.70    0.70
   3   0   1   -1.40    0.80
  -3   0  -1   -0.80    0.50
   3   0   1   -0.40    0.90
  -3   0  -1    0.50    1.10
   3   0   1   -0.50    1.10
   3   0   1   -1.70    0.70
  -3   0  -1   -0.30    0.70
  -3   0  -1   -1.80    0.50
  -3   0  -2 1142.29   31.80
  -3   0  -2 1121.59   32.20
  -3   0  -2 1119.19   29.70
  -3   0  -2 1138.59   31.40
  -3   0  -2 1095.89   32.00
   3   0   2 1121.09   32.10
   3   0   2 1135.99   31.00
   3   0   2 1089.99   33.10
   3   0   2 1143.19   31.90
   3   0   2 1083.89   31.60
   3   0   2 1093.49   31.60
  -3   0  -3    0.10    0.60
  -3   0  -3    0.00    0.90
   3   0   3   -0.30    0.90
   3   0   3   -0.80    0.80
  -3   0  -3    0.10    0.80
   3   0   3   -0.50    0.70
  -3   0  -3   -0.40    1.00
   3   0   3    1.10    1.10
   3   0   3    0.20    1.00
   3   0   3    0.70    1.30
   3   0   4  111.49    4.90
  -3   0  -4  110.69    4.20
   3   0   4  110.49    5.60
   3   0   4  112.39    4.20
   3   0   4  111.69    5.00
   3   0   4  116.79    4.80
   3   0   4  107.99    4.80
   3   0   5    0.10    1.30
   3   0   5   -0.30    1.40
   3   0   5    0.80    1.40
  -3   0  -5   -0.40    0.80
   3   0   5    0.70    1.20
   3   0   5    2.20    1.80
   3   0   5   -0.80    0.80
   3   0   6   17.60    2.70
   3   0   6   20.80    3.50
  -3   0  -6   24.60    2.10
   3   0   6   23.20    3.00
   3   0   6   18.30    2.30
   3   0   6   20.30    3.30
   3   0   6   25.50    2.80
   3   0   7    0.10    1.70
   3   0   7    1.30    2.40
   3   0   7    1.10    1.80
   3   0   7    0.40    2.10
   3   0   7   -0.30    1.50
   3   0   7    2.40    2.00
   3   0   8  109.59    5.80
   3   0   8  121.29    6.50
   3   0   8  127.09    8.00
   3   0   8  125.69    7.30
   3   0   8  116.49    6.60
   3   0   8  118.19    7.90
   3   0   9    4.20    3.00
   3   0   9   -3.50    3.10
   3   0   9    1.40    2.20
   3   0   9    0.90    2.60
   3   0   9    1.30    1.80
   3   0  10  433.86   17.30
   3   0  10  413.06   18.40
  -3   1  13   26.70    4.80
  -3   1  13   33.50    5.10
  -3   1  13   25.10    5.10
  -3  -1  13   20.30    4.20
  -3  -1  13   22.20    4.30
  -3  -1  13   19.10    4.80
  -3   1  12   89.49    6.70
  -3   1  12   82.79    6.80
  -3  -1  12   75.09    6.30
  -3  -1  12   72.09    6.60
  -3   1  11   36.30    4.30
  -3  -1  11   43.00    4.60
  -3   1  10    9.20    2.30
  -3   1  10    3.60    2.10
  -3  -1  10    6.00    2.00
  -3  -1  10    4.70    2.20
  -3   1   9  210.88    7.70
  -3   1   9  192.18    8.40
  -3   1   9  210.58    8.00
  -3  -1   9  212.18    7.90
  -3  -1   9  197.68    7.90
  -3   1   8    0.80    1.20
  -3   1   8   -0.20    1.10
  -3  -1   8    1.00    1.20
  -3  -1   8   -0.80    1.20
  -3   1   7  169.58    5.40
  -3   1   7  161.38    5.90
  -3   1   7  157.78    5.50
  -3   1   7  159.78    6.00
  -3   1   7  161.68    4.90
  -3  -1   7  161.68    6.20
  -3  -1   7  170.18    5.90
   3  -1  -7  155.38    4.70
  -3  -1   7  150.58    5.90
  -3   1   6   10.40    1.20
  -3   1   6   10.10    0.90
  -3   1   6   10.10    1.30
  -3   1   6    7.50    1.30
   3   1  -6    9.40    0.60
  -3  -1   6    8.50    1.30
  -3  -1   6   11.30    0.90
  -3  -1   6    6.60    1.40
  -3   1   5    1.80    0.70
  -3   1   5    1.50    0.60
  -3   1   5    3.70    0.70
  -3   1   5    0.60    0.90
  -3   1   5    1.20    0.90
  -3  -1   5    1.70    1.00
  -3  -1   5    1.50    0.40
  -3  -1   5    1.00    0.90
  -3  -1   5    1.30    0.80
  -3   1   4  264.57    7.70
  -3   1   4  264.87    7.50
  -3   1   4  269.67    8.00
  -3   1   4  264.47    8.50
  -3   1   4  272.67    7.70
  -3   1   4  264.67    9.20
  -3   1   4  251.87    8.40
  -3  -1   4  262.17    8.20
  -3  -1   4  254.87    8.50
  -3  -1   4  268.77    8.30
  -3  -1   4  272.57    7.60
  -3  -1   4  265.47    7.30
   3  -1  -4  269.57    7.90
  -3   1   3  129.69    4.00
  -3   1   3  130.59    4.80
  -3   1   3  133.39    4.60
   3   1  -3  135.59    4.20
  -3   1   3  127.89    4.30
   3   1  -3  135.79    4.30
  -3   1   3  124.59    4.60
  -3   1   3  130.19    4.20
  -3  -1   3  127.89    4.00
   3  -1  -3  137.49    4.10
   3  -1  -3  135.19    4.50
   3  -1  -3  132.19    4.30
  -3  -1   3  124.39    4.40
  -3  -1   3  133.49    4.50
  -3  -1   3  131.09    4.40
  -3  -1   3  126.39    4.60
  -3  -1   3  135.59    4.60
   3   1  -2 1819.82   48.60
  -3   1   2 1746.83   45.80
   3   1  -2 1679.03   54.29
   3   1  -2 1737.73   49.99
  -3   1   2 1666.23   49.20
  -3   1   2 1792.72   49.10
  -3   1   2 1718.23   54.29
  -3   1   2 1839.62   49.20
   3   1  -2 1881.31   49.30
   3   1  -2 1739.43   48.30
  -3   1   2 1774.02   49.10
   3   1  -2 1834.82   49.40
  -3   1   2 1769.52   47.20
  -3  -1   2 1727.53   49.00
   3  -1  -2 1866.31   48.40
  -3  -1   2 1717.93   54.09
   3  -1  -2 1659.93   54.19
  -3  -1   2 1804.22   45.90
  -3  -1   2 1715.03   49.20
   3  -1  -2 1765.62   48.20
  -3  -1   2 1729.93   49.30
   3  -1  -2 1791.42   48.40
   3  -1  -2 1789.72   50.19
   3  -1  -2 1778.82   49.30
  -3  -1   2 1707.83   49.20
   3   1  -1 2557.04   69.99
   3   1  -1 2567.04   68.79
  -3   1   1 2442.36   77.09
   3   1  -1 2464.35   77.69
  -3   1   1 2463.45   69.69
  -3   1   1 2584.24   65.09
   3   1  -1 2548.45   68.89
   3   1  -1 2642.54   69.69
   3   1  -1 2549.54   68.29
  -3   1   1 2490.65   69.69
   3   1  -1 2441.16   70.99
  -3   1   1 2625.44   69.79
  -3   1   1 2417.46   66.89
  -3   1   1 2518.75   69.69
  -3  -1   1 2526.85   69.59
  -3  -1   1 2505.95   69.79
   3  -1  -1 2454.25   71.09
  -3  -1   1 2427.36   69.59
   3  -1  -1 2464.75   68.59
  -3  -1   1 2565.64   65.09
  -3  -1   1 2561.14   70.69
   3  -1  -1 2468.15   68.29
   3  -1  -1 2581.64   69.99
  -3  -1   1 2462.25   69.79
   3  -1  -1 2584.44   69.69
   3  -1  -1 2313.17   77.09
   3   1   0  369.56   11.00
  -3   1   0  381.76   10.70
  -3   1   0  346.77   10.90
  -3   1   0  357.46   10.70
   3   1   0  367.16   10.70
  -3   1   0  357.76   11.20
   3   1   0  362.16   11.50
  -3   1   0  371.46   10.20
   3   1   0  365.56   10.80
  -3   1   0  362.76   11.10
   3   1   0  348.97   11.80
   3   1   0  364.86   10.50
  -3   1   0  364.46   10.50
   3   1   0  365.76   11.00
  -3   1   0  364.36   12.00
  -3  -1   0  360.96   10.20
   3  -1   0  358.36   10.60
  -3  -1   0  371.26   11.00
   3  -1   0  365.46   10.70
   3  -1   0  359.06   10.70
   3  -1   0  359.66   10.90
   3  -1   0  344.47   12.00
  -3  -1   0  369.66   10.60
  -3  -1   0  350.06   11.00
  -3  -1   0  361.76   11.30
  -3  -1   0  361.96   11.10
   3  -1   0  354.96   11.40
   3   1   1   91.29    3.60
   3   1   1   91.59    3.80
  -3   1  -1   86.49    3.20
   3   1   1   91.79    4.10
   3   1   1   88.19    3.50
  -3   1  -1   85.09    3.20
   3   1   1   88.19    3.50
   3   1   1   94.89    3.30
  -3   1  -1   88.39    3.60
  -3   1  -1   91.69    3.00
  -3   1  -1   83.89    3.90
  -3   1  -1   93.19    3.80
  -3  -1  -1   84.59    3.50
   3  -1   1   90.19    4.10
   3  -1   1   87.69    3.50
   3  -1   1   96.49    3.40
  -3  -1  -1   94.59    4.00
  -3  -1  -1   89.09    3.30
  -3  -1  -1   93.39    3.10
   3  -1   1   90.59    3.50
   3  -1   1   88.49    4.00
  -3  -1  -1   93.79    3.40
   3  -1   1   93.69    3.70
  -3   1  -2   56.39    2.80
   3   1   2   57.39    2.80
   3   1   2   62.59    2.50
   3   1   2   56.79    3.00
   3   1   2   62.09    3.40
  -3   1  -2   59.39    2.40
  -3   1  -2   57.69    3.00
   3   1   2   60.19    2.90
  -3   1  -2   58.59    2.50
  -3   1  -2   64.99    2.20
   3   1   2   61.29    3.00
   3  -1   2   54.79    2.80
   3  -1   2   59.29    2.80
  -3  -1  -2   56.39    2.20
  -3  -1  -2   59.69    2.70
   3  -1   2   57.59    2.80
   3  -1   2   59.09    3.40
   3  -1   2   57.49    2.50
   3  -1   2   55.19    3.40
  -3  -1  -2   52.49    3.00
  -3  -1  -2   58.09    2.80
  -3  -1  -2   58.79    2.50
   3   1   3  969.50   29.20
   3   1   3  972.80   28.00
   3   1   3  925.91   27.60
  -3   1  -3  962.80   25.80
   3   1   3  949.31   27.70
  -3   1  -3  923.31   27.90
   3   1   3  980.60   26.70
   3   1   3  984.20   28.00
  -3   1  -3  942.41   28.00
  -3  -1  -3 1002.20   27.80
   3  -1   3  946.61   31.40
   3  -1   3  961.20   27.50
   3  -1   3  947.01   27.90
   3  -1   3  979.40   27.70
  -3  -1  -3  953.20   25.90
   3  -1   3  971.00   26.90
  -3  -1  -3  990.80   28.40
  -3  -1  -3  920.21   27.80
   3  -1   3  966.20   28.00
   3  -1   3  936.81   29.10
   3   1   4  694.63   20.60
   3   1   4  676.63   21.80
   3   1   4  677.33   20.60
  -3   1  -4  669.13   18.80
   3   1   4  654.83   20.30
   3   1   4  653.83   20.70
   3   1   4  720.93   19.40
   3  -1   4  675.13   23.30
  -3  -1  -4  665.43   20.40
  -3  -1  -4  674.53   18.90
   3  -1   4  676.43   20.30
   3  -1   4  662.23   21.70
   3  -1   4  681.23   20.40
   3  -1   4  714.13   19.60
   3  -1   4  709.43   20.50
   3  -1   4  690.23   20.80
   3   1   5   30.90    3.60
   3   1   5   32.30    3.20
   3   1   5   35.30    3.10
   3   1   5   33.70    2.90
  -3   1  -5   37.60    2.30
   3   1   5   35.60    3.30
   3   1   5   37.60    2.00
   3  -1   5   28.20    3.00
   3  -1   5   40.40    2.90
   3  -1   5   37.20    2.30
   3  -1   5   31.60    3.60
  -3  -1  -5   36.10    2.30
   3  -1   5   36.50    3.80
   3  -1   5   33.60    2.80
   3  -1   5   37.90    3.20
   3   1   6   15.80    2.50
   3   1   6   18.40    2.80
  -3   1  -6   21.10    1.90
   3   1   6   15.20    2.60
   3   1   6   15.80    3.20
   3   1   6   16.50    2.30
   3  -1   6   17.00    2.70
   3  -1   6   18.30    2.60
   3  -1   6   21.30    3.40
  -3  -1  -6   16.80    1.90
   3  -1   6   20.60    3.30
   3  -1   6   16.00    2.70
   3  -1   6   19.60    2.40
   3   1   7    8.20    2.50
   3   1   7   11.00    2.40
   3   1   7    3.50    2.30
   3   1   7    5.50    2.70
   3   1   7    7.00    2.00
   3  -1   7   12.00    2.50
   3  -1   7    9.50    2.90
   3  -1   7    8.20    2.50
   3  -1   7    8.00    2.90
   3  -1   7    6.40    1.90
   3  -1   7    4.50    2.10
   3   1   8  400.16   16.60
   3   1   8  351.56   15.20
   3   1   8  376.66   14.10
   3   1   8  402.26   13.70
   3   1   8  367.76   14.40
   3   1   8  375.66   13.20
   3  -1   8  387.26   14.50
   3  -1   8  375.26   16.40
   3  -1   8  372.16   15.50
   3  -1   8  397.96   13.90
   3  -1   8  342.47   12.90
   3  -1   8  382.06   13.90
   3   1   9    1.40    3.20
   3   1   9    0.00    2.40
   3   1   9    3.20    2.90
   3   1   9   -3.00    2.60
   3   1   9    0.70    1.90
   3  -1   9   -0.40    1.70
   3  -1   9    3.50    2.40
   3  -1   9    0.80    3.30
   3  -1   9   -0.70    2.60
   3   1  10   90.99    8.50
   3   1  10   89.09    7.90
   3  -1  10   97.19    9.00
   3  -1  10   79.19    7.50
  -3   2  13   18.90    4.70
  -3   2  13   27.70    4.80
  -3   2  13   13.90    4.40
  -3  -2  13   22.80    4.10
  -3  -2  13   10.20    4.10
  -3  -2  13   18.90    4.30
  -3   2  12   81.99    7.20
  -3   2  12   81.99    6.90
  -3  -2  12   70.79    6.90
  -3  -2  12   73.39    6.10
  -3   2  11   66.49    5.70
  -3  -2  11   59.49    5.40
  -3  -2  11   72.49    5.90
  -3  -2  11   62.19    5.40
  -3   2  10   -0.30    1.70
  -3   2  10    2.60    2.20
  -3  -2  10    0.00    1.90
  -3  -2  10    1.30    1.70
  -3   2   9   97.39    5.60
  -3   2   9   97.69    5.00
  -3  -2   9  100.59    5.10
  -3  -2   9   95.89    4.90
  -3  -2   9   96.99    4.50
  -3   2   8  442.86   14.00
  -3   2   8  448.46   13.80
  -3  -2   8  425.26   14.20
  -3  -2   8  436.96   14.00
  -3   2   7  381.56   11.20
  -3   2   7  386.66   11.00
  -3   2   7  381.36   12.00
  -3   2   7  382.26   12.10
  -3   2   7  392.26   11.40
   3  -2  -7  380.76   10.60
  -3  -2   7  374.56   12.50
  -3   2   6  971.10   28.50
  -3   2   6  983.00   26.80
  -3   2   6  950.80   27.50
  -3   2   6  960.70   27.20
  -3   2   6  968.80   26.30
  -3   2   6  923.21   27.90
  -3  -2   6  951.70   28.30
  -3  -2   6 1009.80   27.10
  -3   2   5  208.18    6.20
  -3   2   5  197.48    6.20
  -3   2   5  206.28    6.40
  -3   2   5  199.18    6.80
  -3   2   5  199.48    7.10
  -3  -2   5  195.28    6.80
  -3  -2   5  217.28    6.20
   3  -2  -5  206.28    6.30
  -3   2   4  793.92   23.70
  -3   2   4  820.82   22.40
  -3   2   4  808.72   23.10
  -3   2   4  841.32   22.90
  -3   2   4  834.12   21.80
  -3   2   4  809.32   23.70
  -3  -2   4  797.52   23.60
   3  -2  -4  829.22   23.00
  -3  -2   4  820.52   21.50
  -3  -2   4  819.02   23.50
   3  -2  -4  831.32   23.30
  -3   2   3   11.80    1.30
  -3   2   3   10.50    1.30
  -3   2   3   11.40    1.00
   3   2  -3   11.00    0.90
  -3   2   3    7.80    1.20
  -3   2   3   11.20    0.60
  -3   2   3   10.30    1.00
  -3   2   3   10.60    1.10
  -3  -2   3    9.40    0.90
   3  -2  -3   11.40    1.10
  -3  -2   3    8.60    1.10
  -3  -2   3    9.80    1.00
   3  -2  -3    9.00    1.10
   3  -2  -3   11.40    0.80
   3  -2  -3    9.30    1.20
  -3  -2   3    9.30    1.20
   3   2  -2 1846.62   51.39
  -3   2   2 1781.72   51.39
  -3   2   2 1851.51   51.19
  -3   2   2 1876.91   49.30
  -3   2   2 1877.21   51.29
  -3   2   2 1855.91   56.79
   3   2  -2 1918.41   50.79
  -3   2   2 1823.52   51.29
   3   2  -2 1838.72   50.69
  -3   2   2 1838.42   47.80
   3   2  -2 1960.10   50.69
   3   2  -2 1751.92   52.09
   3  -2  -2 1762.32   56.69
   3  -2  -2 1848.72   52.39
  -3  -2   2 1817.22   51.39
  -3  -2   2 1797.72   51.39
  -3  -2   2 1846.02   47.80
  -3  -2   2 1876.11   50.99
   3  -2  -2 1861.01   51.09
   3  -2  -2 1832.12   50.29
  -3  -2   2 1766.62   51.39
   3  -2  -2 1818.92   51.49
  -3   2   1   67.69    2.70
  -3   2   1   72.09    2.80
  -3   2   1   75.69    3.10
  -3   2   1   72.29    2.70
   3   2  -1   70.79    2.80
   3   2  -1   66.59    3.00
   3   2  -1   68.09    2.60
   3   2  -1   75.99    2.60
  -3   2   1   68.49    2.90
   3   2  -1   69.29    2.80
   3   2  -1   72.99    2.80
   3   2  -1   67.89    2.90
  -3   2   1   70.79    2.80
  -3   2   1   72.39    2.60
   3  -2  -1   65.39    3.00
  -3  -2   1   69.79    2.80
  -3  -2   1   67.49    3.10
   3  -2  -1   71.49    2.80
   3  -2  -1   73.69    3.10
  -3  -2   1   68.49    2.90
   3  -2  -1   69.19    2.80
  -3  -2   1   68.89    2.70
  -3  -2   1   71.69    3.00
  -3  -2   1   69.39    2.70
   3  -2  -1   68.59    2.60
  -3   2   0  217.58    6.80
   3   2   0  218.58    6.80
   3   2   0  211.68    7.10
   3   2   0  215.48    6.60
  -3   2   0  225.58    6.40
  -3   2   0  206.28    6.60
   3   2   0  210.28    6.50
  -3   2   0  214.38    7.60
  -3   2   0  214.88    6.50
  -3   2   0  214.28    7.20
  -3   2   0  208.68    6.30
   3   2   0  209.98    7.20
  -3   2   0  206.28    6.90
  -3  -2   0  198.58    6.40
   3  -2   0  217.58    6.70
   3  -2   0  205.58    6.70
  -3  -2   0  212.18    6.80
   3  -2   0  209.68    7.60
   3  -2   0  207.38    6.50
   3  -2   0  205.28    7.20
  -3  -2   0  201.38    6.90
  -3  -2   0  197.08    7.10
  -3  -2   0  212.58    7.00
   3  -2   0  211.98    6.60
  -3  -2   0  203.98    6.40
  -3   2  -1    0.40    0.70
  -3   2  -1    0.50    0.80
  -3   2  -1    1.00    0.90
   3   2   1    3.70    1.30
   3   2   1   -0.40    0.80
   3   2   1    0.20    0.80
  -3   2  -1    2.70    0.40
   3   2   1    0.50    0.60
   3   2   1    0.20    0.80
   3   2   1    0.90    1.10
  -3   2  -1    1.00    0.70
  -3   2  -1    0.60    1.10
   3  -2   1    1.90    1.20
  -3  -2  -1   -0.70    0.80
  -3  -2  -1    2.00    1.10
   3  -2   1    0.10    0.80
   3  -2   1    1.10    1.00
   3  -2   1    0.50    0.80
  -3  -2  -1    3.40    0.60
  -3  -2  -1    1.10    0.80
   3  -2   1    0.30    0.70
  -3  -2  -1    0.20    0.80
   3  -2   1    0.70    0.80
  -3   2  -2  919.81   26.10
   3   2   2  869.51   27.00
   3   2   2  890.51   26.20
  -3   2  -2  862.61   26.00
  -3   2  -2  895.31   25.70
   3   2   2  874.41   25.70
  -3   2  -2  907.11   24.10
   3   2   2  929.51   25.00
   3   2   2  891.61   25.90
   3   2   2  952.00   26.10
  -3  -2  -2  882.81   26.40
   3  -2   2  880.91   25.80
   3  -2   2  929.21   25.60
  -3  -2  -2  917.71   26.10
  -3  -2  -2  891.21   26.00
   3  -2   2  885.71   29.20
   3  -2   2  919.51   26.10
   3  -2   2  906.61   25.30
  -3  -2  -2  899.01   24.30
  -3  -2  -2  905.51   25.10
   3  -2   2  882.71   27.10
  -3   2  -3  451.75   13.20
   3   2   3  478.65   14.40
  -3   2  -3  465.35   14.50
   3   2   3  456.05   14.60
   3   2   3  475.45   14.70
   3   2   3  474.05   15.50
   3   2   3  492.35   13.50
   3   2   3  470.75   14.70
  -3  -2  -3  478.85   15.00
   3  -2   3  480.75   16.70
   3  -2   3  480.45   14.00
   3  -2   3  454.05   14.40
  -3  -2  -3  462.55   13.50
   3  -2   3  445.86   14.40
  -3  -2  -3  462.25   14.40
  -3  -2  -3  499.05   14.40
   3  -2   3  476.75   14.20
   3  -2   3  484.45   15.60
   3   2   4  264.97    9.60
   3   2   4  270.07    9.50
   3   2   4  266.97    9.40
  -3   2  -4  271.67    8.30
   3   2   4  274.27    9.30
   3   2   4  263.57   10.20
   3   2   4  289.07    8.30
   3  -2   4  270.67    9.60
   3  -2   4  264.77   10.90
   3  -2   4  277.07    9.40
   3  -2   4  280.07    9.20
  -3  -2  -4  288.87    9.10
  -3  -2  -4  277.07    8.60
   3  -2   4  266.47   10.30
  -3  -2  -4  276.17    9.20
   3  -2   4  278.47    8.80
   3  -2   4  287.37    9.30
   3   2   5    0.80    1.70
   3   2   5    0.40    1.60
   3   2   5    1.70    1.50
   3   2   5    0.30    1.20
   3   2   5    2.90    1.50
  -3   2  -5   -0.50    0.80
   3  -2   5    1.00    1.80
   3  -2   5    0.60    1.30
   3  -2   5   -0.50    1.50
   3  -2   5   -1.00    1.00
   3  -2   5    0.10    1.30
   3  -2   5   -1.90    1.30
  -3  -2  -5    1.00    1.00
   3  -2   5    0.70    1.10
   3   2   6  204.58    8.00
  -3   2  -6  217.68    6.70
   3   2   6  193.78    9.10
   3   2   6  186.08    8.30
   3   2   6  215.98    8.60
   3   2   6  206.68    8.00
   3  -2   6  198.68    8.40
   3  -2   6  213.08    8.10
  -3  -2  -6  210.18    7.00
   3  -2   6  204.58    7.70
   3  -2   6  210.68    9.90
   3  -2   6  208.38    7.20
   3  -2   6  185.58    9.00
   3  -2   6  202.38    8.10
   3   2   7   10.10    2.50
   3   2   7   10.40    2.70
   3   2   7   13.40    3.10
   3   2   7    9.20    2.20
   3   2   7   11.70    2.40
   3  -2   7   10.20    3.10
   3  -2   7    4.10    2.30
   3  -2   7   16.20    2.30
   3  -2   7   12.30    2.50
   3  -2   7   13.20    2.60
   3  -2   7   10.20    3.00
   3   2   8  183.78    9.20
   3   2   8  182.68    8.20
   3   2   8  174.08    8.80
   3   2   8  184.58    9.90
   3   2   8  186.98    8.00
   3  -2   8  190.28   10.20
   3  -2   8  195.88    9.30
   3  -2   8  179.48    7.60
   3  -2   8  192.48    8.50
   3  -2   8  197.88   10.50
   3   2   9    4.30    3.00
   3   2   9    1.90    2.80
   3   2   9    3.60    2.10
   3   2   9    4.60    3.40
   3  -2   9   -1.10    2.40
   3  -2   9    4.20    3.50
   3  -2   9   -3.80    2.50
   3  -2   9   -0.80    1.80
   3   2  10    6.70    3.60
   3   2  10    5.10    4.10
   3   2  10    2.50    3.40
   3  -2  10    3.20    3.10
   3  -2  10    3.80    3.70
  -3   3  13  191.68   10.90
  -3   3  13  167.78   10.40
  -3   3  13  173.28   10.00
  -3  -3  13  170.78    9.60
  -3  -3  13  173.68   10.30
  -3   3  12   -1.70    2.80
  -3   3  12   -1.30    2.60
  -3  -3  12    0.00    2.40
  -3  -3  12    3.10    3.20
  -3   3  11   94.69    6.50
  -3   3  11   88.99    6.50
  -3  -3  11  101.49    6.90
  -3  -3  11   85.19    5.70
  -3  -3  11  101.59    6.00
  -3   3  10   10.20    2.70
  -3   3  10    4.50    2.10
  -3  -3  10    8.70    2.80
  -3  -3  10    6.50    2.30
  -3  -3  10    3.90    2.00
  -3   3   9   97.99    5.60
  -3   3   9   96.79    5.00
  -3  -3   9  112.89    5.40
  -3  -3   9  105.39    5.20
[truncated: 1,218,284 more chars]
