# Supplementary material for: Synthesis and crystal structure of calcium dizinc iron(III) tris­(orthophosphate), CaZn2Fe(PO4)3
Source: Acta Crystallogr E Crystallogr Commun. 2016 Aug 5;72(Pt 9):1260–2. doi: 10.1107/S2056989016012421 (PMC5120702; doi:10.1107/S2056989016012421)
Supplement: Supplementary file 2 [file e-72-01260-Isup2.hkl]

data_I                                                                          
_shelx_title ' EL14_D242_DRX20_F246B1 in P2(1)/c'                               
_shelx_refln_list_code          4                                               
_shelx_F_calc_maximum      356.29                                               
_exptl_crystal_F_000       988.00                                               
_reflns_d_resolution_high  0.5818                                               
                                                                                
loop_                                                                           
 _space_group_symop_operation_xyz                                               
 'x, y, z'                                                                      
 '-x, y+1/2, -z+1/2'                                                            
 '-x, -y, -z'                                                                   
 'x, -y-1/2, z-1/2'                                                             
                                                                                
_cell_length_a     8.5619                                                       
_cell_length_b    15.2699                                                       
_cell_length_c     8.1190                                                       
_cell_angle_alpha  90.000                                                       
_cell_angle_beta  117.788                                                       
_cell_angle_gamma  90.000                                                       
                                                                                
_shelx_F_squared_multiplier     1.000                                           
                                                                                
loop_                                                                           
 _refln_index_h                                                                 
 _refln_index_k                                                                 
 _refln_index_l                                                                 
 _refln_F_squared_calc                                                          
 _refln_F_squared_meas                                                          
 _refln_F_squared_sigma                                                         
 _refln_observed_status                                                         
   1   0   0       4613.89       4642.96        43.80 o                         
   2   0   0      23417.57      24385.30       195.07 o                         
   3   0   0      10177.24      10931.89        86.78 o                         
   4   0   0       3696.10       3450.25        31.00 o                         
   5   0   0       1416.59       1398.43        16.47 o                         
   6   0   0       2025.62       2159.92        23.63 o                         
   7   0   0       8391.98       8271.88        71.83 o                         
   8   0   0        658.00        674.08        14.21 o                         
   9   0   0        973.22        997.61        21.92 o                         
  10   0   0       6377.72       6518.68        85.65 o                         
  11   0   0         19.76         31.53        12.29 o                         
  12   0   0          9.05        -13.37        13.37 o                         
  13   0   0       2576.70       2590.04        80.76 o                         
   1   1   0       2261.28       2190.49        12.98 o                         
   2   1   0      12256.26      12506.33        70.49 o                         
   3   1   0       4933.46       4872.38        28.31 o                         
   4   1   0      24270.50      24667.80       136.06 o                         
   5   1   0       2163.30       2173.89        15.88 o                         
   6   1   0      18716.92      18915.76       107.20 o                         
   7   1   0       1226.07       1224.73        12.24 o                         
   8   1   0          0.90          3.16         4.05 o                         
   9   1   0         81.01         69.37         5.83 o                         
  10   1   0          9.98         11.58         6.41 o                         
  11   1   0         72.29         66.13         9.34 o                         
  12   1   0         33.22         38.62         9.88 o                         
  13   1   0       1997.21       1931.27       119.70 o                         
   0   2   0       5736.46       5390.92       125.25 o                         
   1   2   0         15.48         17.60         1.49 o                         
   2   2   0       2235.61       2294.25        14.62 o                         
   3   2   0       3120.44       2831.31        18.26 o                         
   4   2   0      27268.30      27755.55       152.59 o                         
   5   2   0      39820.73      39699.11       222.33 o                         
   6   2   0         18.45         20.51         3.19 o                         
   7   2   0        214.03        221.46         5.96 o                         
   8   2   0       1066.53       1072.96        12.59 o                         
   9   2   0      18557.55      18329.36       116.37 o                         
  10   2   0        193.73        214.26         9.19 o                         
  11   2   0       5346.38       5373.24        54.74 o                         
  12   2   0        237.39        245.66        14.24 o                         
   1   3   0       3588.06       3552.71        23.14 o                         
   2   3   0        117.58        130.26         3.17 o                         
   4   3   0       8422.09       8485.22        50.06 o                         
   5   3   0       4526.23       4514.76        28.67 o                         
   6   3   0         26.33         24.83         3.32 o                         
   7   3   0       6869.13       6832.10        44.07 o                         
   8   3   0         15.75         22.71         4.48 o                         
   9   3   0       7017.40       6930.83        49.90 o                         
  10   3   0        889.38        892.64        15.95 o                         
  11   3   0        119.00        142.67        11.43 o                         
  12   3   0         15.80         11.29        10.13 o                         
   0   4   0      38250.40      37496.87       377.67 o                         
   1   4   0       2176.21       2190.19        14.65 o                         
   2   4   0      19449.14      19144.64       120.58 o                         
   3   4   0      11599.05      11954.92        74.70 o                         
   4   4   0      12883.83      13086.79        78.55 o                         
   5   4   0       9851.89       9845.32        59.63 o                         
   6   4   0       4471.22       4414.85        30.31 o                         
   7   4   0          3.39         11.75         3.73 o                         
   8   4   0        924.11        992.82        15.89 o                         
   9   4   0       2133.53       2131.22        26.34 o                         
  10   4   0         42.65         64.04         7.61 o                         
  11   4   0       2186.49       2199.56        32.33 o                         
  12   4   0        405.93        381.40        17.05 o                         
   1   5   0        269.93        338.90         3.94 o                         
   2   5   0      16259.07      15392.70        97.31 o                         
   3   5   0        546.72        497.18         6.71 o                         
   4   5   0      13959.90      13954.67        87.74 o                         
   5   5   0       8442.71       8399.98        54.22 o                         
   6   5   0        708.83        646.53         9.41 o                         
   7   5   0       1290.77       1252.06        15.90 o                         
   8   5   0       2404.03       2414.63        22.20 o                         
   9   5   0        872.59        875.06        14.78 o                         
  10   5   0          6.87         10.63         6.84 o                         
  11   5   0         70.10         79.47        10.23 o                         
  12   5   0        526.40        547.50        24.36 o                         
   0   6   0          2.69          0.58         4.20 o                         
   1   6   0        124.77        154.42         3.54 o                         
   2   6   0      21607.63      22796.72       139.37 o                         
   3   6   0       6452.46       6723.51        45.29 o                         
   4   6   0       8059.61       7844.86        51.76 o                         
   5   6   0       1074.69       1060.93        11.26 o                         
   6   6   0          6.05         12.96         3.97 o                         
   7   6   0        119.59        131.95         5.85 o                         
   8   6   0       5021.28       4959.28        39.42 o                         
   9   6   0      10006.56       9808.12        72.80 o                         
  10   6   0        351.50        390.64        12.29 o                         
  11   6   0       2658.30       2659.68        38.31 o                         
  12   6   0        994.86       1001.25        26.26 o                         
   1   7   0        251.17        305.99         4.60 o                         
   2   7   0        711.42        858.79         8.31 o                         
   3   7   0        269.29        325.46         5.83 o                         
   4   7   0       5591.58       5714.74        40.32 o                         
   5   7   0        283.25        330.53         7.43 o                         
   6   7   0      12108.58      11834.52        79.58 o                         
   7   7   0      11290.38      11098.03        74.68 o                         
   8   7   0         42.33         63.16         6.70 o                         
   9   7   0        281.94        275.33        10.11 o                         
  10   7   0         35.02         24.87         7.55 o                         
  11   7   0        305.51        352.09        14.70 o                         
  12   7   0         34.55         63.74        12.51 o                         
   0   8   0      31867.22      30387.30       323.36 o                         
   1   8   0        161.44        206.76         4.40 o                         
   2   8   0       2891.22       2895.08        21.38 o                         
   3   8   0        435.10        501.27        10.03 o                         
   4   8   0       1734.57       1643.59        15.71 o                         
   5   8   0       1143.08       1111.19        12.67 o                         
   6   8   0        215.68        251.55         7.36 o                         
   7   8   0          0.86          5.91         4.54 o                         
   8   8   0        887.14        874.53        15.74 o                         
   9   8   0        628.23        647.19        14.21 o                         
  10   8   0         24.75         21.26         7.85 o                         
  11   8   0         35.65         41.29         9.98 o                         
  12   8   0        100.56         81.41        12.73 o                         
   1   9   0       6264.30       6128.14        44.85 o                         
   2   9   0       8938.88       8771.12        60.08 o                         
   3   9   0       2070.30       2017.48        18.59 o                         
   4   9   0        219.00        223.70         6.21 o                         
   5   9   0       1561.68       1513.81        15.42 o                         
   6   9   0         38.99         50.40         4.86 o                         
   7   9   0         17.17         18.41         4.96 o                         
   8   9   0       1592.33       1626.58        20.75 o                         
   9   9   0        318.60        320.72        11.37 o                         
  10   9   0         26.72         24.96         8.26 o                         
  11   9   0       4576.84       4528.68        49.85 o                         
  12   9   0         35.67         22.04        12.31 o                         
   0  10   0       2740.07       2900.55        47.09 o                         
   1  10   0        255.38        254.36         5.72 o                         
   2  10   0        422.12        418.91         7.41 o                         
   3  10   0       6587.75       6570.64        47.89 o                         
   4  10   0         37.89         34.41         3.91 o                         
   5  10   0       2989.45       3039.13        26.01 o                         
   6  10   0       2225.37       2214.24        24.62 o                         
   7  10   0        109.40        133.27         7.14 o                         
   8  10   0        341.11        331.08        11.42 o                         
   9  10   0       3207.55       3126.55        33.31 o                         
  10  10   0        148.23        161.26        11.01 o                         
  11  10   0       1967.98       2013.67        32.36 o                         
  12  10   0          2.52         15.15        15.73 o                         
   1  11   0          0.37          5.14         2.74 o                         
   2  11   0       4819.98       4785.19        35.81 o                         
   3  11   0        820.06        789.15        14.29 o                         
   4  11   0       5522.61       5317.52        42.62 o                         
   5  11   0       1623.99       1634.65        17.88 o                         
   6  11   0       4425.27       4255.15        35.21 o                         
   7  11   0       3723.33       3630.93        33.47 o                         
   8  11   0       1420.43       1371.77        20.04 o                         
   9  11   0       1159.68       1155.97        20.49 o                         
  10  11   0         60.83         77.12        10.19 o                         
  11  11   0       3397.54       3461.33        49.61 o                         
   0  12   0       6156.22       6171.61        67.77 o                         
   1  12   0        734.46        742.76         9.75 o                         
   2  12   0      21611.97      21482.97       144.76 o                         
   3  12   0       1921.68       1944.17        19.80 o                         
   4  12   0       3314.06       3263.10        29.18 o                         
   5  12   0       2174.33       2111.20        22.32 o                         
   6  12   0       3615.72       3516.81        30.86 o                         
   7  12   0        179.77        189.95         9.29 o                         
   8  12   0       1829.15       1864.58        24.35 o                         
   9  12   0         71.42         76.26         9.20 o                         
  10  12   0        340.24        327.30        14.41 o                         
  11  12   0        531.99        579.26        18.76 o                         
   1  13   0       2071.15       2039.32        19.85 o                         
   2  13   0      25165.38      24395.07       187.23 o                         
   3  13   0       1496.42       1418.09        17.25 o                         
   4  13   0       6188.48       6117.83        52.25 o                         
   5  13   0        602.34        617.67        13.13 o                         
   6  13   0         95.41        110.35         8.69 o                         
   7  13   0       1909.82       1873.06        23.23 o                         
   8  13   0       2135.55       2118.95        29.24 o                         
   9  13   0         49.12         56.83         9.15 o                         
  10  13   0          4.48          9.80         9.43 o                         
  11  13   0        186.60        191.05        13.40 o                         
   0  14   0        557.36        532.75        13.44 o                         
   1  14   0       8116.69       8009.25        64.06 o                         
   2  14   0        187.10        183.10         7.84 o                         
   3  14   0       2373.97       2409.79        26.76 o                         
   4  14   0       1179.83       1139.27        16.43 o                         
   5  14   0        261.13        265.61         9.98 o                         
   6  14   0          4.13         11.07         6.42 o                         
   7  14   0        743.24        759.66        17.05 o                         
   8  14   0        482.76        476.68        14.88 o                         
   9  14   0         47.13         44.55         9.77 o                         
  10  14   0          2.06          5.99        10.10 o                         
  11  14   0       2381.19       2339.08        58.32 o                         
   1  15   0         73.55         77.46         5.97 o                         
   2  15   0       2680.95       2619.27        33.43 o                         
   3  15   0       1645.17       1580.01        20.97 o                         
   4  15   0       2535.93       2494.86        30.27 o                         
   5  15   0        395.09        407.34        12.26 o                         
   6  15   0        694.60        689.27        16.08 o                         
   7  15   0      13843.60      13679.04       114.73 o                         
   8  15   0          9.66         15.97         8.48 o                         
   9  15   0        144.94        160.11        11.67 o                         
  10  15   0        115.00        116.98        12.42 o                         
   0  16   0        450.81        486.80        15.44 o                         
   1  16   0          8.06          4.05         5.32 o                         
   2  16   0         37.65         39.99         5.91 o                         
   3  16   0       3976.45       3840.07        43.37 o                         
   4  16   0       1480.09       1536.69        23.27 o                         
   5  16   0        456.35        472.62        15.71 o                         
   6  16   0       1986.00       1956.42        35.03 o                         
   7  16   0          1.06         -1.23         8.05 o                         
   8  16   0        478.53        517.96        17.03 o                         
   9  16   0        173.00        190.74        13.12 o                         
  10  16   0        277.97        288.06        16.77 o                         
   1  17   0       1074.48       1124.81        17.30 o                         
   2  17   0       6398.99       6336.45        61.29 o                         
   3  17   0       3666.40       3548.52        47.80 o                         
   4  17   0        968.06        947.97        19.60 o                         
   5  17   0          8.01         15.70         8.05 o                         
   6  17   0        171.46        170.90        11.24 o                         
   7  17   0       1415.60       1384.59        25.88 o                         
   8  17   0          6.06         16.39        10.29 o                         
   9  17   0        337.45        376.95        17.52 o                         
   0  18   0       3802.40       3843.12        54.74 o                         
   1  18   0         42.14         33.71         7.21 o                         
   2  18   0        614.64        592.45        15.58 o                         
   3  18   0        221.67        224.23        11.58 o                         
   4  18   0        120.96        121.83        10.48 o                         
   5  18   0        618.17        601.36        17.74 o                         
   6  18   0       1883.29       1797.00        29.72 o                         
   7  18   0       1419.24       1440.48        26.80 o                         
   8  18   0        311.54        351.61        16.45 o                         
   9  18   0        318.75        297.15        17.40 o                         
   1  19   0         24.83         29.25         7.48 o                         
   2  19   0       3025.30       2965.59        47.78 o                         
   3  19   0         18.51         16.70         8.62 o                         
   4  19   0        244.38        256.34        13.47 o                         
   5  19   0        790.57        846.65        23.34 o                         
   6  19   0        705.07        689.09        21.77 o                         
   7  19   0         29.73         32.95        12.32 o                         
   8  19   0        806.80        808.54        29.01 o                         
   0  20   0       1788.17       1799.83        34.87 o                         
   1  20   0       1782.99       1781.12        25.57 o                         
   2  20   0       1368.16       1317.80        24.34 o                         
   3  20   0         55.95         64.34        10.55 o                         
   4  20   0         11.27         11.47         9.81 o                         
   5  20   0         85.66         75.97        11.49 o                         
   6  20   0         86.24         79.68        12.76 o                         
   7  20   0        741.85        755.90        32.55 o                         
   8  20   0          4.07        -14.34        14.34 o                         
   1  21   0        105.31        120.81         9.72 o                         
   2  21   0         40.14         37.12         9.91 o                         
   3  21   0          1.09         -0.23        10.78 o                         
   4  21   0         12.25          7.95        10.86 o                         
   5  21   0        170.35        187.85        14.37 o                         
   6  21   0       1086.25       1085.11        33.54 o                         
   7  21   0        345.18        345.22        27.95 o                         
   0  22   0        724.30        747.51        25.83 o                         
   1  22   0        523.52        544.94        17.36 o                         
   2  22   0        146.65        159.96        13.61 o                         
   3  22   0        366.89        379.67        18.59 o                         
   4  22   0          4.41          3.79        13.37 o                         
   5  22   0        725.23        665.12        28.19 o                         
   6  22   0        293.40        281.77        19.64 o                         
   7  22   0          4.70          7.02        15.03 o                         
   1  23   0        126.18        122.62        13.33 o                         
   2  23   0         24.70         24.86        12.73 o                         
   3  23   0         12.40         20.23        13.10 o                         
   4  23   0       2089.08       2150.64        42.10 o                         
   5  23   0         51.82         38.80        15.68 o                         
   6  23   0          1.78          2.11        17.60 o                         
   0  24   0         16.57          8.37        15.35 o                         
   1  24   0          6.61          1.55        12.40 o                         
   2  24   0          1.90          2.90        12.10 o                         
   3  24   0       1350.07       1357.27        43.32 o                         
   4  24   0       1418.78       1420.10        35.40 o                         
   5  24   0        346.25        313.34        20.82 o                         
   1  25   0       2876.95       2884.03        52.34 o                         
   2  25   0         96.63         70.55        15.43 o                         
   3  25   0         61.59         44.00        14.24 o                         
   0  26   0         29.10         14.81        29.80 o                         
   1  26   0         96.18         88.55        18.17 o                         
 -13   1   1       3089.65       3231.09        60.08 o                         
 -12   1   1        319.24        326.23        14.96 o                         
 -11   1   1        536.72        553.23        15.12 o                         
 -10   1   1        372.64        366.55        10.16 o                         
  -9   1   1         26.47         34.76         5.23 o                         
  -8   1   1      19645.75      19524.84       114.28 o                         
  -7   1   1       2207.29       2134.94        17.06 o                         
  -6   1   1       2621.60       2678.49        19.18 o                         
  -5   1   1       4087.89       4062.43        25.77 o                         
  -4   1   1      33173.45      33753.39       181.44 o                         
  -3   1   1      33331.43      33807.07       184.33 o                         
  -2   1   1        515.09        571.75         4.66 o                         
  -1   1   1       1468.03       1557.36        10.88 o                         
   0   1   1       1400.66       1364.20        11.37 o                         
   1   1   1       3923.19       3709.36        23.72 o                         
   2   1   1        660.09        660.23         6.01 o                         
   3   1   1       1273.37       1216.46         9.89 o                         
   4   1   1       4108.08       4175.81        26.26 o                         
   5   1   1       9538.84       9250.37        54.54 o                         
   6   1   1       5354.30       5253.84        34.50 o                         
   7   1   1         19.89         24.44         4.22 o                         
   8   1   1         61.69         56.14         5.38 o                         
   9   1   1         52.98         45.29         6.54 o                         
  10   1   1       3520.41       3497.05        34.55 o                         
  11   1   1        411.06        429.80        15.57 o                         
  12   1   1        149.27        188.62        15.07 o                         
 -13   2   1        758.19        754.39        22.80 o                         
 -12   2   1       1604.77       1646.36        28.68 o                         
 -11   2   1          9.32          2.16         7.67 o                         
 -10   2   1          1.62          0.95         6.01 o                         
  -9   2   1        857.80        862.86        13.04 o                         
  -8   2   1         15.79         29.88         4.09 o                         
  -7   2   1        693.36        699.28         8.94 o                         
  -6   2   1       1431.06       1450.51        12.44 o                         
  -5   2   1      15678.41      16012.80        88.33 o                         
  -4   2   1        146.44        122.35         4.64 o                         
  -3   2   1        964.91        945.89         7.56 o                         
  -2   2   1      23111.63      24729.00       149.54 o                         
  -1   2   1       1310.61       1323.95         9.98 o                         
   0   2   1         12.64         10.97         1.21 o                         
   1   2   1      18326.51      19367.41       120.28 o                         
   2   2   1         20.83         30.33         1.55 o                         
   3   2   1          6.90         16.77         2.71 o                         
   4   2   1        299.07        381.47         7.25 o                         
   5   2   1       1486.04       1489.86        13.37 o                         
   6   2   1        597.41        589.16         8.15 o                         
   7   2   1       4652.46       4623.01        32.85 o                         
   8   2   1         57.35         72.70         6.10 o                         
   9   2   1        572.84        588.63        14.42 o                         
  10   2   1       1031.47       1047.81        20.46 o                         
  11   2   1         48.81         50.06         9.77 o                         
  12   2   1         37.19         38.14        12.90 o                         
 -13   3   1       3606.53       3623.20        53.21 o                         
 -12   3   1       2492.99       2529.46        34.77 o                         
 -11   3   1         24.25         30.19         8.49 o                         
 -10   3   1        912.05        941.71        15.19 o                         
  -9   3   1       1579.12       1565.29        16.94 o                         
  -8   3   1       6859.35       6757.80        45.29 o                         
  -7   3   1         23.83         36.24         3.70 o                         
  -6   3   1        841.97        876.37         9.03 o                         
  -5   3   1        141.28        149.71         4.11 o                         
  -4   3   1      12270.12      12783.53        74.95 o                         
  -3   3   1        622.95        418.41         6.34 o                         
  -2   3   1       1628.83       1703.37        11.65 o                         
  -1   3   1        605.23        627.73         5.72 o                         
   0   3   1        167.84        157.04         3.83 o                         
   1   3   1     101110.94      97419.13       606.41 o                         
   2   3   1       7645.91       8048.95        48.60 o                         
   3   3   1       2682.01       2861.20        19.56 o                         
   4   3   1       8382.85       8884.78        54.83 o                         
   5   3   1      14050.91      13632.32        82.91 o                         
   6   3   1         75.89         85.92         4.45 o                         
   7   3   1       3677.50       3749.61        27.95 o                         
   8   3   1         93.61         94.91         5.84 o                         
   9   3   1        830.93        837.27        14.63 o                         
  10   3   1        728.85        753.50        17.26 o                         
  11   3   1        429.23        465.22        16.86 o                         
  12   3   1        881.36        919.87        31.00 o                         
 -13   4   1         47.18         63.03        12.68 o                         
 -12   4   1         46.63         54.00        10.33 o                         
 -11   4   1        310.23        314.58        12.92 o                         
 -10   4   1       1494.87       1505.34        19.38 o                         
  -9   4   1          1.55          4.72         4.96 o                         
  -8   4   1       1172.75       1181.12        13.29 o                         
  -7   4   1       1978.47       2009.50        16.86 o                         
  -6   4   1       1409.86       1345.03        12.26 o                         
  -5   4   1       1709.73       1629.37        14.03 o                         
  -4   4   1       5510.44       5983.32        38.62 o                         
  -3   4   1          5.02          3.84         1.81 o                         
  -2   4   1         34.21         50.28         1.91 o                         
  -1   4   1       1630.83       1603.68        12.93 o                         
   0   4   1      11440.55      11775.81        79.48 o                         
   1   4   1        796.71        881.88         8.85 o                         
   2   4   1        900.94        734.44         7.49 o                         
   3   4   1       3305.90       3268.05        23.19 o                         
   4   4   1       3919.50       4003.69        27.19 o                         
   5   4   1       1183.17       1171.62        12.97 o                         
   6   4   1       4254.44       4191.73        30.25 o                         
   7   4   1        448.78        423.27         8.53 o                         
   8   4   1        386.75        388.11         9.32 o                         
   9   4   1          6.90          3.43         6.37 o                         
  10   4   1          4.21          2.45         7.83 o                         
  11   4   1         88.41        107.15        11.43 o                         
  12   4   1        622.94        674.03        22.59 o                         
 -13   5   1        909.72        941.34        27.37 o                         
 -12   5   1        548.92        583.95        18.90 o                         
 -11   5   1        787.95        819.19        18.89 o                         
 -10   5   1       1349.59       1341.68        21.11 o                         
  -9   5   1          5.05          2.32         4.98 o                         
  -8   5   1       1418.61       1401.14        15.89 o                         
  -7   5   1         19.65         24.64         3.75 o                         
  -6   5   1        359.77        395.14         7.13 o                         
  -5   5   1        354.45        380.53         6.82 o                         
  -4   5   1      23683.24      23743.65       142.78 o                         
  -3   5   1       8931.22       9031.82        57.23 o                         
  -2   5   1       1383.76       1129.53         9.36 o                         
  -1   5   1        353.64        377.09         5.19 o                         
   0   5   1       6669.14       7079.99        49.90 o                         
   1   5   1      22178.84      21220.63       136.90 o                         
   2   5   1       1434.59       1607.02        13.77 o                         
   3   5   1       1934.49       1953.00        15.40 o                         
   4   5   1      10450.31      10507.81        67.45 o                         
   5   5   1       1520.67       1530.28        14.63 o                         
   6   5   1       3664.20       3733.86        29.76 o                         
   7   5   1        300.14        333.18         8.57 o                         
   8   5   1         36.38         38.35         5.71 o                         
   9   5   1        213.30        207.53         9.67 o                         
  10   5   1       3188.34       3179.84        37.81 o                         
  11   5   1         82.40        107.99        11.41 o                         
  12   5   1       2180.86       2189.99        39.49 o                         
 -13   6   1         44.12         29.43        14.01 o                         
 -12   6   1        120.14        119.33        11.83 o                         
 -11   6   1        207.75        217.41        12.05 o                         
 -10   6   1        617.75        640.11        14.77 o                         
  -9   6   1        819.67        806.65        13.48 o                         
  -8   6   1        880.59        861.95        12.99 o                         
  -7   6   1       4436.06       4353.02        32.53 o                         
  -6   6   1       6919.78       6814.21        46.03 o                         
  -5   6   1        691.21        648.57         8.33 o                         
  -4   6   1        449.22        443.94         8.93 o                         
  -3   6   1       3061.52       3461.82        65.80 o                         
  -2   6   1      14570.45      14204.66        95.94 o                         
  -1   6   1       3098.15       2736.06        22.07 o                         
   0   6   1       2863.87       3269.21        24.77 o                         
   1   6   1       9235.31      10221.95        74.05 o                         
   2   6   1         11.11         31.95         2.34 o                         
   3   6   1        691.65        709.22         8.97 o                         
   4   6   1       3601.06       3558.03        26.12 o                         
   5   6   1        369.72        369.61         7.83 o                         
   6   6   1        904.41        876.00        11.28 o                         
   7   6   1        115.74        113.60         6.58 o                         
   8   6   1       1382.18       1358.85        17.70 o                         
   9   6   1         15.02         11.28         6.51 o                         
  10   6   1       1356.40       1360.89        33.66 o                         
  11   6   1       1418.17       1412.07        27.01 o                         
  12   6   1       3073.56       3168.88        44.96 o                         
 -13   7   1         16.12         -9.41        41.69 o                         
 -12   7   1        870.13        872.41        22.55 o                         
 -11   7   1         46.25         58.63         9.29 o                         
 -10   7   1        697.77        724.68        16.07 o                         
  -9   7   1        893.77        916.65        17.46 o                         
  -8   7   1       3815.24       3769.49        31.86 o                         
  -7   7   1        651.61        658.70        10.55 o                         
  -6   7   1       1743.76       1728.76        16.93 o                         
  -5   7   1       2517.23       2446.15        20.00 o                         
  -4   7   1       1581.03       1483.18        13.58 o                         
  -3   7   1         89.55         94.20         3.51 o                         
  -2   7   1        888.52       1002.51         9.44 o                         
  -1   7   1      18150.12      18004.36       132.39 o                         
   0   7   1       2639.67       2742.26        23.48 o                         
   1   7   1      13794.71      13490.32        99.26 o                         
   2   7   1        863.13        924.45         9.73 o                         
   3   7   1       3729.10       3825.91        28.77 o                         
   4   7   1         10.07          9.64         3.18 o                         
   5   7   1       5540.48       5604.60        40.78 o                         
   6   7   1      11534.78      11271.77        76.56 o                         
   7   7   1       4898.83       4775.58        39.26 o                         
   8   7   1        968.98        965.12        15.96 o                         
   9   7   1       2847.87       2800.31        28.92 o                         
  10   7   1       1134.38       1156.48        27.49 o                         
  11   7   1         11.99          5.09        10.14 o                         
  12   7   1        212.52        213.73        19.62 o                         
 -12   8   1        385.69        396.91        20.56 o                         
 -11   8   1       1571.86       1626.16        25.85 o                         
 -10   8   1       1535.64       1558.63        21.73 o                         
  -9   8   1        682.83        682.56        14.08 o                         
  -8   8   1        844.15        818.23        13.20 o                         
  -7   8   1       3169.85       3170.03        27.23 o                         
  -6   8   1         37.13         28.64         4.32 o                         
  -5   8   1        578.09        605.91         8.98 o                         
  -4   8   1        881.46        952.11        10.48 o                         
  -3   8   1       3772.03       3855.00        29.48 o                         
  -2   8   1       3249.56       3272.55        25.28 o                         
  -1   8   1      11971.14      11853.44        85.71 o                         
   0   8   1       1122.29       1120.50        11.79 o                         
   1   8   1        647.66        643.50         8.44 o                         
   2   8   1        435.36        437.58         8.74 o                         
   3   8   1      28837.43      28626.98       184.32 o                         
   4   8   1       1609.94       1560.76        14.92 o                         
   5   8   1       2688.90       2737.12        23.27 o                         
   6   8   1         52.27         58.14         5.06 o                         
   7   8   1       1861.33       1874.84        21.27 o                         
   8   8   1       1587.11       1573.21        21.22 o                         
   9   8   1        149.45        149.52         9.26 o                         
  10   8   1       1517.06       1534.73        24.46 o                         
  11   8   1        124.07        124.94        12.76 o                         
 -12   9   1       1039.73       1076.99        27.53 o                         
 -11   9   1       1262.00       1325.57        23.82 o                         
 -10   9   1        306.59        299.26        11.98 o                         
  -9   9   1         48.42         60.16         7.53 o                         
  -8   9   1       1096.66       1098.21        15.21 o                         
  -7   9   1       1186.24       1156.07        14.52 o                         
  -6   9   1       1229.45       1199.10        13.95 o                         
  -5   9   1       2103.71       2136.24        19.07 o                         
  -4   9   1       8425.49       8309.20        56.40 o                         
  -3   9   1       7802.96       7715.17        54.81 o                         
  -2   9   1      16437.55      16908.43       121.01 o                         
  -1   9   1        161.14        173.20         6.66 o                         
   0   9   1       1534.80       1560.05        15.21 o                         
   1   9   1        880.97        897.79        11.05 o                         
   2   9   1       2127.00       2125.33        19.04 o                         
   3   9   1       2809.89       2749.49        24.14 o                         
   4   9   1        607.91        631.77         9.58 o                         
   5   9   1        153.71        156.52         5.97 o                         
   6   9   1       3280.52       3178.43        28.21 o                         
   7   9   1        344.87        324.33        10.15 o                         
   8   9   1        251.66        274.01        10.79 o                         
   9   9   1          8.24         10.22         7.25 o                         
  10   9   1       3575.60       3571.70        41.77 o                         
  11   9   1          8.18          9.51        10.65 o                         
 -12  10   1         66.30         73.65        12.08 o                         
 -11  10   1        171.75        190.72        13.17 o                         
 -10  10   1        237.18        239.01        11.95 o                         
  -9  10   1        178.06        192.41         9.68 o                         
  -8  10   1       3812.93       3717.84        33.24 o                         
  -7  10   1       2095.05       2047.41        20.54 o                         
  -6  10   1      12043.16      11870.93        80.29 o                         
  -5  10   1       3865.96       3857.14        30.88 o                         
  -4  10   1       2972.18       3012.79        24.37 o                         
  -3  10   1        302.82        320.65         7.77 o                         
  -2  10   1      12816.03      12809.72        96.35 o                         
  -1  10   1      11300.12      11179.68        84.87 o                         
   0  10   1       8407.16       8472.95        65.04 o                         
   1  10   1       4112.61       4004.97        33.59 o                         
   2  10   1       2819.32       2884.32        24.53 o                         
   3  10   1       4636.19       4418.23        36.95 o                         
   4  10   1         48.43         42.82         4.66 o                         
   5  10   1        582.25        579.14        10.48 o                         
   6  10   1        921.92        908.57        14.10 o                         
   7  10   1       3193.32       3129.01        30.47 o                         
   8  10   1       8312.04       8316.94        67.94 o                         
   9  10   1       2332.09       2327.63        27.57 o                         
  10  10   1         80.51         86.71        10.44 o                         
  11  10   1        247.44        278.11        16.12 o                         
 -12  11   1       1723.37       1678.77        35.06 o                         
 -11  11   1       1681.20       1689.82        29.31 o                         
 -10  11   1        870.20        897.60        19.82 o                         
  -9  11   1        437.25        459.93        13.78 o                         
  -8  11   1        683.01        662.45        13.75 o                         
  -7  11   1       2486.17       2510.05        24.68 o                         
  -6  11   1       3785.53       3825.74        32.08 o                         
  -5  11   1          7.06          3.11         3.89 o                         
  -4  11   1       7555.32       7552.35        54.89 o                         
  -3  11   1         31.69         37.45         3.07 o                         
  -2  11   1        313.50        304.53         7.39 o                         
  -1  11   1         33.65         38.47         3.55 o                         
   0  11   1       8887.04       8893.48        68.50 o                         
   1  11   1       6472.46       6590.10        50.67 o                         
   2  11   1       4421.28       4310.11        36.65 o                         
   3  11   1        182.18        181.24         6.30 o                         
   4  11   1          3.00         25.75         5.39 o                         
   5  11   1       5619.76       5418.15        42.08 o                         
   6  11   1       1114.33       1100.52        16.15 o                         
   7  11   1       3320.90       3285.18        31.83 o                         
   8  11   1         50.42         84.45         8.57 o                         
   9  11   1         22.34         14.57         8.25 o                         
  10  11   1        424.11        462.59        16.88 o                         
  11  11   1         30.99         49.05        12.10 o                         
 -12  12   1         98.30        105.43        16.43 o                         
 -11  12   1       1127.24       1147.12        29.53 o                         
 -10  12   1       3912.64       3921.08        42.84 o                         
  -9  12   1         11.98         14.70         7.76 o                         
  -8  12   1       3356.90       3305.25        33.51 o                         
  -7  12   1         99.84        109.54         7.34 o                         
  -6  12   1       4499.05       4329.77        37.99 o                         
  -5  12   1        294.29        302.26         9.53 o                         
  -4  12   1        208.56        238.24        10.78 o                         
  -3  12   1       5186.11       5192.98        40.67 o                         
  -2  12   1       1054.30       1051.69        13.49 o                         
  -1  12   1        460.67        435.28        12.40 o                         
   0  12   1       3448.95       3404.11        28.83 o                         
   1  12   1       4911.44       4936.58        39.72 o                         
   2  12   1       6281.83       6146.45        51.57 o                         
   3  12   1      17720.20      17584.75       128.27 o                         
   4  12   1       3304.89       3182.39        29.19 o                         
   5  12   1       2551.03       2503.48        25.60 o                         
   6  12   1       1280.31       1263.92        18.90 o                         
   7  12   1        172.57        173.56         8.86 o                         
   8  12   1       1338.88       1332.47        20.81 o                         
   9  12   1        916.58        925.15        21.67 o                         
  10  12   1        222.72        229.37        13.43 o                         
  11  12   1        668.36        611.32        23.32 o                         
 -11  13   1        427.31        448.44        17.73 o                         
 -10  13   1       2339.17       2360.45        35.72 o                         
  -9  13   1       3957.84       3952.49        40.99 o                         
  -8  13   1        283.65        274.81        11.08 o                         
  -7  13   1        166.08        182.70         9.04 o                         
  -6  13   1         33.49         38.15         6.23 o                         
  -5  13   1       3829.69       3659.26        35.22 o                         
  -4  13   1       2002.98       2044.99        23.22 o                         
  -3  13   1       2065.43       2085.12        23.00 o                         
  -2  13   1      10030.80       9933.78        75.06 o                         
  -1  13   1       4192.63       4128.24        35.99 o                         
   0  13   1         17.42         33.27         3.88 o                         
   1  13   1        831.61        822.43        11.93 o                         
   2  13   1        202.74        223.81         6.89 o                         
   3  13   1        226.26        223.27         7.62 o                         
   4  13   1       2831.23       2791.83        26.92 o                         
   5  13   1       5279.16       5210.36        45.96 o                         
   6  13   1          2.48         14.91         6.54 o                         
   7  13   1        182.80        193.72         9.93 o                         
   8  13   1        273.74        276.94        12.12 o                         
   9  13   1        194.87        186.22        12.07 o                         
  10  13   1       1749.40       1740.89        30.30 o                         
 -11  14   1         47.31         68.66        12.84 o                         
 -10  14   1       1037.74       1040.79        28.01 o                         
  -9  14   1         86.98        101.33        10.24 o                         
  -8  14   1       4324.87       4302.12        42.77 o                         
  -7  14   1       3491.53       3482.87        34.39 o                         
  -6  14   1       9733.98       9429.18        78.17 o                         
  -5  14   1       2044.63       2028.22        23.90 o                         
  -4  14   1       1994.35       2000.40        23.48 o                         
  -3  14   1       1987.80       1917.34        24.91 o                         
  -2  14   1       8337.31       8179.75        65.45 o                         
  -1  14   1       9437.66       9339.80        71.37 o                         
   0  14   1         20.57         32.96         4.27 o                         
   1  14   1       4036.81       4097.67        39.58 o                         
   2  14   1        837.17        827.41        14.51 o                         
   3  14   1        115.48        127.97         8.14 o                         
   4  14   1        560.71        576.83        13.70 o                         
   5  14   1       1474.20       1445.08        19.75 o                         
   6  14   1        893.21        879.73        16.72 o                         
   7  14   1       1321.23       1327.55        21.22 o                         
   8  14   1        305.58        318.00        13.49 o                         
   9  14   1          9.04         12.37         9.79 o                         
  10  14   1          3.63         19.99        11.68 o                         
 -11  15   1        616.66        632.70        26.70 o                         
 -10  15   1        396.74        451.64        17.32 o                         
  -9  15   1         59.84         56.70         9.82 o                         
  -8  15   1        116.46        118.36        10.41 o                         
  -7  15   1       1795.37       1770.22        24.52 o                         
  -6  15   1       1820.14       1828.32        25.41 o                         
  -5  15   1       1910.65       1927.23        23.54 o                         
  -4  15   1       3099.82       3067.07        33.40 o                         
  -3  15   1       2963.55       2887.60        30.02 o                         
  -2  15   1         54.89         54.81         6.03 o                         
  -1  15   1      11938.88      11606.57        84.60 o                         
   0  15   1        109.30        109.31         6.63 o                         
   1  15   1        470.47        436.48        11.41 o                         
   2  15   1        252.79        244.20         9.12 o                         
   3  15   1          6.67         14.34         6.52 o                         
   4  15   1        225.95        218.24         9.64 o                         
   5  15   1        254.35        281.34        11.19 o                         
   6  15   1        389.18        395.39        13.37 o                         
   7  15   1       4034.72       3939.59        42.03 o                         
   8  15   1         41.97         38.10         9.68 o                         
   9  15   1       2938.95       2919.91        46.57 o                         
  10  15   1         13.83          5.90        12.32 o                         
 -10  16   1       4867.67       4934.39        61.29 o                         
  -9  16   1        447.14        444.85        17.17 o                         
  -8  16   1        312.75        332.04        14.45 o                         
  -7  16   1         74.69         58.79         8.62 o                         
  -6  16   1         48.74         54.56         7.73 o                         
  -5  16   1          9.33          5.88         6.47 o                         
  -4  16   1        398.25        391.81        12.98 o                         
  -3  16   1        103.83        106.53         8.00 o                         
  -2  16   1        847.61        892.80        14.93 o                         
  -1  16   1       5086.60       4937.69        43.70 o                         
   0  16   1       2316.96       2277.58        25.46 o                         
   1  16   1       1031.32       1038.31        16.95 o                         
   2  16   1          5.38          1.20         5.68 o                         
   3  16   1      13312.12      13104.03       115.06 o                         
   4  16   1        319.77        304.50        12.82 o                         
   5  16   1       1672.60       1647.96        25.06 o                         
   6  16   1         95.24        107.17        10.17 o                         
   7  16   1       1235.90       1231.38        24.53 o                         
   8  16   1         78.11         69.93        10.82 o                         
   9  16   1        923.44        925.40        26.60 o                         
 -10  17   1        871.71        922.01        28.21 o                         
  -9  17   1         24.57         17.13        11.49 o                         
  -8  17   1        814.77        824.21        22.00 o                         
  -7  17   1        344.08        345.17        14.30 o                         
  -6  17   1       3179.83       3148.21        37.54 o                         
  -5  17   1         11.00         17.37         7.43 o                         
  -4  17   1       1400.84       1431.95        24.59 o                         
  -3  17   1        525.61        518.49        14.61 o                         
  -2  17   1       2663.30       2710.24        35.77 o                         
  -1  17   1         29.08         34.50         6.62 o                         
   0  17   1       3309.25       3274.04        33.66 o                         
   1  17   1       1011.25        999.55        16.54 o                         
   2  17   1      10078.71       9909.77        94.18 o                         
   3  17   1       1381.14       1334.54        24.53 o                         
   4  17   1       2908.15       2857.60        35.46 o                         
   5  17   1        366.72        396.55        15.63 o                         
   6  17   1         96.29         86.36        11.00 o                         
   7  17   1       1076.71       1116.31        26.33 o                         
   8  17   1       2173.34       2155.53        34.08 o                         
   9  17   1          2.97          6.52        14.04 o                         
  -9  18   1        141.61        119.71        13.73 o                         
  -8  18   1        727.02        773.19        23.60 o                         
  -7  18   1         66.93         62.48        10.62 o                         
  -6  18   1       8068.61       7839.89        77.78 o                         
  -5  18   1       5393.25       5262.35        58.25 o                         
  -4  18   1         16.10         22.55         7.80 o                         
  -3  18   1        602.01        629.29        16.45 o                         
  -2  18   1        762.37        732.40        17.00 o                         
  -1  18   1       1301.36       1306.15        20.40 o                         
   0  18   1       4404.77       4328.69        44.22 o                         
   1  18   1       1925.56       1957.79        25.32 o                         
   2  18   1         34.31         33.13         8.07 o                         
   3  18   1        267.73        260.90        13.54 o                         
   4  18   1         17.83          5.92         8.70 o                         
   5  18   1        120.55        143.71        11.99 o                         
   6  18   1        467.24        493.70        19.33 o                         
   7  18   1         29.63         28.75        11.05 o                         
   8  18   1       2945.29       2947.31        47.98 o                         
  -9  19   1        249.41        256.00        18.33 o                         
  -8  19   1        270.57        286.73        18.34 o                         
  -7  19   1       2419.64       2396.70        40.96 o                         
  -6  19   1        176.72        203.68        16.22 o                         
  -5  19   1         89.57        107.31        11.23 o                         
  -4  19   1       3117.60       3047.85        39.47 o                         
  -3  19   1       4525.23       4540.16        54.45 o                         
  -2  19   1          7.41          2.81         8.71 o                         
  -1  19   1       4600.02       4688.59        45.88 o                         
   0  19   1         77.15         72.42         7.65 o                         
   1  19   1       2309.88       2317.55        30.24 o                         
   2  19   1        504.92        527.44        16.55 o                         
   3  19   1         46.76         57.67        10.19 o                         
   4  19   1       2481.49       2448.35        37.21 o                         
   5  19   1        261.97        283.79        15.31 o                         
   6  19   1         42.37         31.92        12.12 o                         
   7  19   1       3853.54       3910.92        63.96 o                         
   8  19   1        106.78        123.29        16.33 o                         
  -8  20   1       1503.65       1495.52        36.14 o                         
  -7  20   1         20.37         -0.46        12.49 o                         
  -6  20   1         95.64         91.58        14.27 o                         
  -5  20   1       1360.13       1309.69        28.69 o                         
  -4  20   1          5.18         19.89         8.66 o                         
  -3  20   1       3775.97       3729.37        48.15 o                         
  -2  20   1        360.51        353.63        13.86 o                         
  -1  20   1        298.18        291.92        11.81 o                         
   0  20   1         15.50         16.60         7.43 o                         
   1  20   1       2157.00       2186.85        31.50 o                         
   2  20   1         18.32         21.97         9.73 o                         
   3  20   1       4515.03       4457.73        58.57 o                         
   4  20   1        229.37        254.73        15.69 o                         
   5  20   1       4956.00       5012.38        69.80 o                         
   6  20   1          4.49        -10.84        11.53 o                         
   7  20   1        201.29        182.83        16.53 o                         
  -8  21   1         33.04         27.03        14.05 o                         
  -7  21   1        214.53        225.48        17.15 o                         
  -6  21   1        235.33        222.84        16.47 o                         
  -5  21   1       1208.15       1180.24        30.44 o                         
  -4  21   1       1041.41        996.21        26.35 o                         
  -3  21   1         20.54         24.83        10.83 o                         
  -2  21   1       3352.27       3393.94        43.66 o                         
  -1  21   1        764.43        749.82        23.07 o                         
   0  21   1         26.12         15.31         8.34 o                         
   1  21   1       1210.32       1300.37        34.23 o                         
   2  21   1         44.63         50.54        11.67 o                         
   3  21   1        201.63        237.55        16.41 o                         
   4  21   1       1521.98       1542.91        42.57 o                         
   5  21   1       4999.39       4938.21        65.14 o                         
   6  21   1        267.72        293.26        18.73 o                         
   7  21   1        107.31         75.62        14.98 o                         
  -7  22   1        208.64        228.30        17.72 o                         
  -6  22   1        693.99        722.91        28.76 o                         
  -5  22   1        109.53        109.33        15.76 o                         
  -4  22   1        594.41        561.05        23.28 o                         
  -3  22   1          4.84          4.05        10.94 o                         
  -2  22   1       1254.27       1239.54        26.05 o                         
  -1  22   1       3290.33       3288.83        41.07 o                         
   0  22   1       3120.06       3151.20        38.43 o                         
   1  22   1       1158.60       1163.58        31.49 o                         
   2  22   1       3127.46       3125.39        49.37 o                         
   3  22   1         16.38          5.70        12.05 o                         
   4  22   1          7.58         -3.83        12.10 o                         
   5  22   1         11.10          0.39        12.50 o                         
   6  22   1       1876.16       1891.02        43.66 o                         
  -6  23   1       1937.38       1990.73        45.11 o                         
  -5  23   1         15.64         23.89        14.27 o                         
  -4  23   1       2669.86       2693.94        50.13 o                         
  -3  23   1        166.91        160.65        16.01 o                         
  -2  23   1        111.18        111.75        12.66 o                         
  -1  23   1       1335.32       1324.69        26.18 o                         
   0  23   1        831.27        846.57        25.24 o                         
   1  23   1        549.24        538.63        20.97 o                         
   2  23   1         18.35         16.89        13.85 o                         
   3  23   1        109.19        122.63        15.69 o                         
   4  23   1        968.51        923.72        28.21 o                         
   5  23   1          9.71         15.78        15.35 o                         
  -5  24   1        140.34        172.99        18.94 o                         
  -4  24   1        391.43        361.64        22.56 o                         
  -3  24   1         21.83         36.70        13.57 o                         
  -2  24   1       1255.01       1301.04        28.53 o                         
  -1  24   1         87.22         49.46        12.79 o                         
   0  24   1          0.42         13.84        11.50 o                         
   1  24   1        507.31        515.50        22.76 o                         
   2  24   1        317.54        356.95        22.54 o                         
   3  24   1       3193.82       3046.70        59.59 o                         
   4  24   1          0.37        -10.09        13.26 o                         
  -4  25   1         29.78         17.99        15.62 o                         
  -3  25   1        580.48        647.04        28.84 o                         
  -2  25   1        308.15        357.29        22.21 o                         
  -1  25   1       1263.73       1223.85        34.10 o                         
   0  25   1       2445.81       2495.07        51.55 o                         
   1  25   1        973.59       1004.93        33.52 o                         
   2  25   1        321.38        298.69        19.92 o                         
   3  25   1        395.61        394.32        22.58 o                         
  -1  26   1        119.13        114.95        30.58 o                         
   0  26   1       1762.64       1738.93        44.84 o                         
 -13   0   2        796.39        803.71        34.99 o                         
 -12   0   2       2103.35       2216.27        39.19 o                         
 -11   0   2       7091.49       7104.99        82.75 o                         
 -10   0   2       2289.71       2202.04        34.91 o                         
  -9   0   2       3946.47       3844.80        40.47 o                         
  -8   0   2       6343.15       6346.31        64.60 o                         
  -7   0   2       9196.15       9294.63        78.59 o                         
  -6   0   2       5353.08       5352.78        47.04 o                         
  -5   0   2       6072.10       5969.50        48.80 o                         
  -4   0   2        171.69        128.22         4.42 o                         
  -3   0   2       6912.62       6855.83        54.84 o                         
  -2   0   2        116.48        153.99         3.81 o                         
  -1   0   2       1633.85       1762.24        36.61 o                         
   0   0   2        283.37        262.94         6.26 o                         
   1   0   2         24.05         31.39         2.68 o                         
   3   0   2      15061.85      15030.60       128.31 o                         
   4   0   2       2235.88       2234.19        28.32 o                         
   5   0   2       2939.42       2898.04        30.17 o                         
   6   0   2      18748.45      18506.84       155.76 o                         
   7   0   2       2326.56       2291.25        29.63 o                         
   8   0   2      18041.33      17862.72       178.61 o                         
   9   0   2        195.09        205.47        13.09 o                         
  10   0   2        627.09        622.44        23.78 o                         
  11   0   2        422.20        466.77        24.51 o                         
 -13   1   2          0.36         19.26        10.52 o                         
 -12   1   2       4633.10       4635.33        46.51 o                         
 -11   1   2        608.86        614.66        14.98 o                         
 -10   1   2       2091.68       2032.82        22.19 o                         
  -9   1   2       1753.86       1785.13        17.23 o                         
  -8   1   2        582.30        625.32         9.79 o                         
  -7   1   2       3676.34       3663.68        25.59 o                         
  -6   1   2        415.00        421.55         6.40 o                         
  -5   1   2        327.17        332.88        12.95 o                         
  -4   1   2         13.19         36.57         2.15 o                         
  -3   1   2      23382.44      23756.16       132.93 o                         
  -2   1   2        179.69        205.02         3.89 o                         
  -1   1   2        819.91        869.26        10.14 o                         
   0   1   2       1606.01       1694.65        18.34 o                         
   1   1   2       1174.98       1013.68         9.40 o                         
   2   1   2      22565.66      23075.21       139.79 o                         
   3   1   2        802.03        790.73         7.83 o                         
   4   1   2       3697.35       3747.71        25.34 o                         
   5   1   2       2831.04       2699.15        20.22 o                         
   6   1   2        467.93        459.47         8.32 o                         
   7   1   2       1373.69       1440.35        16.92 o                         
   8   1   2        739.99        744.07        13.73 o                         
   9   1   2        109.26        113.83         7.85 o                         
  10   1   2       3419.13       3450.59        42.57 o                         
  11   1   2       1713.08       1686.80        29.42 o                         
 -13   2   2         10.93         26.38        10.53 o                         
 -12   2   2       1682.82       1654.51        26.51 o                         
 -11   2   2        661.61        661.05        15.59 o                         
 -10   2   2       1403.41       1323.27        17.56 o                         
  -9   2   2         29.70         37.66         4.81 o                         
  -8   2   2        199.21        202.22         6.01 o                         
  -7   2   2        272.94        255.16         6.03 o                         
  -6   2   2       4582.42       4590.67        29.20 o                         
  -5   2   2      10505.63      10376.61        59.62 o                         
  -4   2   2       1079.17       1041.30         8.49 o                         
  -3   2   2      26298.84      24758.82       146.90 o                         
  -2   2   2      23971.12      24096.48       162.13 o                         
  -1   2   2       6595.76       7219.56        89.27 o                         
   0   2   2        465.30        525.19         5.73 o                         
   1   2   2      21836.70      21798.06       150.87 o                         
   2   2   2      20437.46      19377.55       121.23 o                         
   3   2   2      11962.38      12114.36        75.97 o                         
   4   2   2       9468.47       9241.17        58.41 o                         
   5   2   2       2701.51       2646.19        19.88 o                         
   6   2   2        687.44        669.79         9.50 o                         
   7   2   2       2150.21       2139.78        22.09 o                         
   8   2   2          1.83          6.26         5.53 o                         
   9   2   2          3.71          5.85         6.61 o                         
  10   2   2          2.76         10.80         8.42 o                         
  11   2   2       1885.96       1854.36        36.83 o                         
 -13   3   2       1339.79       1459.80        34.21 o                         
 -12   3   2        709.96        729.09        19.42 o                         
 -11   3   2       2685.25       2720.37        29.70 o                         
 -10   3   2        782.47        785.11        14.81 o                         
  -9   3   2        508.42        506.41         9.97 o                         
  -8   3   2       1971.09       1965.60        18.89 o                         
  -7   3   2        191.03        208.61         6.47 o                         
  -6   3   2       2237.28       2266.03        17.05 o                         
  -5   3   2          4.36          8.12         2.42 o                         
  -4   3   2       5005.70       5396.01        34.14 o                         
  -3   3   2       8183.96       8464.09        51.95 o                         
  -2   3   2         44.27         51.83         2.09 o                         
  -1   3   2     126943.48     125655.65      1422.24 o                         
   0   3   2      21215.39      21402.90       170.16 o                         
   1   3   2       7129.85       7086.44        52.57 o                         
   2   3   2       2325.22       2440.54        18.01 o                         
   3   3   2          3.41          2.87         2.10 o                         
   4   3   2          5.19         11.34         2.76 o                         
   5   3   2        310.28        278.61         8.06 o                         
   6   3   2       2368.11       2336.70        20.35 o                         
   7   3   2        910.53        912.99        12.90 o                         
   8   3   2       1481.77       1474.07        18.11 o                         
   9   3   2       1964.72       1996.63        26.08 o                         
  10   3   2        589.21        596.94        16.63 o                         
  11   3   2         84.85         94.69        11.48 o                         
 -13   4   2        730.97        732.46        25.27 o                         
 -12   4   2        888.81        952.92        22.00 o                         
 -11   4   2        151.90        159.12         9.60 o                         
 -10   4   2         38.36         49.73         6.75 o                         
  -9   4   2        933.69        926.25        13.55 o                         
  -8   4   2       4676.64       4653.43        33.66 o                         
  -7   4   2      44688.09      44076.27       247.67 o                         
  -6   4   2         54.08         39.89         3.39 o                         
  -5   4   2      22946.08      23061.19       133.60 o                         
  -4   4   2       2534.88       2596.56        19.01 o                         
  -3   4   2          7.44         18.15         2.24 o                         
  -2   4   2       1948.31       1756.18        13.59 o                         
  -1   4   2       3919.80       3801.37        29.76 o                         
   0   4   2      10641.87      11047.70        81.61 o                         
   1   4   2       2267.76       2435.93        19.43 o                         
   2   4   2       2376.65       2212.52        18.07 o                         
   3   4   2       2828.54       2750.81        19.83 o                         
   4   4   2        246.71        263.08         5.70 o                         
   5   4   2       7386.07       7315.31        49.80 o                         
   6   4   2      13322.86      13067.08        85.64 o                         
   7   4   2       4185.15       4013.38        32.23 o                         
   8   4   2       1017.48       1008.91        16.11 o                         
   9   4   2        176.09        163.40        10.26 o                         
  10   4   2        167.74        168.29        11.27 o                         
  11   4   2        866.83        940.22        24.36 o                         
 -13   5   2        669.89        668.59        21.56 o                         
 -12   5   2         61.79         51.41         9.60 o                         
 -11   5   2       1696.90       1732.33        24.02 o                         
 -10   5   2       4559.83       4470.85        44.68 o                         
  -9   5   2       9142.75       9147.97        64.06 o                         
  -8   5   2        116.38        134.62         5.61 o                         
  -7   5   2         11.63         28.54         3.81 o                         
  -6   5   2      10292.76      10013.05        61.49 o                         
  -5   5   2       9874.18       9953.96        62.63 o                         
  -4   5   2       2535.03       2700.14        23.13 o                         
  -3   5   2       6350.56       6966.11        43.72 o                         
  -2   5   2       2553.10       2764.23        21.13 o                         
  -1   5   2      11346.10      11802.08        94.88 o                         
   0   5   2       6645.93       7586.68        54.88 o                         
   1   5   2       9631.95      10029.56        76.26 o                         
   2   5   2        320.73        313.90         5.54 o                         
   3   5   2       1251.69       1324.27        11.96 o                         
   4   5   2      17777.18      17286.99       108.32 o                         
   5   5   2       2223.51       2261.37        19.93 o                         
   6   5   2         80.41         80.44         5.64 o                         
   7   5   2        143.32        134.16         7.01 o                         
   8   5   2      11179.25      11122.24        81.07 o                         
   9   5   2       1958.44       1887.57        26.99 o                         
  10   5   2       1302.06       1305.99        23.88 o                         
  11   5   2        292.56        334.82        16.30 o                         
 -13   6   2        169.12        170.40        13.81 o                         
 -12   6   2       2081.50       2045.50        29.69 o                         
 -11   6   2        301.69        332.05        12.82 o                         
 -10   6   2       3708.25       3615.02        32.84 o                         
  -9   6   2        982.90        996.88        14.27 o                         
  -8   6   2         96.04        116.51         5.61 o                         
  -7   6   2       1209.33       1210.76        12.73 o                         
  -6   6   2         68.64         54.00         3.10 o                         
  -5   6   2       6216.32       6153.28        38.92 o                         
  -4   6   2       2612.04       2713.55        20.06 o                         
  -3   6   2      28668.46      29364.58       184.11 o                         
  -2   6   2      20850.50      21072.05       144.52 o                         
  -1   6   2       8696.71       9359.18        72.79 o                         
   0   6   2          8.52         11.57         2.03 o                         
   1   6   2        509.13        450.18         7.45 o                         
   2   6   2      27425.81      27723.11       177.44 o                         
   3   6   2       1398.83       1358.03        12.45 o                         
   4   6   2      16657.96      16563.32       104.24 o                         
   5   6   2       1586.67       1667.95        17.09 o                         
   6   6   2        151.10        184.10         7.55 o                         
   7   6   2        891.56        877.93        17.38 o                         
   8   6   2         43.86         54.38         6.82 o                         
   9   6   2        644.44        622.56        16.34 o                         
  10   6   2        151.29        127.64        11.53 o                         
  11   6   2       1261.14       1238.97        32.96 o                         
 -13   7   2        456.84        559.69        23.89 o                         
 -12   7   2       1687.24       1701.38        28.91 o                         
 -11   7   2         90.93        104.28         9.83 o                         
 -10   7   2         50.24         53.70         7.01 o                         
  -9   7   2        212.41        209.01         8.15 o                         
  -8   7   2          7.43         13.64         4.81 o                         
  -7   7   2        665.76        665.19        10.03 o                         
  -6   7   2       1276.24       1177.14        12.41 o                         
  -5   7   2      12015.62      11783.69        75.66 o                         
  -4   7   2      13928.04      13814.05        86.92 o                         
  -3   7   2       8443.09       8559.24        59.75 o                         
  -2   7   2       3007.86       3204.57        25.20 o                         
  -1   7   2      25245.30      25913.95       196.35 o                         
   0   7   2      24628.55      25211.97       187.81 o                         
   1   7   2      10381.17      10645.20        82.31 o                         
   2   7   2      11411.39      11300.79        79.53 o                         
   3   7   2       1407.52       1359.45        12.72 o                         
   4   7   2       6698.42       6363.80        43.45 o                         
   5   7   2       1984.63       1933.58        19.15 o                         
   6   7   2       1594.21       1512.45        17.89 o                         
   7   7   2          6.96         12.56         5.62 o                         
   8   7   2         18.87         12.55         6.33 o                         
   9   7   2       1630.86       1703.31        25.47 o                         
  10   7   2       2159.84       2210.61        31.70 o                         
  11   7   2        123.92        123.91        12.76 o                         
 -13   8   2        876.57        869.17        32.44 o                         
 -12   8   2       3041.01       3066.20        40.67 o                         
 -11   8   2       1655.96       1641.53        26.56 o                         
 -10   8   2          7.18         15.21         6.66 o                         
  -9   8   2       5976.79       5898.98        46.23 o                         
  -8   8   2        347.97        329.81         9.19 o                         
  -7   8   2      15526.17      15179.82       100.67 o                         
  -6   8   2       2527.46       2593.31        21.55 o                         
  -5   8   2      15563.25      15404.53       100.19 o                         
  -4   8   2        647.47        673.04         8.28 o                         
  -3   8   2         53.10         68.42         3.76 o                         
  -2   8   2       3375.20       3550.71        27.92 o                         
  -1   8   2       2094.42       2131.40        19.71 o                         
   0   8   2        715.94        803.28        10.02 o                         
   1   8   2       1577.61       1563.27        20.86 o                         
   2   8   2       6095.60       6237.79        48.00 o                         
   3   8   2      13149.60      12785.87        88.32 o                         
   4   8   2       1208.41       1185.91        14.89 o                         
   5   8   2        460.50        480.38         9.82 o                         
   6   8   2       5456.88       5312.37        43.48 o                         
   7   8   2         66.87         82.20         7.29 o                         
   8   8   2       5874.58       5777.65        50.64 o                         
   9   8   2         12.34         12.93         7.71 o                         
  10   8   2        716.32        761.60        20.60 o                         
  11   8   2       1011.23       1037.27        33.96 o                         
 -13   9   2        125.11        141.19        19.70 o                         
 -12   9   2       2220.76       2201.63        34.04 o                         
 -11   9   2       1475.11       1526.17        29.50 o                         
 -10   9   2       4706.62       4661.58        47.71 o                         
  -9   9   2       8261.59       8240.92        61.02 o                         
  -8   9   2        238.46        228.04         8.13 o                         
  -7   9   2       1353.02       1273.48        18.14 o                         
  -6   9   2        528.60        548.64         9.70 o                         
  -5   9   2      12719.65      12625.61        83.42 o                         
  -4   9   2       4161.77       4008.36        31.18 o                         
  -3   9   2      29916.29      30239.55       207.98 o                         
  -2   9   2          0.56          4.05         2.75 o                         
  -1   9   2        774.54        772.98         9.96 o                         
   0   9   2       5283.91       5121.77        40.94 o                         
   1   9   2      10989.11      11119.07        80.92 o                         
   2   9   2       4158.02       4112.69        33.78 o                         
   3   9   2       7555.00       7295.28        53.34 o                         
   4   9   2       2178.96       2178.80        20.22 o                         
   5   9   2       4091.97       3938.39        33.78 o                         
   6   9   2         30.82         31.24         5.75 o                         
   7   9   2       2631.94       2617.85        28.25 o                         
   8   9   2       2574.62       2591.39        30.18 o                         
   9   9   2        888.29        875.62        19.28 o                         
  10   9   2       1483.09       1495.02        26.49 o                         
  11   9   2        248.03        245.92        15.46 o                         
 -12  10   2        332.21        296.09        15.47 o                         
 -11  10   2        218.75        222.80        13.23 o                         
 -10  10   2        203.20        210.73        10.77 o                         
  -9  10   2        491.66        513.72        12.61 o                         
  -8  10   2       2068.13       2040.30        21.25 o                         
  -7  10   2         35.17         40.56         5.18 o                         
  -6  10   2        227.60        259.38         9.77 o                         
  -5  10   2        611.40        625.27         9.43 o                         
  -4  10   2       1941.39       1852.77        16.67 o                         
  -3  10   2      15503.00      15553.97       109.87 o                         
  -2  10   2       3697.46       3629.87        30.12 o                         
  -1  10   2       2512.84       2443.73        22.89 o                         
   0  10   2       2321.94       2319.22        21.32 o                         
   1  10   2       4182.61       4294.01        40.07 o                         
   2  10   2      10728.92      10593.40        81.30 o                         
   3  10   2       4946.39       4959.55        42.62 o                         
   4  10   2       3344.63       3397.05        29.44 o                         
   5  10   2       2437.58       2412.30        24.03 o                         
   6  10   2        652.50        658.35        14.16 o                         
   7  10   2       2716.86       2663.56        28.94 o                         
   8  10   2          0.21          7.40         7.55 o                         
   9  10   2        124.30        124.00        10.29 o                         
  10  10   2        416.30        438.83        16.75 o                         
 -12  11   2        711.17        746.94        23.87 o                         
 -11  11   2         62.58         67.02        10.80 o                         
 -10  11   2        295.33        284.92        12.13 o                         
  -9  11   2        576.93        588.66        15.28 o                         
  -8  11   2        474.92        480.24        12.07 o                         
  -7  11   2       1753.84       1754.61        19.48 o                         
  -6  11   2          7.62          5.16         4.59 o                         
  -5  11   2       1770.50       1772.44        18.45 o                         
  -4  11   2       1229.16       1226.03        13.50 o                         
  -3  11   2         39.10         53.88         4.54 o                         
  -2  11   2        162.37        159.46         5.59 o                         
  -1  11   2      19189.77      18818.04       144.26 o                         
   0  11   2      22379.79      22349.23       164.49 o                         
   1  11   2          2.56          7.25         3.34 o                         
   2  11   2       1658.73       1763.09        18.71 o                         
   3  11   2         58.30         50.44         5.25 o                         
   4  11   2        813.34        812.11        13.30 o                         
   5  11   2        403.70        415.32        10.60 o                         
   6  11   2        999.45       1036.41        15.95 o                         
   7  11   2         15.50         10.94         6.97 o                         
   8  11   2         53.33         42.43         8.43 o                         
   9  11   2        431.12        453.20        15.58 o                         
  10  11   2        130.45        153.59        13.09 o                         
 -12  12   2         46.24         37.12        12.63 o                         
 -11  12   2          7.68          0.76        10.23 o                         
 -10  12   2        191.83        222.39        11.45 o                         
  -9  12   2        122.96        145.20         9.86 o                         
  -8  12   2       1455.92       1469.55        20.13 o                         
  -7  12   2       3477.79       3366.51        31.26 o                         
  -6  12   2        156.20        151.43         7.81 o                         
  -5  12   2        235.30        229.26         7.80 o                         
  -4  12   2       1179.47       1194.68        13.99 o                         
  -3  12   2          1.26         -3.79         3.79 o                         
  -2  12   2        190.08        194.22         6.86 o                         
  -1  12   2       1413.78       1354.68        16.50 o                         
   0  12   2       1151.65       1154.17        14.64 o                         
   1  12   2       1517.14       1489.95        16.35 o                         
   2  12   2        589.89        557.06         9.69 o                         
   3  12   2       1586.56       1598.19        19.69 o                         
   4  12   2        496.66        499.15        11.65 o                         
   5  12   2          5.71         11.57         5.87 o                         
   6  12   2       6552.46       6537.23        54.53 o                         
   7  12   2       1686.58       1651.13        22.96 o                         
   8  12   2        643.75        612.26        20.12 o                         
   9  12   2         11.28          8.64        10.02 o                         
  10  12   2       1651.65       1610.78        32.05 o                         
 -12  13   2        106.61        126.21        15.60 o                         
 -11  13   2        764.41        756.47        23.18 o                         
 -10  13   2       1855.11       1854.29        27.27 o                         
  -9  13   2       2543.48       2585.53        29.82 o                         
  -8  13   2        818.28        849.91        23.09 o                         
  -7  13   2        210.34        229.32         9.72 o                         
  -6  13   2       2121.39       2145.16        24.90 o                         
  -5  13   2       5861.03       5763.80        50.00 o                         
  -4  13   2        711.26        696.79        13.16 o                         
  -3  13   2        312.87        306.59         7.86 o                         
  -2  13   2         28.36         37.59         4.13 o                         
  -1  13   2        140.48        177.02         6.57 o                         
   0  13   2        293.98        301.96         8.07 o                         
   1  13   2         28.94         29.04         4.51 o                         
   2  13   2        306.64        295.20         7.78 o                         
   3  13   2         72.46         69.75         6.57 o                         
   4  13   2       7506.05       7407.27        60.49 o                         
   5  13   2        761.72        735.49        14.85 o                         
   6  13   2        454.94        482.77        13.57 o                         
   7  13   2        341.04        326.03        12.75 o                         
   8  13   2       3037.00       3118.27        41.83 o                         
   9  13   2        990.69        978.08        23.90 o                         
  10  13   2       1055.60       1106.11        30.92 o                         
 -11  14   2         68.02         48.15        13.45 o                         
 -10  14   2       1193.57       1236.07        25.60 o                         
  -9  14   2         38.22         42.58         9.15 o                         
  -8  14   2        202.15        204.33        10.39 o                         
  -7  14   2        101.05        101.11         8.15 o                         
  -6  14   2        541.34        531.01        13.34 o                         
  -5  14   2       3261.58       3203.46        32.56 o                         
  -4  14   2         78.64         88.59         6.62 o                         
  -3  14   2        802.61        780.24        12.49 o                         
  -2  14   2        275.17        282.29         8.35 o                         
  -1  14   2         11.79         15.15         4.21 o                         
   0  14   2         42.25         37.08         4.90 o                         
   1  14   2        774.61        811.50        16.56 o                         
   2  14   2       1308.59       1361.85        17.48 o                         
   3  14   2        700.83        720.43        14.19 o                         
   4  14   2       2968.69       2919.17        35.65 o                         
   5  14   2       3353.61       3295.25        34.81 o                         
   6  14   2         25.05         21.81         7.75 o                         
   7  14   2        182.91        175.11        11.79 o                         
   8  14   2        123.65        139.42        12.82 o                         
   9  14   2        511.61        513.87        26.60 o                         
 -11  15   2         64.52         79.41        13.97 o                         
 -10  15   2         70.23         88.44        12.52 o                         
  -9  15   2        168.16        195.48        13.51 o                         
  -8  15   2        298.70        295.95        12.32 o                         
  -7  15   2         99.79        100.40         8.77 o                         
  -6  15   2        197.80        197.38         9.44 o                         
  -5  15   2        635.43        607.46        14.97 o                         
  -4  15   2       1783.32       1749.55        22.82 o                         
  -3  15   2       1329.43       1335.75        18.40 o                         
  -2  15   2       1837.05       1813.85        21.37 o                         
  -1  15   2       4939.53       4939.28        43.11 o                         
   0  15   2       1240.37       1230.89        16.14 o                         
   1  15   2       7236.99       7163.96        63.37 o                         
   2  15   2         53.69         56.40         6.74 o                         
   3  15   2          1.78          8.01         6.89 o                         
   4  15   2       2267.93       2158.12        28.94 o                         
   5  15   2        118.05        119.39         9.72 o                         
   6  15   2        649.04        664.15        18.46 o                         
   7  15   2        219.29        216.58        13.29 o                         
   8  15   2         48.07         37.60        12.34 o                         
   9  15   2       1310.93       1363.47        33.56 o                         
 -11  16   2        430.72        454.76        21.80 o                         
 -10  16   2          7.96          9.99        11.05 o                         
  -9  16   2       2637.80       2570.20        37.30 o                         
  -8  16   2        917.75        941.19        23.55 o                         
  -7  16   2         49.23         48.15         8.96 o                         
  -6  16   2       1917.17       1989.49        28.13 o                         
  -5  16   2       2934.87       2827.72        32.74 o                         
  -4  16   2        594.32        595.85        14.93 o                         
  -3  16   2        475.60        449.43        12.11 o                         
  -2  16   2         33.34         48.10         6.16 o                         
  -1  16   2        354.36        373.26        10.18 o                         
   0  16   2        122.37        138.99         7.48 o                         
   1  16   2        575.94        590.38        13.91 o                         
   2  16   2         20.16         34.58         8.00 o                         
   3  16   2         31.19         41.89         7.87 o                         
   4  16   2        571.93        584.24        16.44 o                         
   5  16   2        646.36        670.89        19.35 o                         
   6  16   2        274.43        298.13        15.57 o                         
   7  16   2        675.62        705.09        21.64 o                         
   8  16   2        392.80        402.75        20.82 o                         
   9  16   2         21.55         24.64        14.69 o                         
 -10  17   2        207.32        196.03        15.61 o                         
  -9  17   2        490.40        484.13        18.53 o                         
  -8  17   2          0.85         31.00        10.01 o                         
  -7  17   2          1.36          7.32         9.23 o                         
  -6  17   2       1296.46       1256.38        24.22 o                         
  -5  17   2       2101.46       2069.01        30.06 o                         
  -4  17   2          4.80          9.76         6.58 o                         
  -3  17   2       2441.59       2442.36        29.25 o                         
  -2  17   2        674.04        707.46        15.50 o                         
  -1  17   2       1341.74       1348.30        17.75 o                         
   0  17   2        717.56        711.13        14.14 o                         
   1  17   2          1.90          7.50         5.97 o                         
   2  17   2        411.62        419.69        14.92 o                         
   3  17   2         37.37         49.85         9.23 o                         
   4  17   2        278.01        275.21        13.36 o                         
   5  17   2          2.79         10.47        10.05 o                         
   6  17   2        661.73        683.31        23.66 o                         
   7  17   2        442.82        444.18        20.42 o                         
   8  17   2          8.10        -10.88        13.43 o                         
 -10  18   2         23.87         45.90        12.94 o                         
  -9  18   2          0.56         22.11        11.35 o                         
  -8  18   2       1302.86       1358.89        29.45 o                         
  -7  18   2         12.44         26.82        10.90 o                         
  -6  18   2        535.78        538.74        18.45 o                         
  -5  18   2        374.85        418.55        16.26 o                         
  -4  18   2       2026.48       2007.19        29.72 o                         
  -3  18   2         43.26         48.02         9.42 o                         
  -2  18   2       1060.28       1052.42        18.29 o                         
  -1  18   2       1485.54       1466.06        21.31 o                         
   0  18   2        977.06        943.75        17.98 o                         
   1  18   2        678.15        682.77        18.94 o                         
   2  18   2         22.06         19.73         9.55 o                         
   3  18   2          3.72         12.79         9.58 o                         
   4  18   2          2.99         13.64         9.63 o                         
   5  18   2         65.32         58.05        12.09 o                         
   6  18   2       2518.87       2553.91        42.33 o                         
   7  18   2        264.58        292.15        18.26 o                         
   8  18   2         25.48         44.86        15.42 o                         
  -9  19   2        548.33        574.24        23.06 o                         
  -8  19   2        188.80        173.59        15.24 o                         
  -7  19   2        619.34        607.43        21.35 o                         
  -6  19   2          0.03          8.63         9.93 o                         
  -5  19   2        495.93        490.48        17.40 o                         
  -4  19   2        999.05        971.87        22.85 o                         
  -3  19   2        986.81        989.51        21.97 o                         
  -2  19   2        176.42        186.64        11.11 o                         
  -1  19   2          2.88          5.09         6.97 o                         
   0  19   2       3427.63       3375.21        40.64 o                         
   1  19   2        137.17        139.69        11.36 o                         
   2  19   2        118.58        139.81        11.47 o                         
   3  19   2       2639.86       2567.68        40.53 o                         
   4  19   2       1310.25       1246.10        28.04 o                         
   5  19   2        158.99        174.60        14.90 o                         
   6  19   2       1049.34       1050.26        29.25 o                         
   7  19   2        340.51        336.40        21.39 o                         
  -9  20   2        210.06        231.49        18.22 o                         
  -8  20   2         96.24        104.79        15.62 o                         
  -7  20   2         10.54         21.42        12.31 o                         
  -6  20   2        558.66        588.66        21.75 o                         
  -5  20   2         95.36        105.38        12.79 o                         
  -4  20   2       1152.89       1156.63        26.18 o                         
  -3  20   2       2122.08       2092.23        31.65 o                         
  -2  20   2         40.28         47.58         9.00 o                         
  -1  20   2          2.88          0.42         7.56 o                         
   0  20   2        396.43        398.49        16.19 o                         
   1  20   2       2993.76       2907.24        42.67 o                         
   2  20   2       2118.42       2113.86        33.94 o                         
   3  20   2       1200.72       1204.04        29.61 o                         
   4  20   2          3.81          7.65        11.08 o                         
   5  20   2         15.54         27.55        12.26 o                         
   6  20   2         14.99         18.97        14.05 o                         
   7  20   2        527.30        474.36        24.99 o                         
  -8  21   2       2520.51       2437.98        46.07 o                         
  -7  21   2        139.24        138.44        15.10 o                         
  -6  21   2       2370.39       2399.13        59.86 o                         
  -5  21   2       1726.51       1688.59        35.23 o                         
  -4  21   2        555.48        526.24        21.69 o                         
  -3  21   2        631.95        670.05        21.99 o                         
  -2  21   2         56.30         50.78         9.74 o                         
  -1  21   2        823.93        780.80        20.81 o                         
   0  21   2        761.31        698.55        20.19 o                         
   1  21   2         59.98         53.75        11.73 o                         
   2  21   2        724.76        693.38        23.88 o                         
   3  21   2        270.30        282.31        16.67 o                         
   4  21   2        132.10        125.69        14.23 o                         
   5  21   2        182.93        189.97        17.74 o                         
   6  21   2        254.69        259.92        20.39 o                         
  -7  22   2        479.23        531.93        24.83 o                         
  -6  22   2        804.92        839.42        28.84 o                         
  -5  22   2        269.74        259.57        18.15 o                         
  -4  22   2          1.39          4.73        11.09 o                         
  -3  22   2        472.72        478.05        19.72 o                         
  -2  22   2       2589.30       2664.14        37.25 o                         
  -1  22   2         34.86         25.27         9.90 o                         
   0  22   2        713.02        727.52        21.19 o                         
   1  22   2       2369.17       2382.58        41.53 o                         
   2  22   2        116.62        110.77        14.25 o                         
   3  22   2        353.22        377.89        20.55 o                         
   4  22   2        372.88        375.78        22.75 o                         
   5  22   2       1334.22       1319.53        35.47 o                         
  -6  23   2        107.36        105.96        17.41 o                         
  -5  23   2       1410.04       1385.97        36.22 o                         
  -4  23   2          8.40        -11.38        11.38 o                         
  -3  23   2        912.90        933.12        25.21 o                         
  -2  23   2       3636.85       3681.48        52.18 o                         
  -1  23   2        318.98        323.45        17.49 o                         
   0  23   2         99.76         96.68        14.89 o                         
   1  23   2       2035.30       2103.70        36.01 o                         
   2  23   2         84.47         84.51        19.28 o                         
   3  23   2        390.26        406.45        23.68 o                         
   4  23   2        626.65        572.14        27.73 o                         
   5  23   2        291.13        158.71        49.76 o                         
  -5  24   2         21.67          2.97        13.61 o                         
  -4  24   2        889.86        893.62        29.49 o                         
  -3  24   2         78.60         88.51        13.89 o                         
  -2  24   2        113.84        130.86        14.64 o                         
  -1  24   2        208.08        216.70        15.77 o                         
   0  24   2         12.51          4.79        12.34 o                         
   1  24   2        378.98        361.51        20.58 o                         
   2  24   2        345.42        313.04        24.62 o                         
   3  24   2        614.79        601.27        28.25 o                         
  -4  25   2          6.28         20.04        13.54 o                         
  -3  25   2         65.41         40.88        15.20 o                         
  -2  25   2        184.24        212.56        17.47 o                         
  -1  25   2        295.28        285.21        18.24 o                         
   0  25   2        539.05        529.32        25.59 o                         
   1  25   2        571.38        585.81        27.58 o                         
   2  25   2        138.15        128.55        17.14 o                         
 -14   1   3        365.70        365.33        17.81 o                         
 -13   1   3        761.90        761.33        19.66 o                         
 -12   1   3        200.79        209.74        11.01 o                         
 -11   1   3       2423.90       2334.12        25.83 o                         
 -10   1   3        370.71        361.30        10.91 o                         
  -9   1   3       1196.11       1198.98        14.76 o                         
  -8   1   3          3.97          7.46         3.36 o                         
  -7   1   3        431.38        441.73         7.78 o                         
  -6   1   3      20874.57      20343.48       114.23 o                         
  -5   1   3        465.34        440.26         5.05 o                         
  -4   1   3       1943.06       1927.29        14.28 o                         
  -3   1   3       1886.03       1767.49        14.22 o                         
  -2   1   3       1635.45       1239.81        12.40 o                         
  -1   1   3      19822.66      20095.07       221.60 o                         
   0   1   3       1678.64       1441.94        15.49 o                         
   1   1   3        336.33        357.80         6.03 o                         
   2   1   3        236.47        203.17         5.13 o                         
   3   1   3      12844.25      12911.94        83.60 o                         
   4   1   3        181.04        190.28         5.59 o                         
   5   1   3       3248.96       3163.64        24.77 o                         
   6   1   3       2363.06       2262.47        21.61 o                         
   7   1   3       1675.97       1657.07        18.81 o                         
   8   1   3       1801.01       1784.75        22.17 o                         
   9   1   3        204.58        212.39        11.61 o                         
  10   1   3         38.96         59.22        11.10 o                         
  11   1   3          6.13          1.80        11.01 o                         
 -14   2   3          0.60          8.27        10.98 o                         
 -13   2   3         30.73         52.79        10.06 o                         
 -12   2   3        107.53        137.23        10.13 o                         
 -11   2   3        853.41        849.15        16.75 o                         
 -10   2   3        196.35        186.13         8.28 o                         
  -9   2   3       1937.34       1845.65        18.97 o                         
  -8   2   3       6371.54       6198.33        41.04 o                         
  -7   2   3       1729.53       1770.52        14.91 o                         
  -6   2   3        889.88        871.24         8.71 o                         
  -5   2   3        782.32        862.42         8.20 o                         
  -4   2   3       6039.42       6231.74        39.54 o                         
  -3   2   3         92.47        140.97         3.43 o                         
  -2   2   3       1414.73       1419.36        14.68 o                         
  -1   2   3        978.29       1221.63        20.27 o                         
   0   2   3         97.44         83.16         3.47 o                         
   1   2   3        441.36        460.52         6.31 o                         
   2   2   3       4692.91       4872.47        36.37 o                         
   3   2   3       6364.19       6344.43        45.89 o                         
   4   2   3       1119.54       1114.10        12.00 o                         
   5   2   3        184.83        165.38         5.82 o                         
   6   2   3         19.77         35.66         4.69 o                         
   7   2   3        425.14        434.29        11.51 o                         
   8   2   3        252.78        270.92        10.41 o                         
   9   2   3        553.99        556.96        16.54 o                         
  10   2   3         59.52         44.94        10.26 o                         
  11   2   3         49.32         33.98        12.73 o                         
 -14   3   3         23.12         28.57        13.20 o                         
 -13   3   3        127.43        122.03        11.86 o                         
 -12   3   3        228.18        238.40        11.85 o                         
 -11   3   3        520.35        486.16        13.39 o                         
 -10   3   3       3598.67       3549.37        33.38 o                         
  -9   3   3          7.69          5.19         4.76 o                         
  -8   3   3       3328.37       3318.10        26.26 o                         
  -7   3   3       1542.93       1486.81        13.26 o                         
  -6   3   3      13902.02      13882.63        83.75 o                         
  -5   3   3       2420.29       2515.73        19.01 o                         
  -4   3   3         20.88         23.47         2.68 o                         
  -3   3   3         78.39         59.01         2.35 o                         
  -2   3   3      12594.93      12275.78       108.82 o                         
  -1   3   3       5567.20       5597.56        66.42 o                         
   0   3   3       7640.01       8070.38        66.35 o                         
   1   3   3        668.22        668.66         8.55 o                         
   2   3   3        263.92        268.36         5.41 o                         
   3   3   3      13065.27      12575.82        86.12 o                         
   4   3   3       1146.31       1153.72        14.78 o                         
   5   3   3        205.52        226.96         6.61 o                         
   6   3   3       1300.44       1325.80        15.03 o                         
   7   3   3       1098.96       1094.87        16.30 o                         
   8   3   3       2337.00       2331.35        27.14 o                         
   9   3   3       3474.22       3359.03        37.40 o                         
  10   3   3        549.94        532.10        17.75 o                         
  11   3   3        438.10        455.35        20.13 o                         
 -14   4   3        700.23        702.56        31.24 o                         
 -13   4   3        679.43        674.86        21.29 o                         
 -12   4   3          0.82         -7.82         7.82 o                         
 -11   4   3        925.81        927.29        17.43 o                         
 -10   4   3       1156.68       1142.66        16.77 o                         
  -9   4   3       1423.33       1420.97        15.87 o                         
  -8   4   3       2916.50       2836.45        23.80 o                         
  -7   4   3         10.27         13.52         3.33 o                         
  -6   4   3        116.01        108.49         4.39 o                         
  -5   4   3      10500.12      10832.43        67.23 o                         
  -4   4   3      18295.62      18297.63       115.14 o                         
  -3   4   3       1215.84       1175.61        10.50 o                         
  -2   4   3          7.80         47.28         3.19 o                         
  -1   4   3       1890.06       2204.07        21.54 o                         
   0   4   3         57.85         51.94         2.55 o                         
   1   4   3       4129.95       4130.55        33.76 o                         
   2   4   3       3926.68       4074.86        33.47 o                         
   3   4   3        557.62        500.19         8.98 o                         
   4   4   3        336.61        302.15         7.08 o                         
   5   4   3       1832.26       1826.74        18.14 o                         
   6   4   3       1102.94       1096.23        14.31 o                         
   7   4   3       1042.90       1038.82        16.68 o                         
   8   4   3        384.53        378.28        12.26 o                         
   9   4   3        347.98        352.32        13.38 o                         
  10   4   3          5.73         -9.56         9.56 o                         
  11   4   3        113.63        121.93        13.90 o                         
 -13   5   3         70.24         59.64        11.04 o                         
 -12   5   3          6.14         17.08         8.41 o                         
 -11   5   3       4350.78       4235.15        43.53 o                         
 -10   5   3       4554.66       4516.79        38.17 o                         
  -9   5   3       1946.36       1940.39        19.17 o                         
  -8   5   3        894.85        869.50        11.62 o                         
  -7   5   3        600.09        605.39         9.14 o                         
  -6   5   3        900.60        908.17        12.17 o                         
  -5   5   3       1202.04       1198.46        11.14 o                         
  -4   5   3         53.11         62.93         3.26 o                         
  -3   5   3        572.10        688.20         8.28 o                         
  -2   5   3      11160.82      11071.88        95.78 o                         
  -1   5   3      17190.62      18270.86       180.00 o                         
   0   5   3         56.10         78.22         2.91 o                         
   1   5   3         26.03         37.07         3.06 o                         
   2   5   3       1757.38       1773.39        15.85 o                         
   3   5   3      15127.08      14693.95       106.44 o                         
   4   5   3        938.41        944.40        12.07 o                         
   5   5   3       1025.62        989.49        13.26 o                         
   6   5   3        675.08        659.94        12.37 o                         
   7   5   3       1562.68       1518.47        19.83 o                         
   8   5   3        283.04        291.23        11.30 o                         
   9   5   3       3193.93       3159.45        39.16 o                         
  10   5   3          0.16         -9.39         9.39 o                         
 -13   6   3       6094.19       6216.49        71.94 o                         
 -12   6   3        382.44        367.89        14.19 o                         
 -11   6   3        154.54        172.95        10.07 o                         
 -10   6   3        157.48        171.42         8.34 o                         
  -9   6   3       3093.15       3022.77        26.08 o                         
  -8   6   3       1475.91       1429.42        15.32 o                         
  -7   6   3         42.03         44.71         4.22 o                         
  -6   6   3        424.92        438.45         7.66 o                         
  -5   6   3        710.67        692.97         8.36 o                         
  -4   6   3        264.76        251.89         5.22 o                         
  -3   6   3       5759.52       5951.08        45.99 o                         
  -2   6   3       2173.21       2337.73        23.67 o                         
  -1   6   3        348.87        352.27         5.38 o                         
   0   6   3      25978.55      26637.60       191.69 o                         
   1   6   3      29733.76      29594.88       211.99 o                         
   2   6   3         25.69         45.09         5.02 o                         
   3   6   3       2417.29       2371.16        21.41 o                         
   4   6   3       3136.68       2902.48        26.94 o                         
   5   6   3        423.98        445.60        10.24 o                         
   6   6   3       1206.88       1214.75        16.76 o                         
   7   6   3        426.34        447.42        11.70 o                         
   8   6   3        828.51        883.18        17.99 o                         
   9   6   3        156.11        156.44        11.45 o                         
  10   6   3        616.41        633.97        22.10 o                         
 -13   7   3        141.52        162.21        14.89 o                         
 -12   7   3        456.20        469.01        16.21 o                         
 -11   7   3        336.08        334.69        12.10 o                         
 -10   7   3         25.90         17.80         6.51 o                         
  -9   7   3        557.99        537.22        11.08 o                         
  -8   7   3         75.75         82.07         5.46 o                         
  -7   7   3       1241.75       1228.23        13.31 o                         
  -6   7   3      11404.32      11407.63        72.24 o                         
  -5   7   3       3157.75       3181.32        24.40 o                         
  -4   7   3        759.74        779.42         9.14 o                         
  -3   7   3        144.54        171.81         4.30 o                         
  -2   7   3      19210.06      19906.28       151.79 o                         
  -1   7   3          6.38         21.63         3.62 o                         
   0   7   3      21794.49      22102.79       160.17 o                         
   1   7   3       7175.84       7303.79        58.14 o                         
   2   7   3        418.40        452.69         8.74 o                         
   3   7   3       4434.58       4285.27        34.45 o                         
   4   7   3        431.70        453.66        11.41 o                         
   5   7   3        133.46        134.98         8.34 o                         
   6   7   3          1.88          4.81         5.80 o                         
   7   7   3       3363.93       3339.66        33.51 o                         
   8   7   3       2963.63       2898.74        33.92 o                         
   9   7   3        162.58        170.07        11.97 o                         
  10   7   3        223.40        235.28        13.75 o                         
 -13   8   3         94.73        119.73        14.48 o                         
 -12   8   3       2187.53       2189.04        34.60 o                         
 -11   8   3         30.01         20.50         8.06 o                         
 -10   8   3          6.76          9.12         6.72 o                         
  -9   8   3        775.25        754.83        13.45 o                         
  -8   8   3       7818.21       7668.04        54.05 o                         
  -7   8   3        566.13        588.87         9.94 o                         
  -6   8   3       3745.60       3646.84        28.43 o                         
  -5   8   3       8278.34       8110.38        56.30 o                         
  -4   8   3      22538.90      22197.09       148.75 o                         
  -3   8   3         20.55         30.78         3.84 o                         
  -2   8   3       2748.88       2840.99        23.59 o                         
  -1   8   3      10563.40      10953.56        84.51 o                         
   0   8   3       1122.57       1042.46        11.43 o                         
   1   8   3       2159.19       2157.12        18.93 o                         
   2   8   3          3.70          1.90         2.71 o                         
   3   8   3        257.64        262.74         7.58 o                         
   4   8   3       1513.08       1518.04        17.80 o                         
   5   8   3       5497.44       5435.23        48.24 o                         
   6   8   3       1579.52       1528.92        21.06 o                         
   7   8   3        619.44        646.12        16.01 o                         
   8   8   3         74.57         87.60         9.14 o                         
   9   8   3       2190.44       2179.78        32.26 o                         
  10   8   3       1060.10       1113.97        24.79 o                         
 -13   9   3         49.31         72.68        14.63 o                         
 -12   9   3        111.76        116.59        13.07 o                         
 -11   9   3       1936.28       1958.29        27.98 o                         
 -10   9   3        108.18        114.27         8.16 o                         
  -9   9   3       5852.50       5772.02        45.39 o                         
  -8   9   3        203.28        216.62         7.81 o                         
  -7   9   3        609.29        580.23        10.57 o                         
  -6   9   3       3907.24       3861.27        30.95 o                         
  -5   9   3        434.61        436.59         8.29 o                         
  -4   9   3       3466.46       3439.92        28.32 o                         
  -3   9   3       8782.54       8884.00        68.94 o                         
  -2   9   3        777.88        772.03        10.91 o                         
  -1   9   3       2831.16       2797.38        24.78 o                         
   0   9   3        230.34        249.70         6.31 o                         
   1   9   3         25.00         27.01         2.54 o                         
   2   9   3       3325.89       3221.46        29.81 o                         
   3   9   3       7906.50       7728.41        61.98 o                         
   4   9   3       3081.65       2971.55        28.50 o                         
   5   9   3       3476.70       3383.63        33.85 o                         
   6   9   3        784.69        764.17        15.76 o                         
   7   9   3       1132.62       1134.35        19.79 o                         
   8   9   3         54.75         64.78         9.10 o                         
   9   9   3        520.78        534.33        21.63 o                         
  10   9   3        857.40        892.14        24.05 o                         
 -13  10   3       2529.75       2491.66        49.93 o                         
 -12  10   3       1640.16       1679.09        32.57 o                         
 -11  10   3        532.66        573.44        18.94 o                         
 -10  10   3       1834.04       1822.05        24.11 o                         
  -9  10   3        538.75        554.42        12.96 o                         
  -8  10   3       1869.11       1884.25        20.02 o                         
  -7  10   3       1604.83       1622.76        17.35 o                         
  -6  10   3        595.04        613.34        10.36 o                         
  -5  10   3        355.94        317.99        10.02 o                         
  -4  10   3       6730.67       6634.25        48.79 o                         
  -3  10   3       5477.70       5433.30        46.09 o                         
  -2  10   3      16055.54      16112.64       129.07 o                         
  -1  10   3        991.46        976.03        10.90 o                         
   0  10   3       5853.59       5703.90        47.28 o                         
   1  10   3       1866.84       1920.68        19.06 o                         
   2  10   3       2039.81       2065.68        22.92 o                         
   3  10   3       5162.36       4992.95        44.87 o                         
   4  10   3       5012.32       4943.35        42.55 o                         
   5  10   3      10674.17      10403.90        81.33 o                         
   6  10   3        120.85        141.08         9.01 o                         
   7  10   3       2915.17       2895.73        33.32 o                         
   8  10   3        978.51        995.70        24.88 o                         
   9  10   3        126.07        101.17        11.37 o                         
  10  10   3       1003.10       1077.28        46.00 o                         
 -12  11   3        884.26        901.39        34.59 o                         
 -11  11   3        110.47        100.92        11.76 o                         
 -10  11   3        723.78        717.45        17.43 o                         
  -9  11   3        166.13        170.87         9.04 o                         
  -8  11   3       7629.22       7601.24        57.68 o                         
  -7  11   3        387.68        363.40        12.02 o                         
  -6  11   3       9502.48       9420.83        73.09 o                         
  -5  11   3       3377.85       3414.69        31.73 o                         
  -4  11   3       4959.36       4897.31        40.05 o                         
  -3  11   3          2.58         27.51         4.18 o                         
  -2  11   3       3537.31       3499.59        31.94 o                         
  -1  11   3        220.07        227.31         7.97 o                         
   0  11   3       3195.57       3261.88        29.70 o                         
   1  11   3         38.14         46.48         4.47 o                         
   2  11   3       5715.62       5829.22        50.55 o                         
   3  11   3         71.37         67.22         6.05 o                         
   4  11   3       2121.63       2095.74        35.21 o                         
   5  11   3          4.14          9.50         5.86 o                         
   6  11   3        829.06        826.86        17.24 o                         
   7  11   3         47.23         52.53         8.75 o                         
   8  11   3        706.84        728.08        20.90 o                         
   9  11   3        209.84        251.22        15.35 o                         
  10  11   3          4.79        -13.60        19.79 o                         
 -12  12   3        152.15        136.34        15.21 o                         
 -11  12   3        178.21        163.54        13.31 o                         
 -10  12   3        379.82        389.20        19.70 o                         
  -9  12   3       1184.04       1213.73        19.22 o                         
  -8  12   3       5721.93       5697.89        48.80 o                         
  -7  12   3       3639.10       3583.72        34.47 o                         
  -6  12   3          9.10         13.87         5.04 o                         
  -5  12   3       3068.66       2984.40        27.79 o                         
  -4  12   3       7509.07       7610.10        59.22 o                         
  -3  12   3        778.27        713.49        11.23 o                         
  -2  12   3      11213.03      11198.43        85.93 o                         
  -1  12   3        493.09        454.63         9.73 o                         
   0  12   3        105.04        126.50         5.98 o                         
   1  12   3       4545.57       4484.43        39.59 o                         
   2  12   3       1601.14       1608.26        19.46 o                         
   3  12   3        303.24        326.04        11.16 o                         
   4  12   3        298.37        305.45        10.60 o                         
   5  12   3        921.81        885.30        17.17 o                         
   6  12   3       1510.16       1442.09        22.44 o                         
   7  12   3        469.09        473.41        15.87 o                         
   8  12   3       2372.58       2355.13        39.47 o                         
   9  12   3       1539.69       1585.70        31.49 o                         
 -12  13   3          3.69          9.26        12.40 o                         
 -11  13   3       4920.43       4923.87        55.58 o                         
 -10  13   3          6.64          0.56         9.49 o                         
  -9  13   3       2524.69       2595.12        48.36 o                         
  -8  13   3        279.66        297.23        13.14 o                         
  -7  13   3       2361.89       2346.64        28.43 o                         
  -6  13   3       1105.74       1096.01        16.58 o                         
  -5  13   3        964.84       1013.99        16.27 o                         
  -4  13   3        725.42        732.22        11.44 o                         
  -3  13   3       4714.60       4777.99        41.23 o                         
  -2  13   3          4.93          2.65         4.09 o                         
  -1  13   3       4615.21       4553.03        48.03 o                         
   0  13   3        102.49        101.60         5.64 o                         
   1  13   3        493.77        490.74        11.44 o                         
   2  13   3       1393.39       1398.24        19.81 o                         
   3  13   3       3150.44       3207.71        34.25 o                         
   4  13   3        802.85        782.90        15.63 o                         
   5  13   3        647.88        666.10        16.36 o                         
   6  13   3        538.67        545.30        15.76 o                         
   7  13   3       1620.47       1664.01        29.64 o                         
   8  13   3       1432.26       1411.12        30.31 o                         
   9  13   3        300.15        297.21        17.25 o                         
 -12  14   3        376.17        394.79        25.06 o                         
 -11  14   3         58.73         74.24        13.45 o                         
 -10  14   3        120.81        132.35        13.54 o                         
  -9  14   3       1068.73       1120.44        22.15 o                         
  -8  14   3        677.40        680.25        21.62 o                         
  -7  14   3       2393.56       2362.93        30.42 o                         
  -6  14   3        251.67        249.21        11.37 o                         
  -5  14   3       3296.16       3298.75        35.03 o                         
  -4  14   3         11.58         18.52         4.91 o                         
  -3  14   3       2529.30       2521.70        26.88 o                         
  -2  14   3        198.44        205.06         7.47 o                         
  -1  14   3         12.85         16.19         4.39 o                         
   0  14   3       4548.06       4562.90        40.95 o                         
   1  14   3      15954.71      15885.60       135.07 o                         
   2  14   3        679.44        634.42        14.30 o                         
   3  14   3        405.47        408.97        12.95 o                         
   4  14   3       2205.34       2130.40        26.56 o                         
   5  14   3        300.56        299.77        12.56 o                         
   6  14   3       1072.88       1069.15        21.65 o                         
   7  14   3       1785.03       1798.48        32.96 o                         
   8  14   3          0.72         -1.01        11.78 o                         
   9  14   3        425.84        397.23        20.54 o                         
 -11  15   3        791.33        838.63        27.38 o                         
 -10  15   3        853.19        912.82        25.95 o                         
  -9  15   3        694.98        729.18        22.44 o                         
  -8  15   3        151.22        168.94        10.77 o                         
  -7  15   3        397.36        387.76        16.53 o                         
  -6  15   3       2064.03       2012.00        33.98 o                         
  -5  15   3        139.88        149.69         9.44 o                         
  -4  15   3       1112.44       1102.56        20.26 o                         
  -3  15   3       1056.87       1084.93        16.38 o                         
  -2  15   3        221.98        234.97         8.67 o                         
  -1  15   3       1773.35       1752.44        21.04 o                         
   0  15   3       9834.18       9836.61        83.30 o                         
   1  15   3       1083.75       1093.62        19.89 o                         
   2  15   3       6133.20       6036.36        74.78 o                         
   3  15   3        455.26        445.79        16.57 o                         
   4  15   3        136.57        132.32        10.83 o                         
   5  15   3        399.66        399.62        15.91 o                         
   6  15   3        459.94        499.63        22.32 o                         
   7  15   3         70.63         76.86        14.01 o                         
   8  15   3        459.87        444.83        24.72 o                         
 -11  16   3        149.31        178.76        17.09 o                         
 -10  16   3       2727.42       2745.59        48.93 o                         
  -9  16   3         24.07         31.70        10.88 o                         
  -8  16   3       2573.91       2534.84        42.40 o                         
  -7  16   3        287.62        288.69        13.69 o                         
  -6  16   3        920.94        926.73        19.65 o                         
  -5  16   3       1728.16       1734.91        26.66 o                         
  -4  16   3      13013.74      12838.02       124.24 o                         
  -3  16   3        637.70        646.80        15.11 o                         
  -2  16   3       4107.11       4127.64        39.80 o                         
  -1  16   3         32.64         39.61         6.08 o                         
   0  16   3        727.51        739.84        15.13 o                         
   1  16   3        397.03        383.82        13.60 o                         
   2  16   3         13.03         26.67         8.49 o                         
   3  16   3       1095.72       1099.57        24.14 o                         
   4  16   3       2277.14       2223.12        34.41 o                         
   5  16   3        564.96        561.76        19.68 o                         
   6  16   3       3653.88       3535.20        51.53 o                         
   7  16   3         18.21         30.39        13.32 o                         
   8  16   3         15.14         30.59        13.99 o                         
 -10  17   3         18.54         16.84        11.67 o                         
  -9  17   3       5177.15       5212.49        65.06 o                         
  -8  17   3        715.33        703.32        20.23 o                         
  -7  17   3       1784.70       1715.31        29.46 o                         
  -6  17   3        996.65       1016.97        21.90 o                         
  -5  17   3        253.52        246.25        12.48 o                         
  -4  17   3       1287.49       1298.00        22.32 o                         
  -3  17   3       3074.96       2984.80        38.40 o                         
  -2  17   3       1282.74       1318.48        18.54 o                         
  -1  17   3         60.31         64.38         7.10 o                         
   0  17   3       2598.82       2626.82        33.22 o                         
   1  17   3          5.76         21.06         7.76 o                         
   2  17   3        101.84        105.91        11.13 o                         
   3  17   3        180.38        174.81        13.17 o                         
   4  17   3       1941.38       1920.52        40.38 o                         
   5  17   3       2693.33       2742.70        43.72 o                         
   6  17   3        881.34        853.77        26.96 o                         
   7  17   3         91.01         86.20        17.34 o                         
   8  17   3         12.16          2.17        17.70 o                         
 -10  18   3         36.10         48.90        14.79 o                         
  -9  18   3        673.39        678.60        29.17 o                         
  -8  18   3        938.16        971.76        24.55 o                         
  -7  18   3       1768.50       1757.57        31.70 o                         
  -6  18   3        137.55        109.41        11.44 o                         
  -5  18   3       3862.12       3821.74        46.64 o                         
  -4  18   3          5.76         12.23         8.70 o                         
  -3  18   3       1184.60       1238.08        23.38 o                         
  -2  18   3       1031.11       1028.26        17.78 o                         
  -1  18   3        908.79        891.96        17.53 o                         
   0  18   3        966.59        984.26        21.82 o                         
   1  18   3       1917.73       1879.47        29.68 o                         
   2  18   3        474.37        500.28        18.57 o                         
   3  18   3        959.61        950.25        25.42 o                         
   4  18   3        498.32        492.24        21.55 o                         
   5  18   3       2009.36       2006.81        44.81 o                         
   6  18   3        457.40        481.00        23.59 o                         
   7  18   3       1760.96       1766.95        38.17 o                         
 -10  19   3         64.29        115.60        35.04 o                         
  -9  19   3        384.58        412.84        20.01 o                         
  -8  19   3        988.47        979.40        27.32 o                         
  -7  19   3          3.34          9.79        10.75 o                         
  -6  19   3        178.96        187.61        13.53 o                         
  -5  19   3        459.60        467.11        17.09 o                         
  -4  19   3         28.10         28.41        11.00 o                         
  -3  19   3        298.04        295.30        14.09 o                         
  -2  19   3         17.35         28.98         7.75 o                         
  -1  19   3       3665.14       3707.87        42.20 o                         
   0  19   3       3510.03       3357.28        43.23 o                         
   1  19   3        632.13        668.17        19.56 o                         
   2  19   3       4974.00       4887.08        71.44 o                         
   3  19   3        284.99        284.68        18.27 o                         
   4  19   3        263.72        233.88        18.65 o                         
   5  19   3        271.18        279.20        19.09 o                         
   6  19   3       1886.91       1945.91        44.54 o                         
   7  19   3         68.51         76.56        19.11 o                         
  -9  20   3         14.49         23.98        13.55 o                         
  -8  20   3         22.18         21.64        12.11 o                         
  -7  20   3        607.55        596.04        23.93 o                         
  -6  20   3        123.49        102.31        15.53 o                         
  -5  20   3        429.83        411.06        21.43 o                         
  -4  20   3       4325.61       4246.27        58.98 o                         
  -3  20   3         15.16         17.55         9.32 o                         
  -2  20   3       4600.35       4552.92        59.85 o                         
  -1  20   3       2057.25       2045.69        29.28 o                         
   0  20   3          3.34          9.38         8.98 o                         
   1  20   3          1.33          0.72         9.39 o                         
   2  20   3       4114.18       4051.51        67.66 o                         
   3  20   3       1087.63       1043.84        29.25 o                         
   4  20   3       1025.85        998.80        31.33 o                         
   5  20   3       1114.74       1088.14        33.18 o                         
   6  20   3       1012.52        990.61        35.74 o                         
  -8  21   3         70.40         78.95        16.99 o                         
  -7  21   3       3109.87       3074.61        59.56 o                         
  -6  21   3       4306.18       4358.19        67.66 o                         
  -5  21   3        163.37        195.39        17.38 o                         
  -4  21   3        797.89        794.73        24.35 o                         
  -3  21   3       2072.24       2086.01        35.36 o                         
  -2  21   3       1224.94       1227.43        27.91 o                         
  -1  21   3        175.44        189.92        13.05 o                         
   0  21   3        142.60        149.90        12.55 o                         
   1  21   3        754.69        780.46        29.01 o                         
   2  21   3       1046.64       1027.41        32.72 o                         
   3  21   3         12.22         15.03        13.35 o                         
   4  21   3       1307.46       1309.66        34.19 o                         
   5  21   3          8.03          6.30        13.90 o                         
  -7  22   3       2389.02       2418.35        56.64 o                         
  -6  22   3         85.76         92.73        16.28 o                         
  -5  22   3       1290.98       1304.38        31.97 o                         
  -4  22   3        185.09        212.01        16.36 o                         
  -3  22   3         28.17         43.45        11.36 o                         
  -2  22   3        454.68        455.50        18.23 o                         
  -1  22   3        129.51        157.71        13.35 o                         
   0  22   3       1622.71       1544.78        36.54 o                         
   1  22   3       1215.00       1253.09        36.61 o                         
   2  22   3         39.10         62.53        16.88 o                         
   3  22   3        133.70        123.47        16.22 o                         
   4  22   3         98.67         90.18        15.53 o                         
   5  22   3       1387.77       1402.89        42.03 o                         
  -7  23   3         27.63         17.67        15.91 o                         
  -6  23   3        271.33        253.65        19.16 o                         
  -5  23   3        945.96        945.45        28.67 o                         
  -4  23   3        309.83        312.82        19.14 o                         
  -3  23   3        387.93        397.03        19.41 o                         
  -2  23   3        235.02        257.59        19.13 o                         
  -1  23   3        416.25        404.02        22.30 o                         
   0  23   3        957.08        974.37        30.08 o                         
   1  23   3          6.98         -4.76        13.89 o                         
   2  23   3       4113.30       4037.36        72.21 o                         
   3  23   3       1158.53       1213.46        51.48 o                         
   4  23   3        121.49        111.99        19.96 o                         
  -5  24   3         67.63         73.59        16.84 o                         
  -4  24   3       1619.74       1622.23        39.68 o                         
  -3  24   3       1380.47       1428.25        36.83 o                         
  -2  24   3       2151.84       2174.43        48.71 o                         
  -1  24   3        302.71        367.85        22.51 o                         
   0  24   3          7.07         18.54        15.17 o                         
   1  24   3        160.67        139.05        17.04 o                         
   2  24   3         15.11          8.10        17.21 o                         
  -4  25   3        575.38        557.93        29.46 o                         
  -3  25   3       1254.11       1307.31        43.86 o                         
  -2  25   3        880.59        844.95        34.20 o                         
  -1  25   3        405.30        383.39        26.67 o                         
   0  25   3        564.15        639.11        28.87 o                         
   1  25   3         12.18          1.42        15.45 o                         
 -14   0   4       7182.46       7535.88       113.72 o                         
 -13   0   4          9.80         18.71        12.94 o                         
 -12   0   4       4219.00       4248.79        57.35 o                         
 -11   0   4        523.72        496.77        22.12 o                         
 -10   0   4        488.60        497.27        16.30 o                         
  -9   0   4       5992.44       5800.96        61.97 o                         
  -8   0   4        333.01        312.61        10.29 o                         
  -7   0   4       1129.64       1151.61        16.56 o                         
  -6   0   4          9.66         25.78         4.06 o                         
  -5   0   4      31771.41      32010.51       269.57 o                         
  -4   0   4       7777.45       8037.71        77.31 o                         
  -3   0   4        328.56        387.21         8.86 o                         
  -2   0   4      36459.55      36878.71       710.42 o                         
  -1   0   4      76618.77      75628.52      1433.31 o                         
   0   0   4       1136.76       1303.31        25.30 o                         
   1   0   4      10452.48      10539.34       113.57 o                         
   2   0   4         22.00         12.79         4.58 o                         
   3   0   4       1488.51       1502.81        24.01 o                         
   4   0   4      12824.79      12028.39       127.23 o                         
   5   0   4        429.22        404.48        13.67 o                         
   6   0   4        360.56        340.87        14.20 o                         
   7   0   4       6898.06       6801.85        83.71 o                         
   8   0   4       1432.28       1462.05        34.10 o                         
   9   0   4       4577.80       4628.53        95.65 o                         
  10   0   4       1693.60       1623.84        46.77 o                         
 -14   1   4        894.91        949.11        25.63 o                         
 -13   1   4        120.27        101.06        10.29 o                         
 -12   1   4        550.22        544.15        15.46 o                         
 -11   1   4         13.09         17.86         6.38 o                         
 -10   1   4        245.00        260.10         9.27 o                         
  -9   1   4       1270.89       1233.78        15.19 o                         
  -8   1   4      11465.49      11169.65        72.24 o                         
  -7   1   4       1035.24       1020.91        10.44 o                         
  -6   1   4      16667.52      16672.24       102.44 o                         
  -5   1   4       1803.50       1857.23        15.16 o                         
  -4   1   4      23036.36      24095.86       163.50 o                         
  -3   1   4       3487.07       3571.33        29.90 o                         
  -2   1   4       1464.79       1794.95        25.99 o                         
  -1   1   4         40.98         80.45         2.44 o                         
   0   1   4       3690.73       3596.43        32.35 o                         
   1   1   4       4911.92       4828.93        41.81 o                         
   2   1   4        568.93        554.81         8.73 o                         
   3   1   4       9338.08       9173.59        68.68 o                         
   4   1   4       2124.60       2035.06        20.69 o                         
   5   1   4       7350.30       7295.47        53.94 o                         
   6   1   4         16.65         23.97         5.69 o                         
   7   1   4         12.22         16.73         6.93 o                         
   8   1   4        313.42        339.50        14.74 o                         
   9   1   4          1.11         -5.92        10.44 o                         
  10   1   4        148.12        160.08        15.06 o                         
 -14   2   4       1508.28       1510.77        27.88 o                         
 -13   2   4        733.47        732.22        19.11 o                         
 -12   2   4        857.63        885.64        20.48 o                         
 -11   2   4        180.41        181.44         9.62 o                         
 -10   2   4      15986.94      15790.32       109.27 o                         
  -9   2   4       5705.27       5564.62        42.52 o                         
  -8   2   4       2328.49       2383.51        22.06 o                         
  -7   2   4       1118.40       1059.19        14.37 o                         
  -6   2   4       1487.50       1469.33        13.57 o                         
  -5   2   4      17539.99      17634.82       112.07 o                         
  -4   2   4       8048.00       8611.34        62.50 o                         
  -3   2   4      10621.46      11021.14        92.94 o                         
  -2   2   4       5783.08       6012.83        64.06 o                         
  -1   2   4       6161.02       6644.71        71.38 o                         
   0   2   4      23103.47      23827.41       196.56 o                         
   1   2   4       4248.79       4384.30        38.39 o                         
   2   2   4        240.77        239.89         5.88 o                         
   3   2   4       3813.00       3705.33        30.29 o                         
   4   2   4      16662.94      16413.24       115.68 o                         
   5   2   4        122.33        123.05         6.42 o                         
   6   2   4       3184.80       3160.35        30.90 o                         
   7   2   4       1885.52       1894.87        23.56 o                         
   8   2   4       5835.47       5761.06        56.94 o                         
   9   2   4         56.38         69.92        11.57 o                         
  10   2   4       2718.82       2692.74        43.56 o                         
 -14   3   4        123.58        147.32        13.30 o                         
 -13   3   4          1.39          4.68         9.18 o                         
 -12   3   4       2800.56       2890.59        31.74 o                         
 -11   3   4       1999.86       1912.33        23.52 o                         
 -10   3   4       1174.48       1140.01        17.13 o                         
  -9   3   4        670.01        646.00        11.56 o                         
  -8   3   4       4317.74       4286.63        33.42 o                         
  -7   3   4        470.95        479.10         8.12 o                         
  -6   3   4       2237.62       2270.62        18.23 o                         
  -5   3   4       2290.22       2244.97        18.27 o                         
  -4   3   4          8.12         10.55         1.92 o                         
  -3   3   4       4844.79       4992.66        44.36 o                         
  -2   3   4        271.05        361.29         6.04 o                         
  -1   3   4        118.25        118.89         4.99 o                         
   0   3   4        468.45        484.56         7.49 o                         
   1   3   4         18.69         36.86         3.19 o                         
   2   3   4       5032.74       4845.05        38.02 o                         
   3   3   4       5251.09       5329.25        42.45 o                         
   4   3   4       2234.16       2194.41        22.27 o                         
   5   3   4       4956.07       4860.36        42.50 o                         
   6   3   4       2009.05       1985.23        22.89 o                         
   7   3   4       6439.33       6404.36        60.10 o                         
   8   3   4        781.20        798.84        19.72 o                         
   9   3   4         17.60         28.91        10.85 o                         
  10   3   4          0.39          2.53        12.99 o                         
 -14   4   4       4182.11       4384.93        69.92 o                         
 -13   4   4       3731.26       3671.54        42.21 o                         
 -12   4   4        841.91        888.86        18.40 o                         
 -11   4   4       2760.79       2710.48        29.15 o                         
 -10   4   4       2040.26       2010.07        22.23 o                         
  -9   4   4          4.38          4.97         4.73 o                         
  -8   4   4        204.84        197.47         6.44 o                         
  -7   4   4         36.79         48.34         4.05 o                         
  -6   4   4       2455.53       2421.50        19.31 o                         
  -5   4   4      18147.27      17818.68       113.30 o                         
  -4   4   4      21227.22      21816.42       166.14 o                         
  -3   4   4         68.10         82.86         3.29 o                         
  -2   4   4        251.16        240.55         9.31 o                         
  -1   4   4      33377.02      33975.60       333.38 o                         
   0   4   4       3902.10       3954.22        37.18 o                         
   1   4   4      37482.71      37109.46       274.84 o                         
   2   4   4        352.99        347.69         7.45 o                         
   3   4   4        179.40        233.81         7.18 o                         
   4   4   4       4689.16       4652.70        40.67 o                         
   5   4   4        990.54        967.40        16.08 o                         
   6   4   4        364.36        349.14        10.61 o                         
   7   4   4        255.97        261.24        11.01 o                         
   8   4   4       1200.97       1254.35        24.89 o                         
   9   4   4       4831.81       4914.92        58.74 o                         
  10   4   4        789.47        818.77        28.46 o                         
 -14   5   4         89.24        121.67        13.62 o                         
 -13   5   4         11.18         33.57         9.96 o                         
 -12   5   4         19.87         30.19         8.75 o                         
 -11   5   4         28.03         20.22         7.20 o                         
 -10   5   4       1986.25       1939.17        25.32 o                         
  -9   5   4        128.77        132.14         6.77 o                         
  -8   5   4       1878.13       1832.00        17.73 o                         
  -7   5   4       4936.46       5005.29        36.01 o                         
  -6   5   4       8589.53       8465.10        55.68 o                         
  -5   5   4       1807.37       1756.21        16.28 o                         
  -4   5   4       2333.69       2287.46        20.64 o                         
  -3   5   4      16289.78      16148.67       137.26 o                         
  -2   5   4        864.15       1053.86        20.22 o                         
  -1   5   4        735.63        835.61         9.92 o                         
   0   5   4       5423.50       5414.60        50.70 o                         
   1   5   4       8456.95       8297.49        67.83 o                         
   2   5   4       9831.31       9668.69        74.00 o                         
   3   5   4       3335.98       3173.17        29.16 o                         
   4   5   4        243.70        236.73         9.06 o                         
   5   5   4       1799.65       1728.24        21.28 o                         
   6   5   4        319.40        316.64        10.64 o                         
   7   5   4       2407.43       2472.44        29.07 o                         
   8   5   4        226.64        231.61        12.34 o                         
   9   5   4        345.60        351.66        17.38 o                         
  10   5   4        112.10        125.41        20.08 o                         
 -14   6   4         20.49         19.10        16.46 o                         
 -13   6   4        864.79        866.43        22.62 o                         
 -12   6   4       3486.93       3468.11        39.49 o                         
 -11   6   4        185.51        182.35        10.16 o                         
 -10   6   4       8346.21       8156.35        62.10 o                         
  -9   6   4        481.51        481.03        11.41 o                         
  -8   6   4       5277.77       5090.67        37.76 o                         
  -7   6   4         74.20         73.20         4.52 o                         
  -6   6   4       3735.91       3718.52        27.53 o                         
  -5   6   4      21420.19      21187.25       145.34 o                         
  -4   6   4      15657.92      15637.62       115.37 o                         
  -3   6   4       1472.17       1359.05        14.74 o                         
  -2   6   4      27022.34      27650.42       232.07 o                         
  -1   6   4          1.94         12.92         2.47 o                         
   0   6   4       8890.01       8889.00        69.28 o                         
   1   6   4        939.86        934.06        10.51 o                         
   2   6   4       2405.18       2304.53        21.10 o                         
   3   6   4       1529.42       1551.76        17.63 o                         
   4   6   4       6272.95       6171.82        54.10 o                         
   5   6   4       1379.54       1400.24        26.38 o                         
   6   6   4       2719.01       2703.85        29.28 o                         
   7   6   4        320.78        319.96        12.49 o                         
   8   6   4        340.92        368.92        14.75 o                         
   9   6   4         31.90         43.54        11.90 o                         
  10   6   4       1437.87       1446.63        37.56 o                         
 -13   7   4         23.10         23.69        11.58 o                         
 -12   7   4       1253.15       1283.98        22.38 o                         
 -11   7   4         87.98         76.40         8.87 o                         
 -10   7   4        938.48        895.05        15.48 o                         
  -9   7   4        930.52        913.14        13.73 o                         
  -8   7   4      14820.25      14624.08        95.05 o                         
  -7   7   4       1972.28       1982.61        17.99 o                         
  -6   7   4       5945.80       5964.19        42.21 o                         
  -5   7   4       2001.03       1992.58        19.54 o                         
  -4   7   4       1704.20       1783.21        19.94 o                         
  -3   7   4       3135.71       3164.59        29.01 o                         
  -2   7   4        398.20        395.01         8.53 o                         
  -1   7   4        183.93        226.45         8.31 o                         
   0   7   4       5119.83       5253.62        41.60 o                         
   1   7   4        213.48        241.27         6.06 o                         
   2   7   4       2896.40       2844.03        31.09 o                         
   3   7   4        916.61        901.15        13.61 o                         
   4   7   4       4517.10       4375.08        41.15 o                         
   5   7   4       5924.48       5714.93        52.33 o                         
   6   7   4       1823.35       1839.03        24.75 o                         
   7   7   4          5.48         10.72         7.30 o                         
   8   7   4        218.47        205.43        12.44 o                         
   9   7   4          7.75         -9.37        10.71 o                         
  10   7   4         13.41         17.71        16.91 o                         
 -13   8   4        960.91        997.67        28.42 o                         
 -12   8   4        645.17        702.17        20.66 o                         
 -11   8   4        300.59        309.30        13.01 o                         
 -10   8   4         17.19         27.11         7.31 o                         
  -9   8   4       2241.44       2197.71        22.96 o                         
  -8   8   4          3.43         11.69         4.65 o                         
  -7   8   4       7514.92       7351.38        52.12 o                         
  -6   8   4       2712.22       2714.55        23.60 o                         
  -5   8   4       3904.69       3903.04        34.71 o                         
  -4   8   4       1773.31       1788.06        17.30 o                         
  -3   8   4        315.05        311.50         6.84 o                         
  -2   8   4       5571.43       5817.99        53.47 o                         
  -1   8   4      21299.75      21380.78       154.82 o                         
   0   8   4        607.63        584.51         8.77 o                         
   1   8   4       2467.81       2579.75        23.53 o                         
   2   8   4         30.18         40.24         4.64 o                         
   3   8   4       3018.26       2981.63        29.89 o                         
   4   8   4         57.33         57.50         6.38 o                         
   5   8   4        129.38        132.94         8.27 o                         
   6   8   4        596.22        590.77        15.27 o                         
   7   8   4       2414.70       2366.71        29.04 o                         
   8   8   4         81.77         76.67        11.26 o                         
   9   8   4       1281.10       1320.08        27.78 o                         
 -13   9   4        137.11        160.11        15.46 o                         
 -12   9   4       4006.89       4002.43        52.53 o                         
 -11   9   4        281.72        255.84        13.09 o                         
 -10   9   4          2.55         -5.00         6.98 o                         
  -9   9   4       1803.85       1784.16        23.29 o                         
  -8   9   4        424.08        433.11         9.96 o                         
  -7   9   4       1723.22       1686.10        18.12 o                         
  -6   9   4       2087.21       2063.75        21.07 o                         
  -5   9   4         15.60         29.49         5.28 o                         
  -4   9   4       1569.30       1546.69        17.50 o                         
  -3   9   4       9488.97       9403.63        71.75 o                         
  -2   9   4       2203.65       2147.73        21.53 o                         
  -1   9   4       6568.21       6687.82        49.93 o                         
   0   9   4       1791.93       1675.90        17.16 o                         
   1   9   4       2541.34       2617.46        25.29 o                         
   2   9   4       9559.07       9355.58        79.14 o                         
   3   9   4       4576.03       4522.40        39.93 o                         
   4   9   4        535.18        526.31        12.76 o                         
   5   9   4       3684.53       3640.23        37.71 o                         
   6   9   4         30.48         24.64         7.72 o                         
   7   9   4        187.32        181.22        11.73 o                         
   8   9   4        354.92        342.86        16.04 o                         
   9   9   4       1301.65       1329.88        33.05 o                         
 -13  10   4          3.21        -12.11        12.11 o                         
 -12  10   4        667.04        682.65        23.20 o                         
 -11  10   4        197.51        222.83        13.39 o                         
 -10  10   4       3595.63       3536.15        38.57 o                         
  -9  10   4         90.00         82.24         7.67 o                         
  -8  10   4        576.58        567.97        12.67 o                         
  -7  10   4         24.64         29.95         5.27 o                         
  -6  10   4        419.12        424.33        10.47 o                         
  -5  10   4        185.32        202.69         7.40 o                         
  -4  10   4       1114.05       1146.73        14.23 o                         
  -3  10   4        788.50        893.58        11.82 o                         
  -2  10   4       4797.52       4931.95        39.85 o                         
  -1  10   4       1221.05       1200.53        12.94 o                         
   0  10   4       1542.76       1623.10        19.12 o                         
   1  10   4        336.22        368.85        11.44 o                         
   2  10   4       2082.32       2104.23        23.03 o                         
   3  10   4        104.83        115.98         7.07 o                         
   4  10   4       2219.76       2158.27        25.61 o                         
   5  10   4        591.79        616.16        15.02 o                         
   6  10   4        139.69        145.21         9.78 o                         
   7  10   4         60.15         50.59        10.09 o                         
   8  10   4        349.51        349.99        16.33 o                         
   9  10   4       1194.58       1182.06        36.19 o                         
 -13  11   4        591.98        634.59        28.89 o                         
 -12  11   4       2064.34       2123.14        37.03 o                         
 -11  11   4       1208.75       1247.71        25.84 o                         
 -10  11   4        929.83        969.10        21.18 o                         
  -9  11   4         47.68         44.46         7.71 o                         
  -8  11   4       5771.53       5580.79        56.18 o                         
  -7  11   4       4800.18       4634.41        44.47 o                         
  -6  11   4       8760.14       8527.35        77.69 o                         
  -5  11   4        616.64        630.86        13.02 o                         
  -4  11   4       2550.34       2501.76        26.43 o                         
  -3  11   4       6759.56       6752.57        58.71 o                         
  -2  11   4        390.53        373.31         8.70 o                         
  -1  11   4       1754.35       1821.74        24.03 o                         
   0  11   4        535.52        536.58        10.66 o                         
   1  11   4        692.56        695.23        11.99 o                         
   2  11   4       9102.73       8912.99        74.00 o                         
   3  11   4       3947.91       3887.97        37.90 o                         
   4  11   4        714.37        736.12        15.24 o                         
   5  11   4        280.86        288.33        11.43 o                         
   6  11   4       1000.51        976.15        20.93 o                         
   7  11   4        151.64        157.01        12.92 o                         
   8  11   4       1694.94       1729.31        31.93 o                         
   9  11   4        141.68        170.48        16.56 o                         
 -12  12   4       1045.36       1049.72        32.95 o                         
 -11  12   4       1286.67       1261.12        26.93 o                         
 -10  12   4       1316.62       1338.69        24.74 o                         
  -9  12   4        173.06        187.39        10.59 o                         
  -8  12   4        108.68        120.92         8.66 o                         
  -7  12   4         91.37         93.08         7.68 o                         
  -6  12   4          4.33          6.49         5.58 o                         
  -5  12   4        151.84        175.37         8.33 o                         
  -4  12   4       3961.25       3976.38        38.41 o                         
  -3  12   4       2904.08       2788.28        28.78 o                         
  -2  12   4         32.46         39.94         5.10 o                         
  -1  12   4        148.16        176.56         6.71 o                         
   0  12   4       7330.90       7183.26        70.43 o                         
   1  12   4       5865.39       5875.29        61.03 o                         
   2  12   4       2924.58       2890.44        31.28 o                         
   3  12   4         25.62         29.56         5.85 o                         
   4  12   4        267.02        244.12        10.34 o                         
   5  12   4       1957.04       1946.82        29.01 o                         
   6  12   4         54.29         45.05        10.31 o                         
   7  12   4       2475.60       2435.41        37.43 o                         
   8  12   4         25.40         35.21        11.32 o                         
 -12  13   4       1353.84       1384.43        36.27 o                         
 -11  13   4        444.28        461.47        19.61 o                         
 -10  13   4       1497.17       1517.49        28.00 o                         
  -9  13   4         78.91         75.73         9.46 o                         
  -8  13   4        130.89        131.74         9.65 o                         
  -7  13   4       3574.12       3520.83        40.42 o                         
  -6  13   4       1548.63       1483.27        20.88 o                         
  -5  13   4          9.46         11.02         5.55 o                         
  -4  13   4       2564.02       2518.11        27.66 o                         
  -3  13   4      12662.42      12630.53       105.03 o                         
  -2  13   4          6.92         16.50         4.89 o                         
  -1  13   4         10.25         16.00         4.95 o                         
   0  13   4         47.73         36.91         5.62 o                         
   1  13   4       5573.71       5352.80        57.22 o                         
   2  13   4         61.68         75.68         7.33 o                         
   3  13   4       2686.85       2688.55        31.07 o                         
   4  13   4        607.23        626.15        17.36 o                         
   5  13   4         77.25         91.30        10.36 o                         
   6  13   4       3465.46       3389.38        44.48 o                         
   7  13   4       2005.57       2061.77        35.77 o                         
   8  13   4       1260.92       1296.42        30.61 o                         
 -12  14   4          3.45         14.51        13.88 o                         
 -11  14   4         31.30         32.70        14.24 o                         
 -10  14   4         36.75         46.23        11.49 o                         
  -9  14   4        141.36        167.25        11.95 o                         
  -8  14   4       2236.53       2199.09        30.16 o                         
  -7  14   4       1232.14       1189.77        22.54 o                         
  -6  14   4       1289.38       1205.16        21.62 o                         
  -5  14   4        536.79        536.86        14.64 o                         
  -4  14   4       3382.74       3389.19        40.27 o                         
  -3  14   4        623.00        591.76        13.08 o                         
  -2  14   4       3297.76       3266.14        31.68 o                         
  -1  14   4       1531.71       1554.54        21.11 o                         
   0  14   4          7.45          5.08         5.36 o                         
   1  14   4        513.33        551.49        15.07 o                         
   2  14   4        295.14        301.64        14.29 o                         
   3  14   4        258.24        263.02        11.70 o                         
   4  14   4        590.38        580.16        17.40 o                         
   5  14   4        102.49         86.35        11.15 o                         
   6  14   4        105.59         76.40        13.14 o                         
   7  14   4        149.41        146.48        15.65 o                         
   8  14   4         33.65         23.11        13.33 o                         
 -11  15   4         24.76         21.71        13.04 o                         
 -10  15   4        675.96        728.14        23.13 o                         
  -9  15   4        174.08        188.85        13.62 o                         
  -8  15   4       2211.63       2203.68        33.00 o                         
  -7  15   4       3448.19       3444.42        43.52 o                         
  -6  15   4         56.26         71.68         9.60 o                         
  -5  15   4        441.95        440.05        16.14 o                         
  -4  15   4          0.35          1.15         6.72 o                         
  -3  15   4       2580.42       2593.38        29.17 o                         
  -2  15   4       1345.63       1358.67        23.15 o                         
  -1  15   4        522.27        542.75        13.10 o                         
   0  15   4         73.85         85.74         7.59 o                         
   1  15   4        136.27        142.65         9.71 o                         
   2  15   4       1291.92       1258.33        21.91 o                         
   3  15   4        133.31        165.38        11.81 o                         
   4  15   4        166.13        164.61        13.62 o                         
   5  15   4       1840.51       1832.66        32.44 o                         
   6  15   4       5143.13       5209.75        67.78 o                         
   7  15   4         39.80         53.33        15.80 o                         
   8  15   4        302.78        319.64        22.89 o                         
 -11  16   4       1011.07        987.30        35.69 o                         
 -10  16   4        319.26        341.28        18.69 o                         
  -9  16   4        255.12        259.72        15.19 o                         
  -8  16   4        564.62        595.64        19.57 o                         
  -7  16   4        694.81        742.98        20.89 o                         
  -6  16   4       1409.92       1372.73        36.52 o                         
  -5  16   4        679.87        673.61        20.13 o                         
  -4  16   4       2272.18       2192.07        31.37 o                         
  -3  16   4         71.56         81.16         9.80 o                         
  -2  16   4        481.54        497.71        12.76 o                         
  -1  16   4        205.23        234.67         9.99 o                         
   0  16   4         31.03         33.95         7.08 o                         
   1  16   4       1744.24       1714.73        27.21 o                         
   2  16   4        447.21        462.48        18.99 o                         
   3  16   4       2707.45       2681.59        41.39 o                         
   4  16   4        203.61        198.53        15.14 o                         
   5  16   4          2.18        -10.02        11.15 o                         
   6  16   4         48.81         48.79        14.29 o                         
   7  16   4       2116.29       2148.73        46.78 o                         
 -11  17   4        247.63        248.98        20.89 o                         
 -10  17   4        181.34        208.40        17.83 o                         
  -9  17   4        142.01        132.74        13.67 o                         
  -8  17   4        135.25        164.90        13.98 o                         
  -7  17   4        414.12        434.93        19.06 o                         
  -6  17   4        131.86        145.38        12.70 o                         
  -5  17   4         65.60         79.48        10.88 o                         
  -4  17   4        738.70        722.25        19.44 o                         
  -3  17   4        716.57        678.81        16.95 o                         
  -2  17   4        268.72        270.74        10.33 o                         
  -1  17   4        508.99        511.75        13.65 o                         
   0  17   4          0.23         -4.01         8.07 o                         
   1  17   4       2692.95       2605.37        41.78 o                         
   2  17   4       4326.34       4348.83        72.01 o                         
   3  17   4       1883.43       1916.45        35.27 o                         
   4  17   4        354.87        321.98        18.70 o                         
   5  17   4        370.35        405.22        21.26 o                         
   6  17   4       2219.67       2164.33        43.24 o                         
   7  17   4          3.68         12.74        15.14 o                         
 -10  18   4        468.57        454.83        23.94 o                         
  -9  18   4       1601.37       1686.25        49.82 o                         
  -8  18   4        329.41        355.93        20.14 o                         
  -7  18   4       1967.73       1986.80        37.97 o                         
  -6  18   4        173.29        185.23        14.64 o                         
  -5  18   4         59.81         65.67        10.57 o                         
  -4  18   4        398.23        428.28        16.09 o                         
  -3  18   4       2509.77       2483.61        35.09 o                         
  -2  18   4       3679.57       3685.93        40.91 o                         
  -1  18   4       1360.79       1368.05        25.07 o                         
   0  18   4       3030.96       3059.15        48.48 o                         
   1  18   4       2056.05       1979.59        36.63 o                         
   2  18   4        156.10        190.86        15.71 o                         
   3  18   4       1525.94       1557.82        33.68 o                         
   4  18   4         36.20         31.69        12.95 o                         
   5  18   4        108.20        113.12        16.51 o                         
   6  18   4        281.70        297.06        25.48 o                         
 -10  19   4        132.83        152.93        19.99 o                         
  -9  19   4       1284.98       1295.23        32.91 o                         
  -8  19   4        156.67        143.52        16.19 o                         
  -7  19   4       1635.74       1577.94        34.45 o                         
  -6  19   4       4397.72       4321.96        57.15 o                         
  -5  19   4        133.93        130.95        12.82 o                         
  -4  19   4        550.97        548.74        19.69 o                         
  -3  19   4       4973.47       4922.91        57.44 o                         
  -2  19   4          0.87         -8.25         8.59 o                         
  -1  19   4        556.50        548.06        19.64 o                         
   0  19   4        181.26        196.48        14.83 o                         
   1  19   4        469.19        504.21        21.23 o                         
   2  19   4        934.76        944.94        32.01 o                         
   3  19   4        287.71        311.31        19.04 o                         
   4  19   4        140.58        137.47        16.40 o                         
   5  19   4        269.31        283.59        20.36 o                         
   6  19   4         79.76        102.46        18.29 o                         
  -9  20   4         38.95         44.04        15.39 o                         
  -8  20   4        953.98       1046.27        32.41 o                         
  -7  20   4          1.84        -11.82        11.82 o                         
  -6  20   4        224.17        227.33        15.76 o                         
  -5  20   4         50.46         68.39        13.44 o                         
  -4  20   4        366.30        338.40        21.33 o                         
  -3  20   4         68.40         61.05        13.14 o                         
  -2  20   4       2418.24       2423.57        38.84 o                         
  -1  20   4        375.54        394.37        22.27 o                         
   0  20   4        312.46        312.83        17.99 o                         
   1  20   4         97.05         82.65        13.84 o                         
   2  20   4        289.29        301.22        20.06 o                         
   3  20   4        433.84        457.02        22.18 o                         
   4  20   4          5.05          5.03        12.99 o                         
   5  20   4         22.91         38.02        16.31 o                         
  -8  21   4        794.30        767.99        35.58 o                         
  -7  21   4        699.90        718.15        29.68 o                         
  -6  21   4        694.31        740.12        30.99 o                         
  -5  21   4         21.07         16.96        16.24 o                         
  -4  21   4        528.52        548.65        24.52 o                         
  -3  21   4        721.51        722.99        32.12 o                         
  -2  21   4         24.84         18.89        11.81 o                         
  -1  21   4        452.46        430.57        20.39 o                         
   0  21   4       2123.76       2111.02        42.65 o                         
   1  21   4         36.54         50.23        14.51 o                         
   2  21   4       1801.03       1755.82        40.46 o                         
   3  21   4        225.05        212.89        18.19 o                         
   4  21   4        686.37        606.99        27.56 o                         
  -8  22   4        313.59        258.85        41.81 o                         
  -7  22   4        157.41        146.41        20.71 o                         
  -6  22   4        143.28        153.66        22.22 o                         
  -5  22   4        122.01        133.60        16.86 o                         
  -4  22   4          1.02         14.26        13.06 o                         
  -3  22   4        335.53        358.67        21.38 o                         
  -2  22   4         54.90         62.93        16.05 o                         
  -1  22   4        100.81         83.98        14.47 o                         
   0  22   4       1402.52       1423.16        38.26 o                         
   1  22   4        127.61        118.84        20.25 o                         
   2  22   4          6.38         22.12        14.61 o                         
   3  22   4         36.94         49.96        15.25 o                         
   4  22   4        214.29        202.80        20.53 o                         
  -7  23   4         50.14         28.24        40.35 o                         
  -6  23   4         27.76         13.24        16.22 o                         
  -5  23   4        463.06        469.07        24.55 o                         
  -4  23   4        211.81        245.46        19.89 o                         
  -3  23   4        747.86        693.40        38.11 o                         
  -2  23   4        477.58        483.46        26.37 o                         
  -1  23   4       1209.71       1155.37        40.03 o                         
   0  23   4        515.43        514.22        23.62 o                         
   1  23   4        338.33        333.49        23.03 o                         
   2  23   4         33.52          7.58        16.20 o                         
   3  23   4       1765.00       1725.07        47.22 o                         
  -5  24   4       3503.06       3637.78        62.68 o                         
  -4  24   4        273.34        284.86        24.50 o                         
  -3  24   4          0.32         -7.53        15.90 o                         
  -2  24   4        213.35        211.74        25.46 o                         
  -1  24   4        104.74        133.99        17.79 o                         
   0  24   4          1.99          2.39        14.37 o                         
   1  24   4        149.40        140.89        18.60 o                         
  -3  25   4         19.30         36.76        18.70 o                         
  -2  25   4        446.50        400.78        28.66 o                         
  -1  25   4          7.57          9.64        17.75 o                         
 -14   1   5        289.32        326.70        16.81 o                         
 -13   1   5       1959.89       1927.10        29.97 o                         
 -12   1   5          0.51         -7.38         7.38 o                         
 -11   1   5         11.09         13.82         6.54 o                         
 -10   1   5         12.35         19.80         5.69 o                         
  -9   1   5      20080.76      19620.63       131.47 o                         
  -8   1   5        806.68        830.25        11.56 o                         
  -7   1   5       2268.60       2257.06        20.51 o                         
  -6   1   5        860.40        912.63        10.82 o                         
  -5   1   5      22187.42      22118.91       165.97 o                         
  -4   1   5      24486.26      24773.52       198.74 o                         
  -3   1   5         15.04         23.96         3.06 o                         
  -2   1   5       1152.77       1233.20        22.59 o                         
  -1   1   5       4625.42       4933.69        47.33 o                         
   0   1   5      13799.00      13832.88       111.34 o                         
   1   1   5      10780.85      10759.10        77.35 o                         
   2   1   5      17547.53      17074.60       134.60 o                         
   3   1   5        479.86        480.74         9.74 o                         
   4   1   5         68.62         66.48         6.00 o                         
   5   1   5       9250.10       9194.40        82.45 o                         
   6   1   5         10.46         18.55         7.34 o                         
   7   1   5       1456.62       1399.61        24.36 o                         
   8   1   5         10.52          3.06        11.36 o                         
   9   1   5       1021.15       1041.12        39.82 o                         
 -14   2   5        589.66        616.93        21.77 o                         
 -13   2   5        361.56        358.92        15.02 o                         
 -12   2   5        104.71        106.28         9.51 o                         
 -11   2   5       1601.69       1580.79        20.26 o                         
 -10   2   5        104.16        111.02         7.20 o                         
  -9   2   5          2.47         11.48         5.14 o                         
  -8   2   5        791.82        800.32        11.40 o                         
  -7   2   5       4958.95       4808.51        36.19 o                         
  -6   2   5       2277.41       2258.94        19.92 o                         
  -5   2   5       1227.40       1219.92        13.13 o                         
  -4   2   5        565.89        586.22         8.46 o                         
  -3   2   5       2532.17       2747.95        30.80 o                         
  -2   2   5       1350.01       1387.56        22.16 o                         
  -1   2   5         10.03         13.59         3.07 o                         
   0   2   5       1093.01       1134.36        11.78 o                         
   1   2   5       1504.55       1560.68        16.32 o                         
   2   2   5          0.87          8.98         3.48 o                         
   3   2   5          1.79          4.07         4.43 o                         
   4   2   5        255.49        271.31         9.31 o                         
   5   2   5       1725.87       1673.23        21.70 o                         
   6   2   5        223.81        241.29        11.25 o                         
   7   2   5          6.57         18.62         8.79 o                         
   8   2   5       3336.26       3291.61        47.21 o                         
   9   2   5         12.76          2.84        14.21 o                         
 -14   3   5       2384.24       2499.42        43.13 o                         
 -13   3   5       3075.85       3044.88        37.18 o                         
 -12   3   5        142.23        145.49        10.03 o                         
 -11   3   5         33.70         33.89         7.15 o                         
 -10   3   5        342.53        355.72        10.30 o                         
  -9   3   5       4602.70       4489.48        36.67 o                         
  -8   3   5       3340.56       3282.01        27.05 o                         
  -7   3   5       1651.61       1636.44        15.73 o                         
  -6   3   5        514.23        485.00         7.93 o                         
  -5   3   5          3.62          4.61         3.17 o                         
  -4   3   5      19610.45      19892.45       160.41 o                         
  -3   3   5        175.15        160.87         4.99 o                         
  -2   3   5       2999.55       3054.02        38.11 o                         
  -1   3   5       1194.92       1182.20        15.37 o                         
   0   3   5      32705.07      32926.67       259.51 o                         
   1   3   5       1844.43       1791.82        18.75 o                         
   2   3   5        533.61        544.28        10.38 o                         
   3   3   5         31.39         39.01         5.08 o                         
   4   3   5       1400.06       1403.81        18.90 o                         
   5   3   5       1386.54       1392.99        21.06 o                         
   6   3   5        116.44        106.56         9.42 o                         
   7   3   5       2084.21       2116.08        30.63 o                         
   8   3   5        424.58        412.64        18.85 o                         
   9   3   5        363.11        365.57        20.87 o                         
 -14   4   5        267.93        297.74        16.04 o                         
 -13   4   5          3.91         -0.67         9.33 o                         
 -12   4   5        406.60        410.85        13.74 o                         
 -11   4   5        178.40        179.72         9.42 o                         
 -10   4   5        223.06        210.37         8.89 o                         
  -9   4   5         10.40         13.72         4.70 o                         
  -8   4   5         24.77         35.03         6.14 o                         
  -7   4   5       1161.98       1106.05        12.37 o                         
  -6   4   5       1126.18       1103.69        12.57 o                         
  -5   4   5         14.84         19.60         2.79 o                         
  -4   4   5       2282.91       2347.44        22.86 o                         
  -3   4   5         29.18         68.91         3.64 o                         
  -2   4   5       5360.12       5525.34        82.01 o                         
  -1   4   5       1469.99       1512.88        19.21 o                         
   0   4   5       2275.08       2320.81        23.13 o                         
   1   4   5         99.66        111.17         4.99 o                         
   2   4   5        915.37        893.02        13.54 o                         
   3   4   5        891.14        908.75        13.31 o                         
   4   4   5       1107.11       1116.55        16.81 o                         
   5   4   5       1098.31       1092.13        18.88 o                         
   6   4   5        207.22        212.54        10.20 o                         
   7   4   5          6.41         13.17         9.32 o                         
   8   4   5        327.80        364.05        18.44 o                         
   9   4   5         71.28         75.60        14.03 o                         
 -14   5   5        296.68        289.63        16.24 o                         
 -13   5   5       4018.40       3945.14        46.66 o                         
 -12   5   5          6.42         10.83         8.75 o                         
 -11   5   5          4.44          6.90         7.19 o                         
 -10   5   5        803.36        782.25        15.06 o                         
  -9   5   5       2209.46       2174.48        22.04 o                         
  -8   5   5       8725.10       8569.03        59.88 o                         
  -7   5   5         90.83         94.03         4.88 o                         
  -6   5   5       1751.54       1797.43        17.42 o                         
  -5   5   5        353.77        330.90         6.20 o                         
  -4   5   5       8580.20       8531.55        72.03 o                         
  -3   5   5       1459.97       1565.99        17.90 o                         
  -2   5   5      11047.61      11214.53       131.09 o                         
  -1   5   5         53.60         71.00         5.15 o                         
   0   5   5       4163.95       4262.04        38.85 o                         
   1   5   5        526.65        533.84        10.81 o                         
   2   5   5        692.37        661.56        10.58 o                         
   3   5   5        681.57        660.76        11.54 o                         
   4   5   5       1207.11       1210.73        17.44 o                         
   5   5   5       1654.38       1625.83        21.28 o                         
   6   5   5         57.63         63.31         8.56 o                         
   7   5   5        788.30        825.94        21.65 o                         
   8   5   5          5.98         18.36        11.29 o                         
   9   5   5        770.98        810.02        29.85 o                         
 -14   6   5         90.55         81.63        14.27 o                         
 -13   6   5        128.05        144.39        12.17 o                         
 -12   6   5        232.48        248.54        12.51 o                         
 -11   6   5       2501.36       2529.28        30.99 o                         
 -10   6   5       2712.88       2721.23        27.19 o                         
  -9   6   5        917.49        871.31        13.52 o                         
  -8   6   5        851.83        811.36        11.94 o                         
  -7   6   5       2570.76       2543.94        23.80 o                         
  -6   6   5         48.18         56.80         4.10 o                         
  -5   6   5        641.69        657.47         9.34 o                         
  -4   6   5       2812.51       2838.05        27.77 o                         
  -3   6   5       5111.10       5199.99        47.80 o                         
  -2   6   5         66.73         62.04         4.79 o                         
  -1   6   5          4.06         11.03         5.33 o                         
   0   6   5       1762.35       1806.76        19.46 o                         
   1   6   5          6.16         24.61         4.25 o                         
   2   6   5         81.82         88.05         5.14 o                         
   3   6   5       5901.09       5708.57        48.45 o                         
   4   6   5        734.03        729.52        15.79 o                         
   5   6   5          6.35         16.51         6.23 o                         
   6   6   5         51.17         63.65         9.12 o                         
   7   6   5        958.86        977.91        22.11 o                         
   8   6   5        208.76        219.46        15.96 o                         
   9   6   5        691.44        697.01        26.76 o                         
 -14   7   5         34.15         64.01        20.30 o                         
 -13   7   5       3802.54       3900.48        51.94 o                         
 -12   7   5        781.86        818.24        20.06 o                         
 -11   7   5       4163.13       4101.47        42.59 o                         
 -10   7   5       2414.19       2347.51        26.59 o                         
  -9   7   5       1679.24       1698.54        20.63 o                         
  -8   7   5         59.28         59.56         5.34 o                         
  -7   7   5       2045.12       2081.37        21.65 o                         
  -6   7   5        805.27        886.69        12.89 o                         
  -5   7   5        306.74        284.13         7.53 o                         
  -4   7   5        880.25        906.13        12.52 o                         
  -3   7   5      10028.75      10060.09        88.48 o                         
  -2   7   5          3.05          2.24         2.11 o                         
  -1   7   5       1204.44       1177.38        14.07 o                         
   0   7   5        145.59        138.61         5.72 o                         
   1   7   5       3024.99       3109.13        29.02 o                         
   2   7   5       3094.01       3143.14        28.27 o                         
   3   7   5       1657.66       1685.62        20.54 o                         
   4   7   5        840.98        812.19        15.64 o                         
   5   7   5       1203.09       1229.30        20.68 o                         
   6   7   5       3737.58       3638.58        45.05 o                         
   7   7   5        154.53        158.92        11.97 o                         
   8   7   5        672.16        621.94        21.44 o                         
   9   7   5       1113.17       1167.83        35.24 o                         
 -13   8   5          3.64          2.44        10.90 o                         
 -12   8   5       1105.47       1167.27        25.45 o                         
 -11   8   5       1348.13       1364.66        22.73 o                         
 -10   8   5          8.03          8.30         6.62 o                         
  -9   8   5       2422.37       2506.36        26.61 o                         
  -8   8   5        192.02        199.69         8.23 o                         
  -7   8   5       1464.49       1439.93        19.92 o                         
  -6   8   5       5678.24       5526.72        55.01 o                         
  -5   8   5       1144.31       1053.98        14.65 o                         
  -4   8   5       1956.44       1923.79        21.11 o                         
  -3   8   5        313.59        316.53         8.47 o                         
  -2   8   5       3297.54       3395.16        30.36 o                         
  -1   8   5       3450.90       3464.63        33.71 o                         
   0   8   5          9.30         16.20         3.43 o                         
   1   8   5       3893.20       3829.27        36.18 o                         
   2   8   5      10789.00      10448.92        85.45 o                         
   3   8   5        642.34        655.69        13.31 o                         
   4   8   5         70.84         84.09         7.92 o                         
   5   8   5         87.36         94.57         8.85 o                         
   6   8   5        688.99        721.39        17.97 o                         
   7   8   5          4.71          2.14         9.12 o                         
   8   8   5         12.91         27.64        12.21 o                         
   9   8   5        363.11        390.22        26.83 o                         
 -13   9   5         67.85         64.96        12.85 o                         
 -12   9   5         29.61         31.99        10.69 o                         
 -11   9   5        276.06        303.96        13.83 o                         
 -10   9   5        260.77        271.56        12.07 o                         
  -9   9   5        906.40        940.53        18.21 o                         
  -8   9   5       1203.21       1209.34        19.88 o                         
  -7   9   5         94.17         97.20         7.50 o                         
  -6   9   5        807.16        821.20        15.57 o                         
  -5   9   5       1715.50       1697.74        31.47 o                         
  -4   9   5       1878.96       1883.29        22.48 o                         
  -3   9   5       2237.29       2208.51        23.31 o                         
  -2   9   5        396.72        372.86         7.01 o                         
  -1   9   5       5290.85       5398.25        44.88 o                         
   0   9   5        131.33        130.48         6.08 o                         
   1   9   5        562.60        597.57        12.96 o                         
   2   9   5       1492.38       1488.56        19.09 o                         
   3   9   5       1434.72       1376.12        20.19 o                         
   4   9   5         80.74         80.32         8.13 o                         
   5   9   5       2898.77       2834.51        34.66 o                         
   6   9   5        495.60        465.54        17.41 o                         
   7   9   5        935.88        945.27        32.87 o                         
   8   9   5        195.59        199.88        16.07 o                         
 -13  10   5        113.96        129.69        15.10 o                         
 -12  10   5       1601.35       1581.51        30.13 o                         
 -11  10   5        385.55        374.85        15.65 o                         
 -10  10   5       2769.35       2735.04        33.68 o                         
  -9  10   5        731.32        726.79        17.54 o                         
  -8  10   5       1000.11        967.64        17.95 o                         
  -7  10   5       6844.89       6706.10        67.22 o                         
  -6  10   5       8465.62       8264.40        78.79 o                         
  -5  10   5        268.73        235.98         9.90 o                         
  -4  10   5       2197.66       2167.37        23.57 o                         
  -3  10   5       3466.38       3458.11        35.52 o                         
  -2  10   5        245.07        258.55         6.87 o                         
  -1  10   5        912.07        946.12        12.19 o                         
   0  10   5        199.84        211.70         8.95 o                         
   1  10   5       2046.80       2026.16        25.82 o                         
   2  10   5        361.00        333.78        11.24 o                         
   3  10   5        538.40        533.61        13.86 o                         
   4  10   5          4.10          3.88         7.44 o                         
   5  10   5         56.94         55.03         9.57 o                         
   6  10   5       3276.53       3279.46        48.49 o                         
   7  10   5       4363.54       4409.75        54.69 o                         
   8  10   5        350.93        323.29        17.50 o                         
 -13  11   5         19.82         10.48        13.21 o                         
 -12  11   5        398.59        412.34        19.29 o                         
 -11  11   5        233.13        233.29        14.50 o                         
 -10  11   5         36.62         29.85         9.00 o                         
  -9  11   5          6.77         12.19         7.66 o                         
  -8  11   5       1491.60       1518.45        24.02 o                         
  -7  11   5       3433.81       3400.78        40.02 o                         
  -6  11   5       5925.92       5946.50        60.17 o                         
  -5  11   5      10244.14      10102.40        93.34 o                         
  -4  11   5       3910.15       3991.69        38.37 o                         
  -3  11   5        539.66        610.01        19.19 o                         
  -2  11   5         12.11         21.66         4.29 o                         
  -1  11   5       1316.08       1275.21        19.35 o                         
   0  11   5       6759.61       6763.96        68.79 o                         
   1  11   5       1032.92       1030.83        18.49 o                         
   2  11   5       1670.26       1715.21        22.81 o                         
   3  11   5        734.74        736.64        16.57 o                         
   4  11   5        869.07        899.43        19.59 o                         
   5  11   5        350.64        334.34        14.48 o                         
   6  11   5        116.58        120.73        12.35 o                         
   7  11   5        395.79        407.34        17.61 o                         
   8  11   5       1727.76       1691.95        32.94 o                         
 -13  12   5          8.12         29.63        17.95 o                         
 -12  12   5        442.94        455.57        19.22 o                         
 -11  12   5       6157.86       6149.93        66.80 o                         
 -10  12   5        743.65        732.40        22.00 o                         
  -9  12   5       2465.73       2429.49        37.51 o                         
  -8  12   5       1008.33       1063.04        20.85 o                         
  -7  12   5       1240.98       1258.52        22.04 o                         
  -6  12   5        774.85        782.40        15.84 o                         
  -5  12   5        102.46        123.02         8.21 o                         
  -4  12   5        772.82        778.06        13.50 o                         
  -3  12   5          4.85         15.93         4.96 o                         
  -2  12   5       9173.19       9154.42        79.62 o                         
  -1  12   5       8911.08       8858.08        87.46 o                         
   0  12   5       1752.11       1799.38        29.48 o                         
   1  12   5       2314.21       2284.86        33.03 o                         
   2  12   5       2773.96       2717.08        32.58 o                         
   3  12   5       1092.63       1136.51        19.81 o                         
   4  12   5       2951.91       2930.42        37.04 o                         
   5  12   5        651.79        677.35        21.57 o                         
   6  12   5          0.38          3.23        10.05 o                         
   7  12   5        907.94        882.15        25.04 o                         
   8  12   5         55.73         42.97        14.25 o                         
 -12  13   5         13.63         12.30        12.52 o                         
 -11  13   5       1690.73       1682.88        31.99 o                         
 -10  13   5       1074.00       1120.90        26.05 o                         
  -9  13   5        150.67        172.55        12.86 o                         
  -8  13   5         12.70         18.00         8.12 o                         
  -7  13   5        217.27        217.43        10.63 o                         
  -6  13   5        310.64        306.81        11.53 o                         
  -5  13   5        880.15        872.94        16.87 o                         
  -4  13   5        249.01        265.96        12.03 o                         
  -3  13   5      16483.30      16500.15       139.36 o                         
  -2  13   5        808.33        868.97        15.97 o                         
  -1  13   5       5253.25       5062.20        54.94 o                         
   0  13   5         23.26         34.25         7.50 o                         
   1  13   5        653.14        701.21        21.47 o                         
   2  13   5        592.69        553.28        17.78 o                         
   3  13   5       2923.52       2897.31        38.09 o                         
   4  13   5       5378.50       5359.85        63.48 o                         
   5  13   5       2170.27       2090.09        34.59 o                         
   6  13   5        478.46        459.48        19.62 o                         
   7  13   5        499.46        465.22        23.29 o                         
 -12  14   5         14.61         -0.63        13.75 o                         
 -11  14   5       2210.22       2169.12        38.67 o                         
 -10  14   5       2100.49       2132.43        36.93 o                         
  -9  14   5       2496.83       2444.00        50.28 o                         
  -8  14   5         64.64         65.95        10.26 o                         
  -7  14   5       9885.88       9767.17       100.23 o                         
  -6  14   5       1511.40       1496.51        22.67 o                         
  -5  14   5       4488.39       4390.62        59.44 o                         
  -4  14   5        496.20        527.43        14.11 o                         
  -3  14   5        821.61        855.82        17.29 o                         
  -2  14   5       6242.04       6156.75        61.58 o                         
  -1  14   5       1549.28       1535.20        24.19 o                         
   0  14   5       3311.70       3326.67        43.35 o                         
   1  14   5       2619.68       2565.21        37.09 o                         
   2  14   5        504.47        520.80        18.14 o                         
   3  14   5       9601.41       9422.40        93.93 o                         
   4  14   5        180.94        171.00        13.50 o                         
   5  14   5         22.87         34.19        11.91 o                         
   6  14   5        788.63        705.63        26.56 o                         
   7  14   5       1410.35       1427.19        38.33 o                         
 -12  15   5       1800.31       1895.91        50.15 o                         
 -11  15   5        773.21        767.78        30.30 o                         
 -10  15   5        960.81        960.63        27.12 o                         
  -9  15   5          6.57          2.59        10.59 o                         
  -8  15   5       2602.84       2575.86        37.07 o                         
  -7  15   5       1963.41       1872.56        38.91 o                         
  -6  15   5       4286.83       4216.77        53.87 o                         
  -5  15   5       2985.45       3044.22        36.86 o                         
  -4  15   5          0.78          7.76         6.21 o                         
  -3  15   5       2007.26       2029.79        28.88 o                         
  -2  15   5        902.93        839.08        18.18 o                         
  -1  15   5        122.80        118.73         9.36 o                         
   0  15   5        205.05        222.45        12.25 o                         
   1  15   5        284.15        310.85        13.49 o                         
   2  15   5       1914.66       1963.32        40.19 o                         
   3  15   5         74.95         72.22        10.87 o                         
   4  15   5        122.86        145.38        14.82 o                         
   5  15   5         10.72          7.91        12.43 o                         
   6  15   5       3170.54       3097.29        52.83 o                         
   7  15   5        244.18        266.05        22.58 o                         
 -11  16   5       1740.56       1804.54        36.11 o                         
 -10  16   5        255.57        269.74        17.11 o                         
  -9  16   5        407.36        414.56        18.95 o                         
  -8  16   5        452.96        430.55        23.40 o                         
  -7  16   5          7.33          3.05         9.98 o                         
  -6  16   5       1405.92       1367.00        37.75 o                         
  -5  16   5       1012.32       1037.68        23.15 o                         
  -4  16   5        878.54        913.22        20.96 o                         
  -3  16   5        856.81        876.32        18.91 o                         
  -2  16   5      14939.12      14941.51       136.25 o                         
  -1  16   5       1688.24       1672.47        28.58 o                         
   0  16   5        450.05        419.51        16.23 o                         
   1  16   5        294.69        286.41        13.80 o                         
   2  16   5       5510.88       5549.12        72.98 o                         
   3  16   5        266.89        277.59        16.36 o                         
   4  16   5       1728.68       1714.66        38.79 o                         
   5  16   5        494.25        521.30        23.70 o                         
   6  16   5        346.31        349.55        21.73 o                         
 -11  17   5         59.27         78.59        18.10 o                         
 -10  17   5       1053.56       1091.27        34.32 o                         
  -9  17   5        380.14        401.23        20.26 o                         
  -8  17   5       1218.28       1217.76        30.57 o                         
  -7  17   5        163.68        180.11        14.82 o                         
  -6  17   5        679.13        667.51        23.73 o                         
  -5  17   5          1.30         -6.51         9.15 o                         
  -4  17   5        453.21        453.59        16.96 o                         
  -3  17   5       1885.58       1915.80        31.21 o                         
  -2  17   5         11.49         13.11         8.22 o                         
  -1  17   5       4034.95       4086.00        49.63 o                         
   0  17   5       3531.75       3502.13        47.76 o                         
   1  17   5       2954.08       2974.65        46.86 o                         
   2  17   5         91.99        117.64        14.93 o                         
   3  17   5       1968.59       2025.41        41.70 o                         
   4  17   5         47.21         23.53        14.06 o                         
   5  17   5        567.37        545.57        26.50 o                         
   6  17   5        384.41        366.87        26.41 o                         
 -10  18   5        530.87        552.96        44.59 o                         
  -9  18   5         20.95         12.90        13.61 o                         
  -8  18   5        227.19        237.83        19.78 o                         
  -7  18   5       5661.61       5596.15        94.75 o                         
  -6  18   5       2841.16       2777.38        45.14 o                         
  -5  18   5        119.35        124.66        13.88 o                         
  -4  18   5        206.73        213.26        15.68 o                         
  -3  18   5        321.39        323.06        14.62 o                         
  -2  18   5        643.99        649.95        26.75 o                         
  -1  18   5        653.11        644.15        20.90 o                         
   0  18   5       1372.12       1375.48        31.67 o                         
   1  18   5       3315.27       3342.64        51.45 o                         
   2  18   5        646.55        604.70        25.13 o                         
   3  18   5       2258.96       2245.13        44.89 o                         
   4  18   5          6.68          1.14        14.34 o                         
   5  18   5        190.27        195.56        19.67 o                         
 -10  19   5        185.48        232.04        23.01 o                         
  -9  19   5        992.64       1039.44        43.14 o                         
  -8  19   5        181.80        192.40        18.84 o                         
  -7  19   5        592.17        597.49        25.78 o                         
  -6  19   5        605.66        648.56        24.04 o                         
  -5  19   5       7535.51       7487.14        98.65 o                         
  -4  19   5          2.58         -0.41        11.76 o                         
  -3  19   5        356.41        352.22        16.83 o                         
  -2  19   5        220.71        232.13        15.52 o                         
  -1  19   5         41.50         45.41        11.67 o                         
   0  19   5        359.68        360.52        18.87 o                         
   1  19   5        137.04        147.49        14.91 o                         
   2  19   5        274.92        279.39        19.83 o                         
   3  19   5          1.74         -2.14        13.03 o                         
   4  19   5         85.00        106.08        17.39 o                         
   5  19   5       1184.17       1138.32        40.12 o                         
  -9  20   5       3118.98       3144.00        63.66 o                         
  -8  20   5        888.34        847.99        33.91 o                         
  -7  20   5        104.41        129.33        16.05 o                         
  -6  20   5        892.70        902.24        30.66 o                         
  -5  20   5        497.89        444.50        26.83 o                         
  -4  20   5         71.69         72.70        14.73 o                         
  -3  20   5         68.25         64.16        12.56 o                         
  -2  20   5         26.85         32.25        12.48 o                         
  -1  20   5       2423.21       2491.90        42.60 o                         
   0  20   5          9.02          2.28        12.01 o                         
   1  20   5       1875.95       1835.01        40.04 o                         
   2  20   5        528.28        589.52        26.80 o                         
   3  20   5         39.62         14.69        14.56 o                         
   4  20   5       1654.97       1724.80        42.74 o                         
  -8  21   5         25.36         21.66        17.56 o                         
  -7  21   5        120.54         99.85        19.34 o                         
  -6  21   5        104.60        107.50        19.50 o                         
  -5  21   5        527.84        512.59        26.41 o                         
  -4  21   5       1362.00       1386.40        40.62 o                         
  -3  21   5       3299.04       3378.53        61.43 o                         
  -2  21   5        136.73        115.30        15.73 o                         
  -1  21   5        269.93        278.71        18.33 o                         
   0  21   5        525.47        570.63        25.70 o                         
   1  21   5        323.15        283.97        25.97 o                         
   2  21   5          2.00        -11.11        13.91 o                         
   3  21   5       1619.46       1633.52        60.27 o                         
  -7  22   5        140.40        136.58        22.32 o                         
  -6  22   5        540.51        490.06        30.17 o                         
  -5  22   5       1030.38       1012.66        33.53 o                         
  -4  22   5       1581.05       1546.62        37.10 o                         
  -3  22   5          0.41         28.83        15.37 o                         
  -2  22   5        358.42        341.23        21.13 o                         
  -1  22   5       1554.76       1645.15        38.46 o                         
   0  22   5         33.90         26.90        14.26 o                         
   1  22   5       1502.08       1517.84        43.49 o                         
   2  22   5          8.60         10.79        15.16 o                         
  -6  23   5       1032.30       1104.85        36.40 o                         
  -5  23   5       1439.25       1505.21        41.58 o                         
  -4  23   5        109.50        104.33        20.35 o                         
  -3  23   5        644.50        632.29        29.82 o                         
  -2  23   5        243.78        284.65        22.97 o                         
  -1  23   5        284.66        317.47        23.82 o                         
   0  23   5          0.27          1.81        13.97 o                         
   1  23   5         30.68         36.77        17.28 o                         
  -4  24   5        268.44        313.79        30.54 o                         
  -3  24   5       1685.39       1676.38        44.20 o                         
  -2  24   5        679.84        618.59        46.39 o                         
  -1  24   5        448.07        462.26        30.15 o                         
 -14   0   6        885.44        851.61        48.58 o                         
 -13   0   6       5419.77       5555.20        81.10 o                         
 -12   0   6       7925.84       7716.68        94.51 o                         
 -11   0   6         13.43         23.58        10.60 o                         
 -10   0   6         24.78         24.94         9.03 o                         
  -9   0   6       2893.44       2878.64        45.07 o                         
  -8   0   6       8349.55       8207.24       117.95 o                         
  -7   0   6        632.36        587.21        21.75 o                         
  -6   0   6      11424.09      11342.74       141.65 o                         
  -5   0   6        297.13        284.59         8.49 o                         
  -4   0   6       7725.09       8042.12       105.28 o                         
  -3   0   6       4589.18       4452.17        67.52 o                         
  -2   0   6        584.21        634.98        24.88 o                         
  -1   0   6       2312.04       2289.19        28.34 o                         
   0   0   6        196.88        202.75         7.62 o                         
   1   0   6      16465.91      16222.37       174.45 o                         
   2   0   6      14087.24      13981.80       166.87 o                         
   3   0   6        295.16        296.13        14.37 o                         
   4   0   6       1163.68       1167.62        26.29 o                         
   5   0   6       3184.76       3132.79        49.88 o                         
   6   0   6       1521.84       1529.47        38.47 o                         
   7   0   6       2187.13       2222.99        60.36 o                         
   8   0   6        466.38        512.26        38.05 o                         
 -14   1   6       1021.10       1048.65        28.44 o                         
 -13   1   6        876.43        884.15        21.01 o                         
 -12   1   6       1026.49        990.31        19.78 o                         
 -11   1   6       1232.25       1203.03        19.14 o                         
 -10   1   6       3723.34       3598.04        34.03 o                         
  -9   1   6          3.21          4.57         5.06 o                         
  -8   1   6        338.59        379.52        10.46 o                         
  -7   1   6        366.60        360.28        10.05 o                         
  -6   1   6         22.48         29.28         4.26 o                         
  -5   1   6       9497.85       9629.78        77.00 o                         
  -4   1   6       5598.35       5684.72        61.26 o                         
  -3   1   6        114.40        130.58         6.29 o                         
  -2   1   6       2562.63       2628.73        34.22 o                         
  -1   1   6        686.46        682.73        10.76 o                         
   0   1   6      19069.02      19201.14       148.28 o                         
   1   1   6        577.81        581.27        12.49 o                         
   2   1   6       1939.52       1936.09        21.89 o                         
   3   1   6        238.40        243.59         9.39 o                         
   4   1   6        478.50        485.54        13.38 o                         
   5   1   6         17.80         18.97         7.81 o                         
   6   1   6        994.21        989.78        25.13 o                         
   7   1   6        604.15        576.59        22.72 o                         
   8   1   6        506.17        539.77        25.56 o                         
 -14   2   6        169.39        185.86        15.16 o                         
 -13   2   6        903.35        893.48        22.42 o                         
 -12   2   6       3646.64       3622.35        37.19 o                         
 -11   2   6       2067.49       2057.64        24.97 o                         
 -10   2   6         12.34         24.98         5.84 o                         
  -9   2   6       7779.54       7523.03        58.91 o                         
  -8   2   6       3999.37       3998.69        35.92 o                         
  -7   2   6      15798.73      15905.45       122.15 o                         
  -6   2   6         73.77         80.59         5.45 o                         
  -5   2   6       1868.96       1928.32        21.42 o                         
  -4   2   6      12169.61      12141.18       109.30 o                         
  -3   2   6      12967.06      12992.33       130.40 o                         
  -2   2   6        256.33        266.35         8.84 o                         
  -1   2   6       7311.70       7202.01        79.49 o                         
   0   2   6       1545.69       1558.54        16.48 o                         
   1   2   6         77.98         87.72         5.10 o                         
   2   2   6        627.64        610.84        11.26 o                         
   3   2   6       2781.62       2764.09        28.85 o                         
   4   2   6       1939.19       1884.30        26.53 o                         
   5   2   6         11.12          4.62         7.65 o                         
   6   2   6       3306.89       3254.67        41.79 o                         
   7   2   6         10.95         12.93        12.52 o                         
   8   2   6         45.72         62.36        15.82 o                         
 -14   3   6          1.30        -11.01        11.01 o                         
 -13   3   6       3808.72       3859.69        48.62 o                         
 -12   3   6          5.57          2.98         8.13 o                         
 -11   3   6       3890.65       3774.47        36.80 o                         
 -10   3   6       1228.59       1202.68        17.33 o                         
  -9   3   6       3897.56       3762.33        36.70 o                         
  -8   3   6         44.79         47.60         5.75 o                         
  -7   3   6       3384.11       3407.19        31.79 o                         
  -6   3   6         16.32         29.25         4.41 o                         
  -5   3   6      14732.99      14713.41       127.69 o                         
  -4   3   6        190.26        206.25         8.38 o                         
  -3   3   6      17305.14      18102.99       202.05 o                         
  -2   3   6      12233.18      12791.29       145.52 o                         
  -1   3   6        323.11        327.88         8.32 o                         
   0   3   6        223.83        252.56         8.01 o                         
   1   3   6        298.51        287.24         8.90 o                         
   2   3   6        699.10        675.74        12.95 o                         
   3   3   6        207.74        237.57         9.55 o                         
   4   3   6         89.62        100.29         8.82 o                         
   5   3   6        466.58        488.13        16.14 o                         
   6   3   6        665.44        667.87        20.13 o                         
   7   3   6        113.93        125.00        15.03 o                         
   8   3   6        924.89        906.02        33.81 o                         
 -14   4   6        317.66        284.73        16.02 o                         
 -13   4   6         73.84         78.49        11.17 o                         
 -12   4   6       2083.35       2082.16        28.66 o                         
 -11   4   6        796.50        797.49        17.39 o                         
 -10   4   6       2200.04       2216.28        25.70 o                         
  -9   4   6       5602.06       5455.09        42.88 o                         
  -8   4   6      10058.01       9850.02        77.54 o                         
  -7   4   6       1176.63       1162.51        15.28 o                         
  -6   4   6      12763.43      12653.03        98.52 o                         
  -5   4   6       9564.19       9839.57        92.76 o                         
  -4   4   6       1962.33       1969.56        21.80 o                         
  -3   4   6       9699.53      10135.42       139.82 o                         
  -2   4   6        250.17        259.12         6.35 o                         
  -1   4   6       3623.70       3491.19        44.62 o                         
   0   4   6       1646.74       1676.73        20.43 o                         
   1   4   6        925.09        921.00        14.87 o                         
   2   4   6       8340.77       8279.15        74.82 o                         
   3   4   6       4531.39       4365.81        43.41 o                         
   4   4   6       8021.59       7899.15        75.15 o                         
   5   4   6        343.84        332.53        14.54 o                         
   6   4   6       3349.91       3312.34        45.89 o                         
   7   4   6       1254.14       1226.41        32.70 o                         
   8   4   6        602.09        640.15        25.80 o                         
 -14   5   6       1731.45       1718.61        35.80 o                         
 -13   5   6        714.48        753.67        20.96 o                         
 -12   5   6        592.37        599.16        20.06 o                         
 -11   5   6       4314.84       4302.13        42.13 o                         
 -10   5   6       1272.23       1309.91        18.63 o                         
  -9   5   6        813.72        830.60        14.45 o                         
  -8   5   6       4148.82       4015.12        37.12 o                         
  -7   5   6       3356.21       3291.85        31.66 o                         
  -6   5   6        638.66        633.48        10.69 o                         
  -5   5   6       5964.36       5841.38        51.62 o                         
  -4   5   6        876.88        953.65        13.62 o                         
  -3   5   6         41.65         62.94         5.24 o                         
  -2   5   6      10366.61      10341.36       114.18 o                         
  -1   5   6       3036.16       3153.02        38.89 o                         
   0   5   6       7490.95       7428.83        71.85 o                         
   1   5   6        853.46        831.80        14.67 o                         
   2   5   6       2352.43       2337.32        27.59 o                         
   3   5   6       4250.51       4190.77        43.99 o                         
   4   5   6       1455.00       1405.81        22.65 o                         
   5   5   6         33.20         43.28         9.51 o                         
   6   5   6       2113.73       2121.42        33.92 o                         
   7   5   6       3209.59       3208.63        46.77 o                         
   8   5   6        258.94        233.99        18.67 o                         
 -14   6   6         65.43         59.98        13.21 o                         
 -13   6   6          1.45         -2.19        10.41 o                         
 -12   6   6         68.75         77.29        10.53 o                         
 -11   6   6        537.02        517.92        15.21 o                         
 -10   6   6         45.18         53.53         7.47 o                         
  -9   6   6        156.32        160.09         8.20 o                         
  -8   6   6       1062.04       1187.09        21.50 o                         
  -7   6   6       6851.33       6697.19        56.76 o                         
  -6   6   6       1788.67       1750.87        20.25 o                         
  -5   6   6        678.82        696.78        11.20 o                         
  -4   6   6       5129.51       5189.74        48.66 o                         
  -3   6   6       4503.02       4718.22        57.47 o                         
  -2   6   6       2421.44       2393.33        27.27 o                         
  -1   6   6       1924.70       1930.39        24.84 o                         
   0   6   6        281.79        275.35         8.72 o                         
   1   6   6       8894.25       8796.08        81.34 o                         
   2   6   6       1783.53       1797.04        23.23 o                         
   3   6   6       6931.63       6806.69        68.53 o                         
   4   6   6       7094.43       6931.94        71.14 o                         
   5   6   6        772.13        769.11        19.77 o                         
   6   6   6       5059.76       5006.76        61.55 o                         
   7   6   6        234.23        253.65        17.05 o                         
   8   6   6       1369.41       1370.15        37.34 o                         
 -14   7   6         21.82         20.24        12.42 o                         
 -13   7   6       1193.85       1245.35        30.72 o                         
 -12   7   6          4.01          1.98        10.37 o                         
 -11   7   6        201.62        218.63        11.07 o                         
 -10   7   6         75.04         76.05         8.91 o                         
  -9   7   6       2769.26       2672.53        30.31 o                         
  -8   7   6          6.13          4.52         5.53 o                         
  -7   7   6        924.47        909.97        14.58 o                         
  -6   7   6       3242.38       3247.43        35.07 o                         
  -5   7   6       8827.87       8966.18        77.56 o                         
  -4   7   6        997.91       1028.39        15.02 o                         
  -3   7   6        681.71        640.88        13.33 o                         
  -2   7   6      16238.35      16027.47       145.91 o                         
  -1   7   6       4012.06       3942.87        43.49 o                         
   0   7   6       2659.57       2704.43        29.68 o                         
   1   7   6       1233.37       1209.80        18.14 o                         
   2   7   6        302.75        318.59        12.28 o                         
   3   7   6        178.64        174.63        10.77 o                         
   4   7   6        557.19        552.85        16.09 o                         
   5   7   6       1672.34       1579.15        26.44 o                         
   6   7   6          7.98          5.29        10.52 o                         
   7   7   6         24.49         14.84        11.64 o                         
   8   7   6       5268.58       5367.87        77.26 o                         
 -14   8   6         20.50         23.79        31.64 o                         
 -13   8   6        994.98        968.48        27.38 o                         
 -12   8   6       3021.55       3014.70        43.77 o                         
 -11   8   6        912.72        886.60        21.38 o                         
 -10   8   6        543.21        537.92        15.87 o                         
  -9   8   6        925.38        894.75        20.88 o                         
  -8   8   6       1568.07       1514.94        21.71 o                         
  -7   8   6       2780.84       2724.95        31.71 o                         
  -6   8   6       5687.60       5674.41        58.58 o                         
  -5   8   6        880.10        868.86        13.12 o                         
  -4   8   6       1987.19       1942.39        23.06 o                         
  -3   8   6       6014.15       6213.04        61.66 o                         
  -2   8   6        411.51        472.89        15.42 o                         
  -1   8   6       1666.38       1702.81        24.84 o                         
   0   8   6       4512.99       4429.59        47.00 o                         
   1   8   6       9340.70       9204.95        90.10 o                         
   2   8   6       8468.56       8328.82        77.15 o                         
   3   8   6        728.38        736.16        17.08 o                         
   4   8   6        276.15        287.00        12.63 o                         
   5   8   6        250.57        264.25        12.75 o                         
   6   8   6          4.34          2.82        10.11 o                         
   7   8   6        152.89        173.18        15.12 o                         
   8   8   6        816.89        833.37        30.34 o                         
 -13   9   6       2472.60       2528.17        43.38 o                         
 -12   9   6        500.50        474.29        19.92 o                         
 -11   9   6       2886.57       2846.06        37.20 o                         
 -10   9   6       3054.23       3076.45        37.31 o                         
  -9   9   6         22.69         43.91         8.22 o                         
  -8   9   6        133.24        136.71         9.31 o                         
  -7   9   6         45.94         47.50         7.10 o                         
  -6   9   6       8337.12       8213.20        80.98 o                         
  -5   9   6        963.68        992.57        16.45 o                         
  -4   9   6       5276.46       5225.60        51.45 o                         
  -3   9   6       4690.95       4750.09        46.66 o                         
  -2   9   6        270.74        295.28        18.25 o                         
  -1   9   6       9811.28       9609.49       108.87 o                         
   0   9   6       4049.58       4081.65        47.28 o                         
   1   9   6       1795.74       1781.18        27.25 o                         
   2   9   6       1466.53       1468.05        22.00 o                         
   3   9   6       1311.23       1345.72        22.14 o                         
   4   9   6       6112.50       6068.07        65.55 o                         
   5   9   6        367.90        361.90        15.59 o                         
   6   9   6       1125.95       1114.07        27.62 o                         
   7   9   6          5.86         31.70        12.37 o                         
 -13  10   6        124.60        112.02        20.49 o                         
 -12  10   6       1036.79       1057.67        26.67 o                         
 -11  10   6       1055.19       1052.07        23.74 o                         
 -10  10   6       1007.31       1034.13        21.46 o                         
  -9  10   6       8274.98       8051.34        78.12 o                         
  -8  10   6        336.23        320.90        12.50 o                         
  -7  10   6       5724.62       5642.96        58.45 o                         
  -6  10   6        173.28        185.60         9.83 o                         
  -5  10   6          0.27          1.09         5.34 o                         
  -4  10   6       1163.36       1113.58        17.12 o                         
  -3  10   6       1210.95       1178.98        18.24 o                         
  -2  10   6        401.68        407.50        11.69 o                         
  -1  10   6       1764.07       1827.62        24.87 o                         
   0  10   6        673.00        698.13        17.20 o                         
   1  10   6         66.23         72.87         8.28 o                         
   2  10   6         37.31         46.29         7.93 o                         
   3  10   6        188.12        206.21        11.27 o                         
   4  10   6        355.64        347.27        14.23 o                         
   5  10   6        808.71        801.40        21.62 o                         
   6  10   6       2379.55       2396.19        42.39 o                         
   7  10   6         29.11         31.96        13.06 o                         
 -13  11   6        578.51        525.46        24.38 o                         
 -12  11   6        124.05        121.24        14.71 o                         
 -11  11   6         37.92         46.37        10.93 o                         
 -10  11   6       2151.36       2137.43        32.12 o                         
  -9  11   6       1016.47       1016.14        22.91 o                         
  -8  11   6        288.33        294.28        12.47 o                         
  -7  11   6         34.29         43.90         7.81 o                         
  -6  11   6       1043.44       1028.89        18.58 o                         
  -5  11   6       2879.60       2808.82        34.41 o                         
  -4  11   6         44.02         35.13         7.12 o                         
  -3  11   6       2351.75       2395.62        29.71 o                         
  -2  11   6       7769.71       7760.42        76.78 o                         
  -1  11   6       4775.55       4852.24        55.20 o                         
   0  11   6       1195.06       1179.65        21.44 o                         
   1  11   6       1449.23       1439.55        26.53 o                         
   2  11   6        693.47        710.10        23.92 o                         
   3  11   6       2673.62       2656.26        40.60 o                         
   4  11   6       1594.70       1547.12        27.91 o                         
   5  11   6        513.77        500.60        19.30 o                         
   6  11   6        214.22        244.32        16.13 o                         
   7  11   6        174.27        171.75        16.78 o                         
 -13  12   6        304.91        337.84        26.08 o                         
 -12  12   6         92.02         92.55        16.25 o                         
 -11  12   6       1186.44       1251.71        32.73 o                         
 -10  12   6        816.66        861.08        22.33 o                         
  -9  12   6        317.07        319.66        14.17 o                         
  -8  12   6       2413.51       2354.76        31.85 o                         
  -7  12   6         51.15         57.91         8.19 o                         
  -6  12   6       3886.88       3875.85        45.86 o                         
  -5  12   6        912.28        918.65        27.91 o                         
  -4  12   6       1807.72       1771.37        25.41 o                         
  -3  12   6       1130.27       1196.26        19.62 o                         
  -2  12   6        371.48        388.85        12.23 o                         
  -1  12   6         15.46         15.59         6.71 o                         
   0  12   6       2108.07       2094.44        31.23 o                         
   1  12   6        765.57        744.80        21.77 o                         
   2  12   6       1697.53       1737.04        28.59 o                         
   3  12   6         71.22         91.52        12.02 o                         
   4  12   6       2263.84       2290.86        35.97 o                         
   5  12   6        389.44        419.02        18.29 o                         
   6  12   6        114.05        119.16        14.16 o                         
   7  12   6        291.59        278.15        19.21 o                         
 -12  13   6        215.97        243.87        18.98 o                         
 -11  13   6       2336.67       2316.24        39.57 o                         
 -10  13   6       1286.72       1309.77        27.78 o                         
  -9  13   6         23.37         42.25         9.82 o                         
  -8  13   6        262.38        256.22        12.73 o                         
  -7  13   6        178.97        187.10        11.13 o                         
  -6  13   6       1176.29       1162.36        21.06 o                         
  -5  13   6       3969.02       3933.68        48.18 o                         
  -4  13   6       2258.03       2234.09        33.91 o                         
  -3  13   6         39.58         46.54         7.24 o                         
  -2  13   6        803.39        827.27        17.97 o                         
  -1  13   6       3931.33       3983.31        51.45 o                         
   0  13   6       1228.91       1211.23        23.43 o                         
   1  13   6         34.51         39.52         9.30 o                         
   2  13   6        179.56        216.15        13.52 o                         
   3  13   6       1000.79        996.82        26.05 o                         
   4  13   6         67.73         52.69        12.65 o                         
   5  13   6        300.44        312.76        18.19 o                         
   6  13   6        729.26        784.93        33.02 o                         
 -12  14   6         33.08         19.63        20.14 o                         
 -11  14   6       1498.23       1571.01        35.08 o                         
 -10  14   6         92.67         88.36        13.95 o                         
  -9  14   6       2506.84       2482.47        39.27 o                         
  -8  14   6        212.91        212.91        14.10 o                         
  -7  14   6        847.19        866.65        23.91 o                         
  -6  14   6        255.08        258.38        12.87 o                         
  -5  14   6        551.30        567.73        18.48 o                         
  -4  14   6       1263.42       1265.82        24.50 o                         
  -3  14   6       1241.94       1259.63        21.65 o                         
  -2  14   6          6.42          6.17         7.24 o                         
  -1  14   6        103.67        105.53         9.94 o                         
   0  14   6       1395.65       1367.92        25.32 o                         
   1  14   6        146.17        156.60        11.92 o                         
   2  14   6       1490.33       1495.45        40.69 o                         
   3  14   6        309.31        315.72        17.12 o                         
   4  14   6        698.92        722.66        24.17 o                         
   5  14   6          8.25         19.87        12.31 o                         
   6  14   6        196.44        209.65        18.37 o                         
 -12  15   6        219.01        242.27        27.29 o                         
 -11  15   6       1497.05       1550.16        36.11 o                         
 -10  15   6       2601.65       2633.55        45.04 o                         
  -9  15   6         16.23         12.23        11.88 o                         
  -8  15   6       2944.62       2902.73        60.23 o                         
  -7  15   6        151.03        163.65        14.16 o                         
  -6  15   6       2748.50       2709.58        37.48 o                         
  -5  15   6       6742.72       6632.31        85.62 o                         
  -4  15   6        221.40        243.42        12.65 o                         
  -3  15   6         55.28         51.26         8.37 o                         
  -2  15   6         63.46         72.84         8.83 o                         
  -1  15   6         87.94         87.23        10.53 o                         
   0  15   6         18.52         17.35         8.80 o                         
   1  15   6        614.23        627.96        26.92 o                         
   2  15   6        343.82        339.51        19.00 o                         
   3  15   6         41.53         46.42        12.58 o                         
   4  15   6        418.27        410.87        22.83 o                         
   5  15   6        445.11        447.83        22.97 o                         
   6  15   6          6.28        -13.61        13.64 o                         
 -11  16   6         31.26         24.66        17.79 o                         
 -10  16   6        351.56        397.56        24.21 o                         
  -9  16   6         36.37         32.53        13.40 o                         
  -8  16   6         28.53         27.45        13.48 o                         
  -7  16   6       3371.27       3303.74        51.46 o                         
  -6  16   6         41.58         50.83        12.14 o                         
  -5  16   6       2422.16       2352.27        40.81 o                         
  -4  16   6        494.70        503.36        16.52 o                         
  -3  16   6         53.22         36.57        10.77 o                         
  -2  16   6       1284.03       1230.98        24.30 o                         
  -1  16   6        525.21        550.31        19.49 o                         
   0  16   6       1169.02       1141.52        37.30 o                         
   1  16   6        798.88        816.64        25.16 o                         
   2  16   6        498.66        523.30        20.06 o                         
   3  16   6         31.72         23.06        13.27 o                         
   4  16   6       1085.28       1144.97        37.46 o                         
   5  16   6        296.06        303.49        21.54 o                         
 -11  17   6          6.01         10.86        18.73 o                         
 -10  17   6       2240.37       2218.55        56.27 o                         
  -9  17   6          6.53         20.18        13.54 o                         
  -8  17   6        283.69        283.52        25.87 o                         
  -7  17   6       1714.03       1664.69        40.74 o                         
  -6  17   6        868.64        884.35        28.00 o                         
  -5  17   6        775.34        798.59        29.42 o                         
  -4  17   6       1563.98       1591.21        27.25 o                         
  -3  17   6         53.69         47.67         9.92 o                         
  -2  17   6         18.39         23.47        10.11 o                         
  -1  17   6        741.94        736.47        23.31 o                         
   0  17   6        498.46        529.07        20.53 o                         
   1  17   6        341.57        372.63        20.27 o                         
   2  17   6         62.46         77.62        14.74 o                         
   3  17   6         25.57          7.49        13.07 o                         
   4  17   6        385.18        383.94        23.10 o                         
   5  17   6          3.34        -12.17        15.30 o                         
 -10  18   6         39.20         49.09        15.88 o                         
  -9  18   6        734.94        723.44        28.10 o                         
  -8  18   6        145.29        147.40        17.71 o                         
  -7  18   6        790.19        850.22        35.34 o                         
  -6  18   6          1.34        -12.10        12.10 o                         
  -5  18   6       1761.56       1802.45        37.23 o                         
  -4  18   6         92.95        100.47        11.89 o                         
  -3  18   6       1143.36       1142.73        24.10 o                         
  -2  18   6       1046.58       1010.00        24.31 o                         
  -1  18   6       2071.62       2079.77        36.82 o                         
   0  18   6         52.76         66.77        13.91 o                         
   1  18   6        151.57        149.41        16.98 o                         
   2  18   6        102.39        122.60        16.57 o                         
   3  18   6        325.90        340.37        22.75 o                         
   4  18   6        745.41        814.36        31.89 o                         
  -9  19   6        166.96        179.20        18.73 o                         
  -8  19   6         52.12         50.76        17.92 o                         
  -7  19   6         75.34         67.00        16.07 o                         
  -6  19   6        654.38        677.35        26.53 o                         
  -5  19   6        111.51        117.61        13.87 o                         
  -4  19   6        204.44        233.28        15.83 o                         
  -3  19   6        305.02        306.12        16.16 o                         
  -2  19   6          0.67          1.88        10.59 o                         
  -1  19   6       3621.94       3549.24        60.47 o                         
   0  19   6         97.09        107.39        16.81 o                         
   1  19   6        299.43        293.50        21.54 o                         
   2  19   6       2641.70       2710.50        56.38 o                         
   3  19   6        936.35        941.16        33.19 o                         
   4  19   6        256.16        260.63        26.41 o                         
  -9  20   6        103.41        111.84        20.17 o                         
  -8  20   6          8.57          0.44        15.04 o                         
  -7  20   6        457.92        488.95        24.88 o                         
  -6  20   6         23.37         19.43        13.77 o                         
  -5  20   6        370.69        400.02        21.69 o                         
  -4  20   6        263.47        245.92        18.36 o                         
  -3  20   6        256.71        251.00        18.42 o                         
  -2  20   6         62.91         72.02        13.11 o                         
  -1  20   6         81.58         79.00        15.65 o                         
   0  20   6       3148.15       3291.10        56.01 o                         
   1  20   6        894.73        901.17        33.18 o                         
   2  20   6        546.66        548.08        29.77 o                         
   3  20   6        277.02        276.92        22.16 o                         
  -8  21   6          9.40          1.30        15.43 o                         
  -7  21   6         98.72        117.65        18.95 o                         
  -6  21   6       1314.50       1323.98        41.81 o                         
  -5  21   6        973.14        938.21        31.85 o                         
  -4  21   6        894.48        955.72        33.49 o                         
  -3  21   6        682.22        699.21        26.98 o                         
  -2  21   6       1147.92       1152.17        48.52 o                         
  -1  21   6       1265.40       1284.27        47.22 o                         
   0  21   6        293.34        273.76        21.13 o                         
   1  21   6       1810.23       1864.49        54.62 o                         
   2  21   6        309.02        313.16        22.04 o                         
  -7  22   6          7.48        -17.42        17.42 o                         
  -6  22   6          8.42        -12.30        15.73 o                         
  -5  22   6          6.62         16.00        14.58 o                         
  -4  22   6       2091.17       2126.65        48.24 o                         
  -3  22   6        439.13        462.98        28.30 o                         
  -2  22   6          0.03         12.73        15.03 o                         
  -1  22   6        218.11        237.58        21.15 o                         
   0  22   6       1103.42       1089.40        44.19 o                         
   1  22   6         15.89         -0.16        16.17 o                         
  -5  23   6          0.12          6.27        17.36 o                         
  -4  23   6         53.59         83.69        19.55 o                         
  -3  23   6       1173.53       1258.43        61.54 o                         
  -2  23   6        268.81        281.84        22.55 o                         
  -1  23   6         65.79         61.84        17.52 o                         
 -14   1   7          1.75          7.85        11.83 o                         
 -13   1   7          3.45         -9.48         9.48 o                         
 -12   1   7         62.14         50.08         9.20 o                         
 -11   1   7       1311.51       1323.61        22.44 o                         
 -10   1   7         63.61         69.61         8.07 o                         
  -9   1   7       1546.67       1560.75        24.83 o                         
  -8   1   7        540.80        538.59        14.29 o                         
  -7   1   7       3502.27       3469.24        36.87 o                         
  -6   1   7        933.25        958.19        14.68 o                         
  -5   1   7        324.68        342.77        10.87 o                         
  -4   1   7        430.04        473.46        10.62 o                         
  -3   1   7       2139.08       2164.63        24.80 o                         
  -2   1   7       7893.12       8137.21        90.30 o                         
  -1   1   7       1365.48       1398.21        17.28 o                         
   0   1   7         72.97         78.88         6.36 o                         
   1   1   7         93.05         79.53         7.31 o                         
   2   1   7        896.86        882.95        17.93 o                         
   3   1   7         98.53        105.41         9.58 o                         
   4   1   7       1833.39       1787.05        30.09 o                         
   5   1   7        487.86        463.26        19.52 o                         
   6   1   7          2.81          3.51        11.72 o                         
   7   1   7       3442.82       3442.60        62.05 o                         
 -14   2   7          5.90          0.32        12.31 o                         
 -13   2   7        736.09        777.87        20.40 o                         
 -12   2   7        201.65        210.88        11.69 o                         
 -11   2   7        184.49        202.65        11.43 o                         
 -10   2   7        488.40        467.62        17.54 o                         
  -9   2   7          6.98          7.82         6.95 o                         
  -8   2   7       1429.63       1406.31        22.59 o                         
  -7   2   7          1.60          7.93         6.07 o                         
  -6   2   7       5437.80       5355.94        51.23 o                         
  -5   2   7        849.32        887.32        16.38 o                         
  -4   2   7       4948.50       4873.60        54.56 o                         
  -3   2   7       5132.66       5152.09        58.42 o                         
  -2   2   7         47.86         68.65         5.79 o                         
  -1   2   7        480.35        498.88        12.73 o                         
   0   2   7       1285.42       1309.10        17.75 o                         
   1   2   7       2985.41       2892.72        30.42 o                         
   2   2   7       2809.35       2782.44        34.64 o                         
   3   2   7        138.19        155.84        10.37 o                         
   4   2   7       1372.44       1376.99        24.57 o                         
   5   2   7        128.83        134.81        13.57 o                         
   6   2   7         25.89         24.50        12.47 o                         
   7   2   7          1.20        -13.35        13.35 o                         
 -14   3   7        723.42        713.40        25.83 o                         
 -13   3   7        423.28        416.31        17.73 o                         
 -12   3   7        919.62        900.54        20.77 o                         
 -11   3   7       6124.73       6039.11        57.58 o                         
 -10   3   7         42.72         40.69         8.36 o                         
  -9   3   7        189.24        185.65         9.40 o                         
  -8   3   7        130.36        141.89         8.37 o                         
  -7   3   7       2081.90       2125.07        27.70 o                         
  -6   3   7        418.46        443.59        11.32 o                         
  -5   3   7        874.99        918.69        16.73 o                         
  -4   3   7       2904.80       2908.14        38.74 o                         
  -3   3   7         57.79         58.92        11.57 o                         
  -2   3   7       1877.56       1907.21        28.07 o                         
  -1   3   7        936.14        955.00        16.58 o                         
   0   3   7       1158.05       1147.99        16.72 o                         
   1   3   7        589.81        584.79        12.29 o                         
   2   3   7       6543.46       6309.39        63.93 o                         
   3   3   7       1704.54       1737.50        27.16 o                         
   4   3   7       1207.91       1179.59        25.88 o                         
   5   3   7        233.29        221.60        15.58 o                         
   6   3   7        141.90        167.74        15.89 o                         
   7   3   7        498.93        495.73        23.14 o                         
 -14   4   7         83.98         98.14        14.41 o                         
 -13   4   7       1224.30       1260.81        28.54 o                         
 -12   4   7        247.66        268.06        13.68 o                         
 -11   4   7       2064.18       2023.96        29.94 o                         
 -10   4   7        863.03        858.24        18.94 o                         
  -9   4   7       2758.94       2715.00        31.50 o                         
  -8   4   7       2148.42       2090.08        24.90 o                         
  -7   4   7         68.26         82.49         6.74 o                         
  -6   4   7       1320.79       1349.92        20.38 o                         
  -5   4   7       2177.27       2257.30        33.48 o                         
  -4   4   7        122.66        120.29         8.46 o                         
  -3   4   7        976.49        942.08        20.64 o                         
  -2   4   7          0.89          4.96         5.30 o                         
  -1   4   7       3756.14       3601.86        45.32 o                         
   0   4   7       2335.92       2242.56        26.32 o                         
   1   4   7         17.60         18.73         5.48 o                         
   2   4   7        294.96        325.72        10.88 o                         
   3   4   7        122.70        115.91         9.70 o                         
   4   4   7        756.52        762.46        22.28 o                         
   5   4   7       1353.00       1312.69        29.70 o                         
   6   4   7        956.62        934.31        28.37 o                         
   7   4   7        622.10        664.75        36.05 o                         
 -14   5   7        646.82        679.97        35.20 o                         
 -13   5   7         33.57         13.13        12.51 o                         
 -12   5   7       2328.00       2249.90        43.97 o                         
 -11   5   7       3279.54       3154.93        43.94 o                         
 -10   5   7       1693.84       1700.86        26.02 o                         
  -9   5   7        487.95        481.13        14.18 o                         
  -8   5   7       4438.04       4280.82        43.85 o                         
  -7   5   7       5321.90       5256.38        52.98 o                         
  -6   5   7       1057.49       1076.59        22.01 o                         
  -5   5   7       4266.69       4304.36        51.84 o                         
  -4   5   7        229.41        231.95         9.66 o                         
  -3   5   7         70.95         67.92         6.74 o                         
  -2   5   7      11113.43      11025.10       136.92 o                         
  -1   5   7          5.57         14.43         7.27 o                         
   0   5   7       7442.17       7338.60        69.11 o                         
   1   5   7        244.83        263.30         9.57 o                         
   2   5   7       1343.43       1349.90        22.51 o                         
   3   5   7       1924.30       1911.12        27.77 o                         
   4   5   7        969.12        921.16        23.55 o                         
   5   5   7         11.15         11.50        11.26 o                         
   6   5   7        225.97        232.77        17.33 o                         
   7   5   7         29.55         12.03        13.79 o                         
 -14   6   7       2990.06       3085.33        53.22 o                         
 -13   6   7        978.51       1043.95        29.66 o                         
 -12   6   7          3.04          5.90        11.18 o                         
 -11   6   7        672.99        692.20        21.94 o                         
 -10   6   7        198.59        208.86        12.45 o                         
  -9   6   7       1889.73       1791.70        26.97 o                         
  -8   6   7        180.24        156.69         8.91 o                         
  -7   6   7        130.95        139.85         8.37 o                         
  -6   6   7       1837.40       1845.36        26.98 o                         
  -5   6   7       3074.82       3088.50        42.33 o                         
  -4   6   7       6395.08       6360.63        71.20 o                         
  -3   6   7       1984.47       1975.17        29.64 o                         
  -2   6   7       1292.24       1285.31        23.84 o                         
  -1   6   7       5602.58       5572.55        69.11 o                         
   0   6   7       6604.18       6443.77        65.41 o                         
   1   6   7        202.05        207.97         8.96 o                         
   2   6   7        598.46        580.41        15.18 o                         
   3   6   7       1916.57       1903.29        27.17 o                         
   4   6   7         19.86         33.14         9.18 o                         
   5   6   7        152.17        187.33        15.22 o                         
   6   6   7         23.58         29.13        13.44 o                         
   7   6   7          1.40         -6.97        12.99 o                         
 -14   7   7         48.64         81.40        15.39 o                         
 -13   7   7       1489.99       1505.20        33.20 o                         
 -12   7   7         12.73         21.05        11.96 o                         
 -11   7   7       3066.79       3044.70        41.15 o                         
 -10   7   7         18.13         10.42         8.97 o                         
  -9   7   7        975.26        982.74        20.24 o                         
  -8   7   7         53.97         64.51         8.50 o                         
  -7   7   7       9970.35       9899.77       103.14 o                         
  -6   7   7       2304.39       2300.42        31.53 o                         
  -5   7   7      10460.04      10398.93       112.46 o                         
  -4   7   7        183.41        186.97         8.87 o                         
  -3   7   7         70.28         82.52         5.38 o                         
  -2   7   7       3956.15       3899.95        66.32 o                         
  -1   7   7       1461.22       1449.54        26.21 o                         
   0   7   7        286.62        284.56        10.67 o                         
   1   7   7       1050.47       1042.09        19.53 o                         
   2   7   7        439.72        435.14        14.89 o                         
   3   7   7        986.43        972.54        20.63 o                         
   4   7   7        113.06        114.40        11.38 o                         
   5   7   7       2004.83       1977.03        36.69 o                         
   6   7   7        102.03        138.82        15.62 o                         
   7   7   7       1791.98       1777.31        43.76 o                         
 -13   8   7       1556.59       1600.13        36.11 o                         
 -12   8   7         92.47         86.42        13.38 o                         
 -11   8   7        997.13        944.32        23.89 o                         
 -10   8   7        525.90        530.21        21.64 o                         
  -9   8   7      11840.35      11490.02       120.71 o                         
  -8   8   7        240.84        253.44        13.47 o                         
  -7   8   7       1619.11       1685.88        27.71 o                         
  -6   8   7       4758.66       4668.12        61.37 o                         
  -5   8   7       3302.61       3179.86        41.11 o                         
  -4   8   7        902.18        834.76        16.90 o                         
  -3   8   7       1412.57       1494.82        20.46 o                         
  -2   8   7       1450.76       1438.94        24.37 o                         
  -1   8   7        599.03        599.02        16.40 o                         
   0   8   7       2394.13       2324.62        36.05 o                         
   1   8   7       1144.76       1155.84        22.20 o                         
   2   8   7        511.45        494.92        16.02 o                         
   3   8   7         27.57         14.80         9.11 o                         
   4   8   7       1950.79       1894.30        35.54 o                         
   5   8   7       2312.33       2326.09        40.21 o                         
   6   8   7        159.37        155.30        17.23 o                         
   7   8   7        627.24        589.83        29.07 o                         
 -13   9   7         15.74          6.54        16.67 o                         
 -12   9   7        144.79        179.86        16.79 o                         
 -11   9   7        152.37        144.74        12.96 o                         
 -10   9   7       4292.24       4147.13        52.67 o                         
  -9   9   7        581.84        568.55        20.22 o                         
  -8   9   7       1193.74       1136.86        24.23 o                         
  -7   9   7       1999.74       1978.38        31.14 o                         
  -6   9   7       2356.16       2363.17        37.56 o                         
  -5   9   7         17.26         25.82         7.76 o                         
  -4   9   7       1108.65       1163.84        23.11 o                         
  -3   9   7        681.13        718.02        13.92 o                         
  -2   9   7       8247.28       8334.22        86.94 o                         
  -1   9   7         11.72         23.61         7.99 o                         
   0   9   7       1630.08       1598.55        28.74 o                         
   1   9   7          2.59         -4.37         6.55 o                         
   2   9   7        217.48        248.07        12.60 o                         
   3   9   7        242.11        233.63        13.58 o                         
   4   9   7       2784.09       2787.65        42.71 o                         
   5   9   7         10.74         10.08        11.55 o                         
   6   9   7         11.58         13.34        13.90 o                         
 -13  10   7        222.02        229.01        22.62 o                         
 -12  10   7       3335.48       3279.72        51.69 o                         
 -11  10   7         11.71         16.00        12.77 o                         
 -10  10   7       1035.92       1041.12        25.76 o                         
  -9  10   7       1972.71       1917.57        34.28 o                         
  -8  10   7        411.46        427.04        17.16 o                         
  -7  10   7         63.41         65.44         9.96 o                         
  -6  10   7          4.09          0.37         8.21 o                         
  -5  10   7       1165.18       1168.48        22.59 o                         
  -4  10   7      15070.41      14967.16       148.84 o                         
  -3  10   7        253.65        261.76         9.67 o                         
  -2  10   7       3344.31       3315.34        40.70 o                         
  -1  10   7        106.78        106.33         8.46 o                         
   0  10   7       4661.31       4739.29        63.16 o                         
   1  10   7          0.27          9.42         8.98 o                         
   2  10   7       2337.78       2324.65        34.21 o                         
   3  10   7       1560.97       1544.52        28.39 o                         
   4  10   7        158.99        186.99        24.36 o                         
   5  10   7        677.24        680.20        29.06 o                         
   6  10   7        142.82        127.04        16.61 o                         
 -13  11   7       1352.97       1317.95        44.16 o                         
 -12  11   7         39.91         15.23        14.78 o                         
 -11  11   7       3720.87       3730.23        55.27 o                         
 -10  11   7        647.57        698.63        22.89 o                         
  -9  11   7         34.27         47.83        11.31 o                         
  -8  11   7        870.03        852.95        23.09 o                         
  -7  11   7        439.66        440.65        17.38 o                         
  -6  11   7        206.82        185.97        11.97 o                         
  -5  11   7        908.56        872.74        22.18 o                         
  -4  11   7        436.77        484.20        14.16 o                         
  -3  11   7         16.72         15.11         7.37 o                         
  -2  11   7          3.21         10.70         6.57 o                         
  -1  11   7       1400.48       1405.26        27.00 o                         
   0  11   7         16.33         30.57         9.08 o                         
   1  11   7       4282.31       4178.41        52.63 o                         
   2  11   7       4143.17       4113.88        50.95 o                         
   3  11   7       2091.41       2028.96        49.26 o                         
   4  11   7        465.16        429.36        19.25 o                         
   5  11   7       1371.44       1340.01        31.12 o                         
   6  11   7        134.58        163.18        18.41 o                         
 -13  12   7       1434.23       1478.01       133.15 o                         
 -12  12   7        914.97        885.39        31.84 o                         
 -11  12   7         48.62         36.80        14.34 o                         
 -10  12   7         33.58         44.82        11.73 o                         
  -9  12   7       3890.37       3782.85        52.72 o                         
  -8  12   7        757.83        734.68        22.75 o                         
  -7  12   7       3439.06       3435.92        47.65 o                         
  -6  12   7       1894.97       1896.84        32.20 o                         
  -5  12   7       5460.25       5515.05        83.37 o                         
  -4  12   7        198.29        198.67        11.54 o                         
  -3  12   7       2510.88       2490.69        35.93 o                         
  -2  12   7        649.60        654.26        17.87 o                         
  -1  12   7         22.71         23.46         8.24 o                         
   0  12   7         48.41         39.85        11.23 o                         
   1  12   7          6.17         -1.62         8.77 o                         
   2  12   7          5.84          1.77         9.58 o                         
   3  12   7        312.86        356.04        18.12 o                         
   4  12   7        665.54        662.08        27.15 o                         
   5  12   7       3763.72       3760.21        63.42 o                         
   6  12   7        148.00        143.07        20.06 o                         
 -12  13   7        134.33        152.46        18.70 o                         
 -11  13   7          6.85         15.59        14.55 o                         
 -10  13   7         59.19         65.01        14.98 o                         
  -9  13   7          0.94          7.88        11.21 o                         
  -8  13   7       3682.49       3686.01        47.72 o                         
  -7  13   7        263.97        312.30        15.12 o                         
  -6  13   7         23.15         28.64        12.04 o                         
  -5  13   7          3.68         -3.25        10.52 o                         
  -4  13   7       3246.14       3284.56        42.27 o                         
  -3  13   7       1107.96       1098.55        23.95 o                         
  -2  13   7       2514.20       2487.88        35.07 o                         
  -1  13   7          1.72         26.05         9.24 o                         
   0  13   7       1145.64       1128.86        29.78 o                         
   1  13   7       1121.67       1082.44        25.30 o                         
   2  13   7         53.86         52.22        11.51 o                         
   3  13   7        122.89        122.57        14.46 o                         
   4  13   7        332.44        335.44        21.59 o                         
   5  13   7       1527.84       1567.22        41.16 o                         
 -12  14   7        142.85        183.30        19.62 o                         
 -11  14   7        391.50        392.57        23.08 o                         
 -10  14   7         93.18        132.60        18.75 o                         
  -9  14   7         86.91         89.29        14.36 o                         
  -8  14   7         12.70         21.50        10.84 o                         
  -7  14   7        166.34        152.36        13.17 o                         
  -6  14   7       2742.84       2793.56        50.33 o                         
  -5  14   7         15.39         15.00         9.75 o                         
  -4  14   7       1785.91       1735.06        28.26 o                         
  -3  14   7          7.39         21.05         8.38 o                         
  -2  14   7       1044.90       1073.15        23.68 o                         
  -1  14   7       5470.79       5584.60        74.37 o                         
   0  14   7       4109.01       4222.55        61.15 o                         
   1  14   7         71.24         74.52        11.07 o                         
   2  14   7       1453.49       1454.87        32.85 o                         
   3  14   7         32.99         38.01        12.97 o                         
   4  14   7         67.27         42.42        14.81 o                         
   5  14   7          9.37          3.89        15.22 o                         
 -11  15   7        151.46        159.04        18.98 o                         
 -10  15   7        421.59        400.46        24.11 o                         
  -9  15   7        582.14        639.64        27.41 o                         
  -8  15   7        143.04        177.05        18.43 o                         
  -7  15   7        458.71        420.73        20.47 o                         
  -6  15   7          8.46          7.31        18.94 o                         
  -5  15   7       1637.24       1642.40        34.69 o                         
  -4  15   7        134.56        146.19        12.04 o                         
  -3  15   7        184.65        204.63        13.20 o                         
  -2  15   7       1401.44       1355.48        34.68 o                         
  -1  15   7       1184.93       1222.18        26.58 o                         
   0  15   7       2998.88       3036.86        51.54 o                         
   1  15   7       2652.72       2655.56        44.88 o                         
   2  15   7         25.99         29.38        13.37 o                         
   3  15   7        455.25        465.89        26.59 o                         
   4  15   7          4.89        -17.38        17.38 o                         
   5  15   7        104.72        131.81        38.04 o                         
 -11  16   7        160.88        175.28        20.86 o                         
 -10  16   7        282.05        314.30        22.58 o                         
  -9  16   7       2140.95       2106.94        45.75 o                         
  -8  16   7        679.35        680.08        33.32 o                         
  -7  16   7         20.71         23.60        16.59 o                         
  -6  16   7       3113.14       3133.07        63.80 o                         
  -5  16   7         15.46         16.82        11.65 o                         
  -4  16   7       1858.73       1892.15        36.04 o                         
  -3  16   7        915.64        897.49        23.36 o                         
  -2  16   7         34.61         40.20        10.75 o                         
  -1  16   7        213.63        211.15        14.48 o                         
   0  16   7       1449.28       1544.87        40.94 o                         
   1  16   7         42.75         48.51        13.40 o                         
   2  16   7          1.33         -1.14        13.08 o                         
   3  16   7       3184.40       3264.11        68.21 o                         
   4  16   7       1425.38       1446.39        64.36 o                         
 -10  17   7       6151.89       6155.81       139.76 o                         
  -9  17   7        418.18        451.09        28.01 o                         
  -8  17   7       2628.16       2632.93        60.65 o                         
  -7  17   7         16.28         37.97        17.67 o                         
  -6  17   7        255.11        238.68        19.54 o                         
  -5  17   7         47.68         54.16        11.75 o                         
  -4  17   7        819.06        827.88        25.96 o                         
  -3  17   7       1846.02       1838.94        35.76 o                         
  -2  17   7       1610.19       1554.19        33.05 o                         
  -1  17   7        740.50        762.47        25.01 o                         
   0  17   7       1777.43       1764.53        38.51 o                         
   1  17   7        435.45        478.06        32.89 o                         
   2  17   7        846.70        868.35        36.99 o                         
   3  17   7        611.10        593.27        33.30 o                         
   4  17   7        583.70        547.91        53.23 o                         
 -10  18   7        302.91        309.89        26.41 o                         
  -9  18   7         11.21         25.21        18.08 o                         
  -8  18   7       1713.72       1685.84        49.67 o                         
  -7  18   7        284.99        286.48        21.49 o                         
  -6  18   7       2326.52       2310.89        47.69 o                         
  -5  18   7       1261.38       1254.67        34.27 o                         
  -4  18   7       7837.00       7913.85       101.08 o                         
  -3  18   7          7.41         13.14        10.83 o                         
  -2  18   7         84.64         94.83        13.46 o                         
  -1  18   7        553.88        556.52        26.41 o                         
   0  18   7        373.14        444.93        31.05 o                         
   1  18   7        211.25        216.55        22.69 o                         
   2  18   7       2744.88       2712.14        68.95 o                         
   3  18   7        608.70        636.51        34.40 o                         
  -9  19   7         22.66         26.44        18.56 o                         
  -8  19   7         90.09         89.79        18.90 o                         
  -7  19   7         42.80         84.08        17.26 o                         
  -6  19   7        593.27        657.58        28.37 o                         
  -5  19   7        944.68        962.52        32.60 o                         
  -4  19   7          0.20         -4.89        12.98 o                         
  -3  19   7       1186.25       1172.75        29.36 o                         
  -2  19   7       2468.26       2478.88        45.37 o                         
  -1  19   7         92.72         77.15        18.19 o                         
   0  19   7        347.64        383.10        26.55 o                         
   1  19   7       2568.43       2597.32        60.62 o                         
   2  19   7        117.25        138.05        25.10 o                         
  -8  20   7        631.65        653.74        31.65 o                         
  -7  20   7       2047.12       2010.66        51.95 o                         
  -6  20   7         22.96          8.01        15.13 o                         
  -5  20   7        338.29        338.54        22.39 o                         
  -4  20   7         18.72          4.73        15.40 o                         
  -3  20   7       3167.23       3202.63       125.94 o                         
  -2  20   7        788.26        745.17        27.82 o                         
  -1  20   7       1129.27       1109.82        41.33 o                         
   0  20   7         78.62        124.50        21.28 o                         
   1  20   7         31.67         49.91        19.37 o                         
  -7  21   7       1210.82       1254.53        42.41 o                         
  -6  21   7         75.57        117.43        20.94 o                         
  -5  21   7         49.33         67.32        18.90 o                         
  -4  21   7       2322.99       2348.40        84.70 o                         
  -3  21   7        266.87        299.04        24.15 o                         
  -2  21   7        133.90         99.33        20.59 o                         
  -1  21   7          2.48         17.57        15.71 o                         
   0  21   7        436.16        412.26        29.09 o                         
  -6  22   7       5971.58       5907.45       130.44 o                         
  -5  22   7        105.99         87.00        20.09 o                         
  -4  22   7       1370.19       1446.44        44.36 o                         
  -3  22   7        317.27        342.87        31.36 o                         
  -2  22   7        891.62        823.49        41.80 o                         
  -1  22   7          1.46          6.53        20.99 o                         
 -14   0   8        771.06        833.17        45.73 o                         
 -13   0   8       2561.14       2659.96        54.46 o                         
 -12   0   8       3396.84       3314.21        59.76 o                         
 -11   0   8        225.34        237.17        18.53 o                         
 -10   0   8      15858.14      15626.15       209.60 o                         
  -9   0   8         66.17         41.59        11.60 o                         
  -8   0   8        424.58        462.17        19.49 o                         
  -7   0   8        479.24        515.55        19.41 o                         
  -6   0   8      10080.65      10123.47       168.49 o                         
  -5   0   8       2582.87       2656.98        58.03 o                         
  -4   0   8       6607.80       6952.90       108.31 o                         
  -3   0   8      18285.76      18683.31       266.78 o                         
  -2   0   8        625.42        627.03        20.64 o                         
  -1   0   8        184.89        186.99        18.38 o                         
   0   0   8        101.58        108.56        11.38 o                         
   1   0   8       3474.47       3479.15        60.63 o                         
   2   0   8        601.52        596.95        23.35 o                         
   3   0   8       1548.93       1600.11        37.78 o                         
   4   0   8       1964.86       1986.79        48.00 o                         
   5   0   8        117.65        140.18        21.81 o                         
   6   0   8        597.76        596.96        38.03 o                         
 -14   1   8          3.35          0.65        13.50 o                         
 -13   1   8        174.92        182.45        14.77 o                         
 -12   1   8        937.73        960.43        23.11 o                         
 -11   1   8        483.08        520.74        20.73 o                         
 -10   1   8       2070.23       1982.82        30.39 o                         
  -9   1   8        681.86        661.40        17.19 o                         
  -8   1   8       2521.63       2478.80        40.22 o                         
  -7   1   8       7436.63       7216.50        89.45 o                         
  -6   1   8       2557.17       2623.00        36.46 o                         
  -5   1   8        634.12        652.79        23.15 o                         
  -4   1   8         28.16         30.39         8.76 o                         
  -3   1   8          0.57          2.57         7.88 o                         
  -2   1   8       4459.73       4447.08        52.27 o                         
  -1   1   8       1060.18       1058.09        23.93 o                         
   0   1   8       1068.55       1024.32        19.03 o                         
   1   1   8       1660.26       1679.90        25.97 o                         
   2   1   8        439.71        440.94        14.96 o                         
   3   1   8       5187.99       5083.09        55.91 o                         
   4   1   8        288.40        275.68        16.30 o                         
   5   1   8          2.31         -6.64        11.40 o                         
   6   1   8        307.91        330.81        21.27 o                         
 -14   2   8       1985.45       2068.59        61.02 o                         
 -13   2   8          3.94         -1.48        11.29 o                         
 -12   2   8       1545.45       1535.62        29.14 o                         
 -11   2   8       3258.19       3257.48        44.36 o                         
 -10   2   8        970.64        954.63        21.98 o                         
  -9   2   8       1201.87       1185.91        30.13 o                         
  -8   2   8       2196.08       2194.28        39.44 o                         
  -7   2   8         64.69         67.35         8.87 o                         
  -6   2   8       3078.77       2952.54        42.07 o                         
  -5   2   8         59.57         58.22        10.07 o                         
  -4   2   8       2513.76       2559.04        36.76 o                         
  -3   2   8       5816.56       5900.72        94.14 o                         
  -2   2   8        299.67        283.94        13.49 o                         
  -1   2   8      20108.16      20466.25       207.22 o                         
   0   2   8        119.74        136.64         8.70 o                         
   1   2   8       5057.68       5010.86        53.76 o                         
   2   2   8        794.73        787.21        19.08 o                         
   3   2   8       2585.74       2506.29        37.77 o                         
   4   2   8        885.98        863.65        24.96 o                         
   5   2   8       2856.44       2790.12        45.63 o                         
   6   2   8       1910.32       1986.46        42.09 o                         
 -14   3   8        644.40        708.69        28.87 o                         
 -13   3   8       2800.33       2802.67        44.47 o                         
 -12   3   8        597.97        599.71        20.21 o                         
 -11   3   8        134.35        141.84        12.65 o                         
 -10   3   8        685.45        671.90        19.39 o                         
  -9   3   8       2676.99       2643.51        38.29 o                         
  -8   3   8         25.74         41.94         8.32 o                         
  -7   3   8       3411.30       3336.74        44.64 o                         
  -6   3   8         14.63         16.39         7.66 o                         
  -5   3   8       4888.17       4921.13        62.03 o                         
  -4   3   8          0.71          8.26         5.72 o                         
  -3   3   8        736.94        755.60        23.35 o                         
  -2   3   8        482.71        487.10        24.51 o                         
  -1   3   8        178.07        182.92        12.15 o                         
   0   3   8        224.47        229.49         9.92 o                         
   1   3   8       7778.04       7569.91        75.51 o                         
   2   3   8       1694.68       1695.47        26.85 o                         
   3   3   8       1422.83       1382.20        27.13 o                         
   4   3   8       1950.33       1972.84        35.88 o                         
   5   3   8        572.04        566.75        22.98 o                         
   6   3   8       1223.03       1233.72        32.81 o                         
 -14   4   8        499.59        537.69        28.53 o                         
 -13   4   8         98.18         91.39        14.01 o                         
 -12   4   8       1511.06       1490.58        30.25 o                         
 -11   4   8        296.47        273.34        16.01 o                         
 -10   4   8       2274.26       2192.08        35.56 o                         
  -9   4   8         36.63         44.41         8.85 o                         
  -8   4   8       1848.92       1837.37        31.23 o                         
  -7   4   8         38.27         42.07         8.34 o                         
  -6   4   8      15394.97      15264.79       170.07 o                         
  -5   4   8      10317.66      10408.50       119.02 o                         
  -4   4   8       3629.00       3643.13        43.88 o                         
  -3   4   8       3570.26       3481.48        54.17 o                         
  -2   4   8        795.78        772.38        30.93 o                         
  -1   4   8         15.77         14.66         7.83 o                         
   0   4   8       3005.73       2972.61        39.57 o                         
   1   4   8          8.32         17.23         7.38 o                         
   2   4   8        793.68        749.49        22.57 o                         
   3   4   8        971.46        981.11        23.84 o                         
   4   4   8        100.10         93.49        13.18 o                         
   5   4   8        224.04        233.37        17.27 o                         
   6   4   8          3.90         -1.02        14.04 o                         
 -14   5   8          7.67         -2.00        15.75 o                         
 -13   5   8        417.73        438.70        23.73 o                         
 -12   5   8         25.51         30.08        13.85 o                         
 -11   5   8       1200.89       1170.92        31.29 o                         
 -10   5   8       2337.11       2342.53        37.36 o                         
  -9   5   8        186.38        175.14        12.68 o                         
  -8   5   8      12845.02      12534.24       128.68 o                         
  -7   5   8        870.93        899.15        20.74 o                         
  -6   5   8        738.06        706.60        18.83 o                         
  -5   5   8       5011.67       4932.77        59.20 o                         
  -4   5   8       4984.41       5012.24        57.99 o                         
  -3   5   8          7.14          6.07         6.15 o                         
  -2   5   8         17.04         21.67         9.40 o                         
  -1   5   8       2228.91       2243.54        36.75 o                         
   0   5   8        456.10        466.49        16.76 o                         
   1   5   8       1025.65       1030.41        21.55 o                         
   2   5   8        201.29        205.34        13.28 o                         
   3   5   8        209.42        207.24        14.49 o                         
   4   5   8        890.68        916.93        28.52 o                         
   5   5   8        958.03        979.18        38.62 o                         
   6   5   8        627.46        643.80        27.90 o                         
 -14   6   8       3671.02       3703.77        63.44 o                         
 -13   6   8        313.52        306.54        21.39 o                         
 -12   6   8        855.81        867.56        27.94 o                         
 -11   6   8        933.78        918.10        26.67 o                         
 -10   6   8       1397.10       1363.60        26.47 o                         
  -9   6   8       1347.64       1312.63        26.75 o                         
  -8   6   8       1259.48       1244.70        24.36 o                         
  -7   6   8         96.90        106.67         9.52 o                         
  -6   6   8        139.41        150.57        11.12 o                         
  -5   6   8        897.52        888.97        20.08 o                         
  -4   6   8        742.49        775.96        15.13 o                         
  -3   6   8       2830.16       2903.28        44.37 o                         
  -2   6   8       1901.34       1883.62        35.90 o                         
  -1   6   8       7023.71       7109.81        81.45 o                         
   0   6   8         77.11         71.35        10.51 o                         
   1   6   8       1475.33       1559.59        30.39 o                         
   2   6   8         33.55         24.93         9.94 o                         
   3   6   8       2641.51       2620.71        42.38 o                         
   4   6   8        255.33        249.59        17.46 o                         
   5   6   8       3319.91       3286.02        72.48 o                         
   6   6   8         64.32         67.43        16.56 o                         
 -14   7   8          3.64         31.67        20.92 o                         
 -13   7   8        648.47        656.30        26.25 o                         
 -12   7   8       1901.34       1880.77        37.66 o                         
 -11   7   8         41.12         42.47        11.59 o                         
 -10   7   8       5075.03       4980.07        63.59 o                         
  -9   7   8       3038.91       2961.80        42.88 o                         
  -8   7   8         48.48         46.12         9.62 o                         
  -7   7   8       1920.86       1878.84        32.26 o                         
  -6   7   8         39.99         46.00         8.61 o                         
  -5   7   8        120.56        119.36        10.13 o                         
  -4   7   8       2713.58       2759.11        33.22 o                         
  -3   7   8       1273.68       1264.46        26.12 o                         
  -2   7   8        751.09        775.87        20.94 o                         
  -1   7   8        236.29        284.39        25.07 o                         
   0   7   8         42.68         41.68         9.77 o                         
   1   7   8       3046.50       2926.89        45.23 o                         
   2   7   8         34.78         38.84        11.61 o                         
   3   7   8       3423.04       3352.37        57.04 o                         
   4   7   8        621.94        663.27        32.72 o                         
   5   7   8        500.03        502.36        25.04 o                         
   6   7   8         72.24         80.54        19.37 o                         
 -13   8   8       1417.61       1440.48        36.04 o                         
 -12   8   8       1897.38       1850.73        37.53 o                         
 -11   8   8        146.38        148.87        14.72 o                         
 -10   8   8       5765.48       5691.14        70.72 o                         
  -9   8   8          5.59          1.73         9.53 o                         
  -8   8   8        961.70        967.75        26.50 o                         
  -7   8   8        837.20        829.38        20.12 o                         
  -6   8   8       2382.18       2367.44        41.51 o                         
  -5   8   8        541.98        561.91        18.86 o                         
  -4   8   8       2240.93       2265.84        28.01 o                         
  -3   8   8       3298.20       3325.31        43.84 o                         
  -2   8   8        642.25        685.73        18.08 o                         
  -1   8   8         23.57         33.65         9.99 o                         
   0   8   8       1513.95       1500.30        30.42 o                         
   1   8   8         23.84         22.22         9.29 o                         
   2   8   8        788.20        807.29        25.70 o                         
   3   8   8        963.40        951.88        31.84 o                         
   4   8   8        443.87        480.72        25.68 o                         
   5   8   8         45.36         49.98        17.43 o                         
 -13   9   8       1493.26       1468.61        43.38 o                         
 -12   9   8        324.14        338.73        20.59 o                         
 -11   9   8        233.87        272.60        18.12 o                         
 -10   9   8         33.44         63.14        16.00 o                         
  -9   9   8         10.12          9.10        10.12 o                         
  -8   9   8       2881.05       2848.46        44.53 o                         
  -7   9   8       4535.12       4423.34        54.58 o                         
  -6   9   8       2100.47       2133.13        39.84 o                         
  -5   9   8        876.43        850.37        22.28 o                         
  -4   9   8       1999.40       2048.28        29.61 o                         
  -3   9   8        735.22        763.83        17.55 o                         
  -2   9   8       3290.23       3247.30        46.30 o                         
  -1   9   8       1225.86       1260.05        29.77 o                         
   0   9   8       2348.89       2361.85        43.10 o                         
   1   9   8        108.84        112.78        12.48 o                         
   2   9   8       1336.28       1373.14        31.48 o                         
   3   9   8       1178.94       1161.09        36.98 o                         
   4   9   8        503.60        501.68        26.31 o                         
   5   9   8        659.83        703.01        31.33 o                         
 -13  10   8         21.40         29.41        16.15 o                         
 -12  10   8        342.63        376.56        21.20 o                         
 -11  10   8        754.82        762.68        26.39 o                         
 -10  10   8         50.80         49.28        12.40 o                         
  -9  10   8        211.44        201.11        14.56 o                         
  -8  10   8          4.50          3.00         9.51 o                         
  -7  10   8        522.72        496.73        17.42 o                         
  -6  10   8        331.97        360.86        17.04 o                         
  -5  10   8        381.39        390.61        18.54 o                         
  -4  10   8       2465.38       2504.18        39.42 o                         
  -3  10   8       5579.54       5507.73        71.30 o                         
  -2  10   8        128.29        131.19        11.61 o                         
  -1  10   8       6231.81       6311.82       113.43 o                         
   0  10   8         24.04         35.11        10.80 o                         
   1  10   8         93.43        108.33        12.78 o                         
   2  10   8          0.72         -6.56        10.69 o                         
   3  10   8        183.04        199.19        18.05 o                         
   4  10   8          0.53         -8.16        14.68 o                         
   5  10   8        440.04        401.32        25.88 o                         
 -13  11   8       1750.42       1704.57        64.49 o                         
 -12  11   8       2738.42       2697.07        47.44 o                         
 -11  11   8         10.66         39.54        13.56 o                         
 -10  11   8       1325.07       1354.22        31.26 o                         
  -9  11   8        857.11        841.44        25.23 o                         
  -8  11   8        333.61        321.84        16.19 o                         
  -7  11   8        215.58        208.96        14.06 o                         
  -6  11   8         24.75         14.31         9.96 o                         
  -5  11   8        160.63        177.67        11.83 o                         
  -4  11   8        887.67        850.25        25.22 o                         
  -3  11   8        248.59        239.22        14.03 o                         
  -2  11   8        738.31        752.56        22.36 o                         
  -1  11   8        291.74        292.32        17.94 o                         
   0  11   8        589.45        597.19        24.48 o                         
   1  11   8       6208.99       6228.80        85.32 o                         
   2  11   8        806.40        822.56        30.55 o                         
   3  11   8       1857.64       1782.35        44.34 o                         
   4  11   8        160.76        195.71        24.84 o                         
   5  11   8          9.91         -6.36        17.94 o                         
 -12  12   8       2935.63       2964.93        53.96 o                         
 -11  12   8        396.76        415.39        21.37 o                         
 -10  12   8        379.71        356.23        19.05 o                         
  -9  12   8        813.58        776.93        24.45 o                         
  -8  12   8        457.96        475.33        17.97 o                         
  -7  12   8        411.77        401.58        18.38 o                         
  -6  12   8       2480.73       2457.46        45.67 o                         
  -5  12   8       2849.14       2907.43        58.19 o                         
  -4  12   8        837.59        894.40        35.91 o                         
  -3  12   8         99.38        111.38        13.02 o                         
  -2  12   8        855.44        837.57        24.63 o                         
  -1  12   8         99.14        117.81        14.28 o                         
   0  12   8        479.27        507.05        23.57 o                         
   1  12   8        145.27        167.75        16.11 o                         
   2  12   8        696.37        708.18        29.36 o                         
   3  12   8        100.66         74.20        20.73 o                         
   4  12   8         80.56         88.87        21.78 o                         
 -12  13   8        501.79        545.90        26.68 o                         
 -11  13   8       1612.91       1676.36        59.01 o                         
 -10  13   8        167.68        142.09        15.08 o                         
  -9  13   8        147.96        129.18        13.32 o                         
  -8  13   8       7377.97       7400.87        86.31 o                         
  -7  13   8        142.77        150.36        15.05 o                         
  -6  13   8        877.47        947.23        36.09 o                         
  -5  13   8       1943.15       1956.38        37.15 o                         
  -4  13   8        898.92        907.84        27.87 o                         
  -3  13   8        412.96        409.92        19.74 o                         
  -2  13   8        316.01        357.46        17.92 o                         
  -1  13   8       2391.66       2396.83        42.77 o                         
   0  13   8         68.24         69.43        14.25 o                         
   1  13   8         89.57         65.24        14.90 o                         
   2  13   8          5.20          0.90        14.59 o                         
   3  13   8       1395.22       1290.21        53.03 o                         
   4  13   8        321.13        314.03        28.43 o                         
 -12  14   8        235.83        248.51        24.40 o                         
 -11  14   8          2.06          0.40        15.31 o                         
 -10  14   8        103.53        115.66        16.45 o                         
  -9  14   8       2518.18       2567.43        59.86 o                         
  -8  14   8        574.73        592.70        23.37 o                         
  -7  14   8        161.03        153.03        15.21 o                         
  -6  14   8        197.74        209.21        15.48 o                         
  -5  14   8        775.90        828.82        35.15 o                         
  -4  14   8          0.28          7.77        11.89 o                         
  -3  14   8       1703.36       1703.55        36.92 o                         
  -2  14   8       1488.61       1396.39        34.35 o                         
  -1  14   8       1136.44       1148.78        30.19 o                         
   0  14   8         29.41         33.54        15.94 o                         
   1  14   8       1221.24       1344.37        53.78 o                         
   2  14   8       1928.74       1880.34        44.96 o                         
   3  14   8         99.58         74.49        17.82 o                         
   4  14   8        559.94        606.94        54.14 o                         
 -11  15   8          1.61          9.35        16.63 o                         
 -10  15   8        203.72        203.41        22.56 o                         
  -9  15   8        605.46        604.23        29.63 o                         
  -8  15   8       1467.15       1512.47        49.47 o                         
  -7  15   8        345.66        322.72        19.56 o                         
  -6  15   8       1900.77       1950.08        37.97 o                         
  -5  15   8        970.93        989.07        34.08 o                         
  -4  15   8       2004.71       1982.48        41.67 o                         
  -3  15   8       4720.92       4720.53        67.14 o                         
  -2  15   8       1408.99       1457.42        35.42 o                         
  -1  15   8         48.57         49.29        14.42 o                         
   0  15   8        870.98        877.09        32.00 o                         
   1  15   8       1254.12       1292.70        34.98 o                         
   2  15   8        123.80        158.73        18.20 o                         
   3  15   8       1882.30       1933.39        48.27 o                         
 -11  16   8         49.11         83.43        28.47 o                         
 -10  16   8        226.28        195.19        23.39 o                         
  -9  16   8         84.09         94.73        21.95 o                         
  -8  16   8         90.69         82.18        19.84 o                         
  -7  16   8       2582.77       2566.45        46.98 o                         
  -6  16   8       1777.59       1771.92        40.07 o                         
  -5  16   8         96.88         95.93        17.64 o                         
  -4  16   8        733.26        740.99        28.35 o                         
  -3  16   8         43.79         47.78        12.74 o                         
  -2  16   8         38.82         48.97        14.28 o                         
  -1  16   8        104.76        119.27        19.38 o                         
   0  16   8        197.96        204.78        19.11 o                         
   1  16   8        764.97        773.53        29.10 o                         
   2  16   8        128.68        105.31        18.32 o                         
   3  16   8         15.46        -18.85        18.85 o                         
 -10  17   8        109.27        146.40        21.69 o                         
  -9  17   8        233.34        242.79        23.60 o                         
  -8  17   8       1554.40       1653.53        76.19 o                         
  -7  17   8        314.39        335.23        22.01 o                         
  -6  17   8       1189.49       1221.30        35.13 o                         
  -5  17   8         71.41         98.35        16.56 o                         
  -4  17   8         18.99         34.72        15.51 o                         
  -3  17   8        904.64        905.08        36.59 o                         
  -2  17   8       1042.93       1054.99        35.39 o                         
  -1  17   8        177.77        181.70        18.68 o                         
   0  17   8        190.98        182.75        17.93 o                         
   1  17   8       1308.34       1248.80        42.24 o                         
   2  17   8         21.95         47.07        19.74 o                         
  -9  18   8         71.61         74.30        20.43 o                         
  -8  18   8          1.63          6.30        15.78 o                         
  -7  18   8        240.32        242.75        23.02 o                         
  -6  18   8        568.78        572.66        26.57 o                         
  -5  18   8         30.67         40.26        17.16 o                         
  -4  18   8        162.73        164.05        18.85 o                         
  -3  18   8       1213.84       1177.98        48.21 o                         
  -2  18   8        300.47        300.45        20.16 o                         
  -1  18   8         43.57         57.26        15.68 o                         
   0  18   8        742.18        685.37        33.26 o                         
   1  18   8         52.97         62.59        19.10 o                         
  -8  19   8        593.78        642.67        33.86 o                         
  -7  19   8        156.28        172.40        19.32 o                         
  -6  19   8         55.35         62.10        19.18 o                         
  -5  19   8        207.39        197.39        25.40 o                         
  -4  19   8        478.77        534.32        27.45 o                         
  -3  19   8         12.18          3.79        15.00 o                         
  -2  19   8       1337.80       1334.91        42.80 o                         
  -1  19   8        242.98        270.35        24.51 o                         
   0  19   8          2.11         -4.02        16.54 o                         
   1  19   8       1240.49       1216.03        68.33 o                         
  -7  20   8        361.74        398.15        25.26 o                         
  -6  20   8        344.16        322.25        26.04 o                         
  -5  20   8         12.10        -17.14        17.14 o                         
  -4  20   8        396.12        378.20        30.23 o                         
  -3  20   8        317.55        328.74        29.38 o                         
  -2  20   8        323.10        348.75        27.31 o                         
  -1  20   8        163.56        158.57        30.01 o                         
  -6  21   8         21.76          3.04        23.19 o                         
  -5  21   8        204.33        212.35        27.81 o                         
  -4  21   8         71.04         72.53        34.75 o                         
  -3  21   8        347.98        384.81        32.21 o                         
  -2  21   8         28.05         24.21        23.25 o                         
 -14   1   9       3738.03       3738.28        67.68 o                         
 -13   1   9        759.92        788.33        40.46 o                         
 -12   1   9       1298.11       1304.85        34.30 o                         
 -11   1   9        119.83        117.53        16.37 o                         
 -10   1   9       2086.29       2029.56        43.66 o                         
  -9   1   9       2049.21       2024.17        38.71 o                         
  -8   1   9         17.65         47.51        11.24 o                         
  -7   1   9       3897.84       3737.67        59.11 o                         
  -6   1   9        943.16        918.37        27.54 o                         
  -5   1   9       4997.00       4934.44        86.73 o                         
  -4   1   9       4160.95       4163.86        59.92 o                         
  -3   1   9       2781.67       2761.89        51.69 o                         
  -2   1   9         12.67         10.19         9.55 o                         
  -1   1   9       1681.60       1734.27        38.08 o                         
   0   1   9       2268.53       2295.99        36.74 o                         
   1   1   9       1481.59       1410.23        25.75 o                         
   2   1   9         80.39         79.10        10.47 o                         
   3   1   9         20.95          7.14        10.72 o                         
   4   1   9       2752.68       2686.19        63.75 o                         
   5   1   9         25.51         11.51        14.91 o                         
 -14   2   9        178.08        206.91        23.02 o                         
 -13   2   9        240.41        221.59        21.46 o                         
 -12   2   9        413.72        435.24        19.99 o                         
 -11   2   9        264.96        236.96        15.95 o                         
 -10   2   9        789.78        821.63        25.81 o                         
  -9   2   9       1927.95       1891.75        36.83 o                         
  -8   2   9         28.43         37.79        10.55 o                         
  -7   2   9        176.28        182.21        13.44 o                         
  -6   2   9          3.18          3.66         9.08 o                         
  -5   2   9        476.18        494.51        20.83 o                         
  -4   2   9        264.98        274.44        13.07 o                         
  -3   2   9       1308.84       1313.75        29.97 o                         
  -2   2   9       1531.77       1528.79        34.07 o                         
  -1   2   9        982.79        991.65        27.17 o                         
   0   2   9        441.95        437.29        16.46 o                         
   1   2   9          2.61         -6.39         9.22 o                         
   2   2   9        693.36        749.89        32.41 o                         
   3   2   9          6.60         17.06        13.83 o                         
   4   2   9        738.36        716.52        26.58 o                         
   5   2   9         17.87         -3.77        17.04 o                         
 -14   3   9       2174.13       2188.94        78.61 o                         
 -13   3   9       1174.91       1189.05        33.03 o                         
 -12   3   9       2046.95       2022.96        40.84 o                         
 -11   3   9         31.11         29.49        11.55 o                         
 -10   3   9         95.42         75.82        11.76 o                         
  -9   3   9       6515.68       6340.39        84.20 o                         
  -8   3   9        545.66        579.96        21.29 o                         
  -7   3   9        204.95        223.78        14.33 o                         
  -6   3   9          0.92          8.76         9.82 o                         
  -5   3   9       7305.49       7409.37       107.38 o                         
  -4   3   9        167.98        214.50        13.32 o                         
  -3   3   9       1500.36       1392.54        45.62 o                         
  -2   3   9        744.74        768.77        21.83 o                         
  -1   3   9       2129.98       2068.79        37.29 o                         
   0   3   9       1674.20       1709.62        32.62 o                         
   1   3   9        165.60        184.31        13.37 o                         
   2   3   9       3357.68       3257.61        62.48 o                         
   3   3   9          0.21          5.25        13.33 o                         
   4   3   9        602.48        594.23        27.73 o                         
   5   3   9        919.90        888.43        42.54 o                         
 -14   4   9        583.53        568.33        31.62 o                         
 -13   4   9         33.19         16.19        13.76 o                         
 -12   4   9         64.21         65.75        15.18 o                         
 -11   4   9         17.00          8.87        12.49 o                         
 -10   4   9         13.96         24.31        10.68 o                         
  -9   4   9          6.83         17.77         9.63 o                         
  -8   4   9          5.86         -2.55         8.74 o                         
  -7   4   9        318.79        316.35        16.34 o                         
  -6   4   9       1591.52       1562.48        32.56 o                         
  -5   4   9          0.25         -6.49         7.78 o                         
  -4   4   9       1315.67       1315.69        26.87 o                         
  -3   4   9        357.10        360.25        21.36 o                         
  -2   4   9         87.14         86.64         9.45 o                         
  -1   4   9        179.28        187.35        13.86 o                         
   0   4   9         37.75         45.09        10.90 o                         
   1   4   9        453.02        525.51        21.20 o                         
   2   4   9         79.81         55.47        14.03 o                         
   3   4   9       1084.53       1020.18        44.68 o                         
   4   4   9        122.16        119.94        18.09 o                         
   5   4   9         16.65         10.33        16.42 o                         
 -14   5   9       1170.55       1229.55        43.98 o                         
 -13   5   9        139.23        132.42        16.42 o                         
 -12   5   9        322.70        324.50        20.58 o                         
 -11   5   9        172.04        197.55        16.83 o                         
 -10   5   9       4759.85       4662.92        64.49 o                         
  -9   5   9       7095.66       7149.79        87.27 o                         
  -8   5   9        812.10        786.47        21.09 o                         
  -7   5   9        196.07        211.44        13.10 o                         
  -6   5   9        359.93        360.02        17.94 o                         
  -5   5   9        856.65        879.56        24.26 o                         
  -4   5   9        374.17        394.68        18.32 o                         
  -3   5   9       6020.34       6107.92       126.15 o                         
  -2   5   9         13.41          9.28         9.13 o                         
  -1   5   9        126.31        136.43        11.40 o                         
   0   5   9       6595.42       6796.74        84.66 o                         
   1   5   9         39.89         57.22        12.17 o                         
   2   5   9        821.52        817.51        28.49 o                         
   3   5   9         63.78         52.50        15.55 o                         
   4   5   9        712.13        734.36        35.68 o                         
   5   5   9        439.37        429.74        26.40 o                         
 -13   6   9          7.06          9.33        13.54 o                         
 -12   6   9       2358.69       2369.18        45.50 o                         
 -11   6   9       1298.14       1326.99        36.28 o                         
 -10   6   9        232.85        233.37        16.83 o                         
  -9   6   9         67.21         62.58        11.99 o                         
  -8   6   9        922.76        944.02        34.44 o                         
  -7   6   9         11.98         21.90         8.58 o                         
  -6   6   9         65.39         71.84        11.84 o                         
  -5   6   9       1617.40       1622.07        39.22 o                         
  -4   6   9          3.15         12.17        10.55 o                         
  -3   6   9        533.58        561.13        27.10 o                         
  -2   6   9          1.34          9.66         9.56 o                         
  -1   6   9        622.22        646.73        21.92 o                         
   0   6   9          0.01         -5.56        11.56 o                         
   1   6   9        666.65        672.74        24.17 o                         
   2   6   9       2566.16       2491.46        55.65 o                         
   3   6   9         51.12         43.36        14.97 o                         
   4   6   9         24.28         48.06        16.78 o                         
   5   6   9          8.18          3.06        17.83 o                         
 -13   7   9        882.02        930.64        40.94 o                         
 -12   7   9         37.79         31.42        16.50 o                         
 -11   7   9        390.03        392.74        27.13 o                         
 -10   7   9        559.56        582.94        23.75 o                         
  -9   7   9         21.46         26.89        12.05 o                         
  -8   7   9        386.82        367.72        17.68 o                         
  -7   7   9          4.11         15.68        10.38 o                         
  -6   7   9        562.77        554.08        20.16 o                         
  -5   7   9       6161.03       6199.76        73.09 o                         
  -4   7   9       4055.87       4115.26        78.09 o                         
  -3   7   9       3809.13       3916.34       124.63 o                         
  -2   7   9        180.88        187.53        14.69 o                         
  -1   7   9         14.20         20.54        11.67 o                         
   0   7   9       1874.36       1834.04        48.72 o                         
   1   7   9       1419.80       1354.23        34.75 o                         
   2   7   9       1474.23       1408.03        35.67 o                         
   3   7   9        235.54        240.70        21.65 o                         
   4   7   9        137.10        152.39        19.52 o                         
 -13   8   9        240.27        279.59        24.14 o                         
 -12   8   9        472.95        494.06        32.97 o                         
 -11   8   9          4.94          8.06        13.66 o                         
 -10   8   9        486.17        539.65        23.07 o                         
  -9   8   9       1095.67       1126.09        28.35 o                         
  -8   8   9         47.07         37.74        11.41 o                         
  -7   8   9       2956.99       2880.75        46.69 o                         
  -6   8   9         29.08         30.13         9.78 o                         
  -5   8   9        105.84        105.26         9.96 o                         
  -4   8   9        177.58        166.35        13.02 o                         
  -3   8   9       3600.78       3600.96        53.74 o                         
  -2   8   9       1954.96       1965.06        40.08 o                         
  -1   8   9       2046.45       2086.09        42.30 o                         
   0   8   9       2658.26       2735.23        51.45 o                         
   1   8   9         18.36         -2.17        14.24 o                         
   2   8   9          5.50          2.78        13.42 o                         
   3   8   9        165.84        151.41        18.44 o                         
   4   8   9       1055.51       1093.19        38.16 o                         
 -13   9   9        350.08        396.57        27.07 o                         
 -12   9   9          4.49         18.11        15.03 o                         
 -11   9   9        640.97        646.31        26.66 o                         
 -10   9   9         16.35         24.01        12.96 o                         
  -9   9   9        580.25        603.28        23.26 o                         
  -8   9   9       1012.41       1006.12        31.33 o                         
  -7   9   9       3744.07       3760.46        56.69 o                         
  -6   9   9        387.23        398.07        17.17 o                         
  -5   9   9         70.48         83.94        11.02 o                         
  -4   9   9          3.29          6.11         8.96 o                         
  -3   9   9         71.90         76.92        11.97 o                         
  -2   9   9       2809.49       2752.31        50.66 o                         
  -1   9   9        879.93        901.56        30.38 o                         
   0   9   9         15.89         20.21        13.15 o                         
   1   9   9         93.13        106.94        17.35 o                         
   2   9   9         10.93          8.35        16.00 o                         
   3   9   9          0.57        -11.53        14.98 o                         
   4   9   9       1093.86       1107.72        38.29 o                         
 -13  10   9        484.56        514.18        35.33 o                         
 -12  10   9        928.89       1009.51        31.73 o                         
 -11  10   9       1933.41       1961.90        38.89 o                         
 -10  10   9        973.89        983.12        29.43 o                         
  -9  10   9       1515.95       1494.27        33.32 o                         
  -8  10   9       1268.29       1274.32        29.73 o                         
  -7  10   9       4416.39       4432.32        60.37 o                         
  -6  10   9        728.02        695.34        23.52 o                         
  -5  10   9       3487.74       3460.24        51.24 o                         
  -4  10   9         98.53        111.83        13.03 o                         
  -3  10   9        326.76        307.94        17.09 o                         
  -2  10   9        120.27        142.56        16.85 o                         
  -1  10   9        423.71        422.72        22.38 o                         
   0  10   9        330.87        347.25        22.16 o                         
   1  10   9         10.59         46.07        23.77 o                         
   2  10   9        411.15        385.62        31.53 o                         
   3  10   9        337.96        386.52        29.32 o                         
   4  10   9       3543.51       3486.10       102.97 o                         
 -12  11   9       1470.65       1468.43        36.24 o                         
 -11  11   9          4.27         31.41        13.52 o                         
 -10  11   9       1450.71       1444.13        32.57 o                         
  -9  11   9        243.16        219.70        17.24 o                         
  -8  11   9         26.30         27.71        11.31 o                         
  -7  11   9       4345.40       4323.26        56.54 o                         
  -6  11   9       2899.05       2822.79        47.09 o                         
  -5  11   9       1058.81       1097.39        29.16 o                         
  -4  11   9        301.21        287.75        17.76 o                         
  -3  11   9        112.15        113.75        13.55 o                         
  -2  11   9        811.23        851.71        24.98 o                         
  -1  11   9        613.61        605.47        29.54 o                         
   0  11   9          1.42          2.54        13.78 o                         
   1  11   9        196.92        178.53        21.03 o                         
   2  11   9        261.99        300.07        29.61 o                         
   3  11   9       1830.43       1935.44        56.35 o                         
 -12  12   9        774.18        821.44        32.21 o                         
 -11  12   9        677.69        691.29        26.38 o                         
 -10  12   9        217.65        217.45        18.51 o                         
  -9  12   9        388.40        367.44        19.06 o                         
  -8  12   9        343.07        361.21        25.40 o                         
  -7  12   9       1937.31       1889.42        38.45 o                         
  -6  12   9       1439.65       1438.06        39.01 o                         
  -5  12   9        551.26        548.35        23.66 o                         
  -4  12   9         18.23          1.43        11.44 o                         
  -3  12   9       3018.39       2923.85        61.58 o                         
  -2  12   9       5685.34       5737.41        82.99 o                         
  -1  12   9       4811.82       4848.58        85.75 o                         
   0  12   9       1325.91       1423.68        38.95 o                         
   1  12   9          4.18         -1.11        16.81 o                         
   2  12   9        441.95        478.14        31.37 o                         
   3  12   9        618.78        635.47        40.34 o                         
 -12  13   9          6.29        -10.76        55.14 o                         
 -11  13   9        158.10        150.61        19.73 o                         
 -10  13   9          6.47         -1.01        14.20 o                         
  -9  13   9        683.43        699.30        37.22 o                         
  -8  13   9          7.11         14.50        12.51 o                         
  -7  13   9        701.33        745.98        29.31 o                         
  -6  13   9        615.34        636.64        26.52 o                         
  -5  13   9       4281.43       4164.40        66.63 o                         
  -4  13   9        671.48        640.24        25.62 o                         
  -3  13   9         77.09         75.51        15.85 o                         
  -2  13   9        417.16        441.34        22.00 o                         
  -1  13   9        525.99        516.42        23.09 o                         
   0  13   9         73.98         96.61        17.03 o                         
   1  13   9         14.79         26.48        20.35 o                         
   2  13   9       2080.89       2095.00        64.26 o                         
   3  13   9        153.77        155.09        31.47 o                         
 -11  14   9       7299.67       7332.61       124.65 o                         
 -10  14   9        101.62         98.42        20.27 o                         
  -9  14   9       1464.43       1502.38        35.30 o                         
  -8  14   9        170.17        178.68        17.71 o                         
  -7  14   9        308.47        340.89        20.03 o                         
  -6  14   9         26.22         52.11        14.37 o                         
  -5  14   9       1416.69       1418.93        35.55 o                         
  -4  14   9        407.86        445.69        31.12 o                         
  -3  14   9          8.68         13.89        13.04 o                         
  -2  14   9         56.69         74.62        14.60 o                         
  -1  14   9        174.18        198.24        19.95 o                         
   0  14   9        200.17        210.50        20.61 o                         
   1  14   9        549.81        606.72        30.19 o                         
   2  14   9       5024.25       5030.47       107.10 o                         
 -11  15   9        889.31        965.35        49.98 o                         
 -10  15   9       1613.08       1637.06        47.27 o                         
  -9  15   9       1082.67       1157.41        49.82 o                         
  -8  15   9         76.09         64.76        14.45 o                         
  -7  15   9        537.11        508.93        25.88 o                         
  -6  15   9       1399.25       1465.25        38.19 o                         
  -5  15   9       1046.45       1084.10        33.42 o                         
  -4  15   9       2040.08       2138.28        48.91 o                         
  -3  15   9        244.65        233.95        19.03 o                         
  -2  15   9        427.09        462.07        23.83 o                         
  -1  15   9        601.72        569.65        28.76 o                         
   0  15   9         91.66         65.56        17.39 o                         
   1  15   9       1332.38       1384.56        50.23 o                         
   2  15   9        395.56        388.78        30.59 o                         
 -10  16   9        591.96        624.72        33.05 o                         
  -9  16   9        109.96        125.70        20.48 o                         
  -8  16   9        508.16        463.96        28.05 o                         
  -7  16   9       2366.52       2390.05        50.50 o                         
  -6  16   9        250.95        293.28        23.06 o                         
  -5  16   9         25.55         11.49        13.61 o                         
  -4  16   9         85.47         78.42        16.62 o                         
  -3  16   9       4727.52       4768.56        91.27 o                         
  -2  16   9        602.66        502.00        25.32 o                         
  -1  16   9        791.08        766.07        39.09 o                         
   0  16   9       1976.13       1951.76        43.80 o                         
   1  16   9        264.39        291.37        24.96 o                         
  -9  17   9       1643.21       1648.88        68.96 o                         
  -8  17   9       1472.39       1471.12        48.68 o                         
  -7  17   9        873.27        842.70        36.53 o                         
  -6  17   9        557.50        589.40        28.18 o                         
  -5  17   9         47.93         27.16        16.54 o                         
  -4  17   9       1289.76       1296.94        36.93 o                         
  -3  17   9         16.36         11.68        15.00 o                         
  -2  17   9       3192.14       3173.25        64.78 o                         
  -1  17   9       1497.11       1551.07        45.44 o                         
   0  17   9        209.08        259.63        20.61 o                         
  -8  18   9       1026.14       1045.32        60.43 o                         
  -7  18   9       1649.75       1657.17        54.90 o                         
  -6  18   9        138.88        122.31        21.40 o                         
  -5  18   9       1874.66       1780.74       126.48 o                         
  -4  18   9        104.03         83.03        17.57 o                         
  -3  18   9          6.40        -14.30        14.30 o                         
  -2  18   9        201.30        194.41        20.50 o                         
  -1  18   9         26.76         39.23        16.15 o                         
  -7  19   9       2477.78       2433.01        60.65 o                         
  -6  19   9       2198.55       2242.46        61.68 o                         
  -5  19   9        770.12        669.05        33.61 o                         
  -4  19   9        322.74        305.62        23.03 o                         
  -3  19   9        343.63        352.52        24.17 o                         
  -2  19   9         31.89         25.88        18.23 o                         
  -5  20   9        196.25        153.33        53.80 o                         
  -4  20   9        505.42        632.15        80.70 o                         
 -13   0  10       4996.00       5180.21       156.45 o                         
 -12   0  10       1691.89       1723.81        55.79 o                         
 -11   0  10       1077.48       1027.26        51.10 o                         
 -10   0  10       2317.04       2304.13        67.78 o                         
  -9   0  10         18.68         14.37        19.32 o                         
  -8   0  10        214.28        229.66        25.27 o                         
  -7   0  10       2969.31       2844.47        71.96 o                         
  -6   0  10       1015.94       1119.15        50.71 o                         
  -5   0  10       1465.29       1435.68        90.11 o                         
  -4   0  10      11595.00      11315.69       357.77 o                         
  -3   0  10        105.43         97.25        21.63 o                         
  -2   0  10       1495.79       1583.87        73.97 o                         
  -1   0  10        434.20        429.68        32.14 o                         
   0   0  10       5975.77       5870.93       126.85 o                         
   1   0  10       6055.37       6087.16       132.96 o                         
   2   0  10       1630.91       1606.77        65.22 o                         
   3   0  10       5564.86       5707.53       169.52 o                         
   4   0  10        271.63        209.82        60.52 o                         
 -13   1  10       1244.85       1286.84        50.09 o                         
 -12   1  10       1291.08       1380.25        35.43 o                         
 -11   1  10        157.27        134.90        17.27 o                         
 -10   1  10        590.79        580.75        27.23 o                         
  -9   1  10         53.98         50.14        15.38 o                         
  -8   1  10        283.33        252.26        18.27 o                         
  -7   1  10         81.26         88.68        13.76 o                         
  -6   1  10       2657.09       2703.78        58.48 o                         
  -5   1  10          1.83         -4.98        12.86 o                         
  -4   1  10       3004.00       2935.69        66.83 o                         
  -3   1  10         78.97         81.51        14.40 o                         
  -2   1  10        874.98        923.11        33.61 o                         
  -1   1  10       2094.37       2188.61        45.00 o                         
   0   1  10       1024.52       1044.04        32.47 o                         
   1   1  10       1522.61       1589.73        41.02 o                         
   2   1  10         21.41         25.91        17.80 o                         
   3   1  10       1198.25       1193.62        54.91 o                         
   4   1  10        166.01        125.70        31.78 o                         
 -13   2  10        655.72        693.22        31.54 o                         
 -12   2  10         15.40        -14.97        16.92 o                         
 -11   2  10          1.04          2.87        14.63 o                         
 -10   2  10       1475.78       1400.10        37.89 o                         
  -9   2  10       8276.61       8098.77       113.36 o                         
  -8   2  10      12950.06      12618.80       162.41 o                         
  -7   2  10       2055.36       1965.53        40.34 o                         
  -6   2  10       1825.45       1821.40        41.61 o                         
  -5   2  10        464.93        485.32        35.59 o                         
  -4   2  10       2266.42       2272.63        52.18 o                         
  -3   2  10         40.43         11.04        12.40 o                         
  -2   2  10       7031.32       7002.36       118.36 o                         
  -1   2  10        107.26         93.35        14.82 o                         
   0   2  10        440.78        370.29        20.90 o                         
   1   2  10       1260.07       1304.86        34.69 o                         
   2   2  10         86.17        107.80        21.04 o                         
   3   2  10         66.52         56.33        21.26 o                         
   4   2  10        262.00        268.99        43.27 o                         
 -13   3  10       1286.30       1267.62        44.98 o                         
 -12   3  10         20.98         39.72        18.36 o                         
 -11   3  10       1871.69       1861.66        45.65 o                         
 -10   3  10        513.19        474.31        23.41 o                         
  -9   3  10        680.47        650.80        27.41 o                         
  -8   3  10        670.41        707.58        27.01 o                         
  -7   3  10       1238.88       1205.55        31.18 o                         
  -6   3  10       2013.14       1989.79        43.10 o                         
  -5   3  10       1312.72       1336.78        38.32 o                         
  -4   3  10       5508.82       5398.26       101.14 o                         
  -3   3  10         71.92         89.14        14.29 o                         
  -2   3  10        495.36        497.71        24.67 o                         
  -1   3  10         12.28         22.80        12.55 o                         
   0   3  10        410.09        399.07        19.85 o                         
   1   3  10          8.35          7.64        14.42 o                         
   2   3  10        214.02        159.47        17.19 o                         
   3   3  10        542.28        534.21        26.58 o                         
   4   3  10        618.75        574.74        89.44 o                         
 -13   4  10       4162.43       4043.85        70.97 o                         
 -12   4  10        131.58        149.08        21.91 o                         
 -11   4  10       5508.87       5414.39        88.10 o                         
 -10   4  10        708.88        742.46        31.18 o                         
  -9   4  10        186.14        210.75        19.08 o                         
  -8   4  10        197.08        195.89        15.85 o                         
  -7   4  10        170.23        184.78        14.64 o                         
  -6   4  10          6.07         -0.69        11.10 o                         
  -5   4  10        279.90        286.40        21.93 o                         
  -4   4  10       1585.71       1614.10        35.49 o                         
  -3   4  10       4730.84       4700.15        62.82 o                         
  -2   4  10         61.80         57.26        12.66 o                         
  -1   4  10        106.13         95.60        13.20 o                         
   0   4  10        618.44        578.69        25.51 o                         
   1   4  10       3093.34       3137.96        60.02 o                         
   2   4  10       4239.48       4159.44        67.50 o                         
   3   4  10       1692.14       1677.29        45.39 o                         
 -13   5  10        564.31        607.93        37.17 o                         
 -12   5  10       1550.08       1509.17        44.53 o                         
 -11   5  10        419.16        449.10        25.33 o                         
 -10   5  10         41.29         49.70        15.22 o                         
  -9   5  10        829.20        794.39        28.17 o                         
  -8   5  10        605.97        596.57        23.40 o                         
  -7   5  10         88.02         73.51        13.55 o                         
  -6   5  10         30.56         45.49        11.89 o                         
  -5   5  10        407.96        442.84        20.79 o                         
  -4   5  10       1878.22       1919.13        36.07 o                         
  -3   5  10        716.14        738.47        24.76 o                         
  -2   5  10       5990.86       6088.10        82.12 o                         
  -1   5  10       2288.42       2345.51        43.35 o                         
   0   5  10        952.06        961.84        31.18 o                         
   1   5  10        751.54        837.87        33.22 o                         
   2   5  10         39.38         38.96        15.01 o                         
   3   5  10          7.93         19.39        15.36 o                         
 -13   6  10       1129.59       1108.28        43.11 o                         
 -12   6  10        732.33        762.37        33.88 o                         
 -11   6  10        532.84        556.16        27.06 o                         
 -10   6  10       1135.57       1079.76        34.04 o                         
  -9   6  10        176.30        187.39        17.68 o                         
  -8   6  10       9260.46       9126.33       115.59 o                         
  -7   6  10        138.67        151.23        15.53 o                         
  -6   6  10       7361.33       7388.36       101.50 o                         
  -5   6  10        534.66        560.45        23.17 o                         
  -4   6  10        602.32        581.07        26.76 o                         
  -3   6  10        197.69        238.54        19.35 o                         
  -2   6  10        914.34        942.49        26.34 o                         
  -1   6  10        454.60        494.62        24.64 o                         
   0   6  10        737.78        732.70        30.04 o                         
   1   6  10       1040.33       1048.35        36.58 o                         
   2   6  10        238.07        261.44        23.86 o                         
   3   6  10        358.74        378.08        33.25 o                         
 -13   7  10        244.99        233.77        23.71 o                         
 -12   7  10       1001.40        998.87        36.81 o                         
 -11   7  10        128.07        125.91        18.77 o                         
 -10   7  10       1285.25       1258.16        35.94 o                         
  -9   7  10        989.88        929.51        31.24 o                         
  -8   7  10       1174.12       1173.61        31.66 o                         
  -7   7  10        844.48        916.58        49.94 o                         
  -6   7  10       5157.56       5192.92        79.10 o                         
  -5   7  10       1165.43       1096.67        37.60 o                         
  -4   7  10       4330.06       4301.51        67.06 o                         
  -3   7  10       2077.82       2107.05        61.55 o                         
  -2   7  10       1095.01       1040.31        28.89 o                         
  -1   7  10        268.57        276.70        20.52 o                         
   0   7  10         47.46         37.97        15.40 o                         
   1   7  10         19.84         35.40        15.84 o                         
   2   7  10        250.26        272.80        24.12 o                         
   3   7  10         19.23         35.52        19.01 o                         
 -13   8  10        795.01        777.00        41.29 o                         
 -12   8  10        604.70        644.91        31.31 o                         
 -11   8  10       2450.55       2431.51        51.20 o                         
 -10   8  10       1408.31       1384.41        37.43 o                         
  -9   8  10        652.32        621.33        26.44 o                         
  -8   8  10        302.66        340.18        20.15 o                         
  -7   8  10          6.52         20.69        13.51 o                         
  -6   8  10        868.80        824.04        29.08 o                         
  -5   8  10       2691.46       2548.26        48.67 o                         
  -4   8  10        434.15        435.12        24.12 o                         
  -3   8  10        367.13        350.56        25.82 o                         
  -2   8  10        683.70        662.73        24.76 o                         
  -1   8  10        178.32        190.85        19.86 o                         
   0   8  10       2758.74       2790.49        56.02 o                         
   1   8  10       2439.35       2568.73        55.11 o                         
   2   8  10         14.24          8.85        17.20 o                         
   3   8  10       1153.09       1176.62        43.73 o                         
 -12   9  10        547.27        546.65        29.13 o                         
 -11   9  10        994.40       1027.62        33.06 o                         
 -10   9  10        420.22        421.02        24.25 o                         
  -9   9  10        210.81        210.81        19.78 o                         
  -8   9  10         73.09        120.18        17.68 o                         
  -7   9  10          7.81         16.72        12.54 o                         
  -6   9  10        322.71        288.00        19.95 o                         
  -5   9  10        410.40        411.16        32.46 o                         
  -4   9  10          1.50         -4.92        15.71 o                         
  -3   9  10       1345.95       1348.67        64.72 o                         
  -2   9  10        983.63       1017.21        31.94 o                         
  -1   9  10       1634.59       1779.72        45.45 o                         
   0   9  10        725.66        809.43        48.14 o                         
   1   9  10        664.71        698.82        34.96 o                         
   2   9  10        419.55        436.20        30.35 o                         
 -12  10  10        288.76        263.64        21.19 o                         
 -11  10  10        181.99        204.33        19.44 o                         
 -10  10  10       3074.90       3036.20        51.80 o                         
  -9  10  10       1312.43       1318.89        32.74 o                         
  -8  10  10       1541.63       1482.56        37.48 o                         
  -7  10  10        568.20        537.30        26.18 o                         
  -6  10  10       1025.69        946.24        32.49 o                         
  -5  10  10        196.15        202.96        22.45 o                         
  -4  10  10          9.95         26.95        17.23 o                         
  -3  10  10        430.88        474.75        34.23 o                         
  -2  10  10       2068.99       2079.64        54.06 o                         
  -1  10  10          2.19         10.80        15.78 o                         
   0  10  10        967.59        920.99        42.99 o                         
   1  10  10        391.02        376.05        28.70 o                         
   2  10  10        113.61        133.21        23.14 o                         
 -12  11  10         29.41         16.98        17.26 o                         
 -11  11  10       1818.86       1815.99        41.65 o                         
 -10  11  10       4225.29       4167.82        64.06 o                         
  -9  11  10        209.22        226.73        16.93 o                         
  -8  11  10          4.17         -3.42        11.29 o                         
  -7  11  10         21.82          4.08        16.14 o                         
  -6  11  10       3192.34       3091.31        71.60 o                         
  -5  11  10        121.63        100.06        19.95 o                         
  -4  11  10       3189.07       3256.58        72.23 o                         
  -3  11  10        923.00       1030.67        49.55 o                         
  -2  11  10         33.75         43.16        18.26 o                         
  -1  11  10          1.14          2.95        15.94 o                         
   0  11  10         87.80        124.06        21.40 o                         
   1  11  10        197.44        169.66        28.34 o                         
   2  11  10        350.56        362.17        30.77 o                         
 -11  12  10        168.35        188.29        19.61 o                         
 -10  12  10        123.69        139.04        16.04 o                         
  -9  12  10          2.46         -6.78        12.85 o                         
  -8  12  10       1533.26       1496.72        34.20 o                         
  -7  12  10       1124.87       1050.98        39.86 o                         
  -6  12  10        478.38        479.05        51.06 o                         
  -5  12  10         92.27         95.55        20.87 o                         
  -4  12  10       1643.46       1606.45        58.43 o                         
  -3  12  10        624.60        664.33        35.35 o                         
  -2  12  10         38.00         55.25        22.13 o                         
  -1  12  10       3024.90       3020.84        72.72 o                         
   0  12  10        355.35        411.22        34.26 o                         
   1  12  10       1969.98       2043.35        63.13 o                         
 -11  13  10        166.77        182.06        21.54 o                         
 -10  13  10        187.86        222.03        19.02 o                         
  -9  13  10        934.10        949.72        30.86 o                         
  -8  13  10        482.99        547.26        25.67 o                         
  -7  13  10        552.13        611.34        25.68 o                         
  -6  13  10       2014.80       1994.86        71.98 o                         
  -5  13  10        297.03        259.58        27.11 o                         
  -4  13  10         35.55         48.26        22.66 o                         
  -3  13  10       1040.66       1008.75        43.46 o                         
  -2  13  10       3932.98       3995.60       148.69 o                         
  -1  13  10        917.89        975.68        41.36 o                         
   0  13  10       1669.55       1765.36        51.45 o                         
   1  13  10         81.74         67.95        21.87 o                         
 -10  14  10        584.11        513.60        27.24 o                         
  -9  14  10         31.58         25.71        14.45 o                         
  -8  14  10       1391.54       1351.61        42.75 o                         
  -7  14  10        291.26        290.28        22.03 o                         
  -6  14  10         10.88          6.65        13.73 o                         
  -5  14  10       2428.30       2514.48        75.48 o                         
  -4  14  10        730.34        776.52        45.99 o                         
  -3  14  10        309.23        337.53        37.08 o                         
  -2  14  10        603.17        628.35        74.58 o                         
  -1  14  10        675.21        695.11        34.59 o                         
   0  14  10         17.98         25.68        17.45 o                         
 -10  15  10          9.93          0.05        19.92 o                         
  -9  15  10       1314.20       1289.98        46.82 o                         
  -8  15  10        404.76        378.84        24.32 o                         
  -7  15  10       1654.35       1657.68        38.50 o                         
  -6  15  10       3268.65       3342.17        60.84 o                         
  -5  15  10         87.68        110.93        25.89 o                         
  -4  15  10       1014.01       1075.54        50.86 o                         
  -3  15  10         32.96         -1.89        19.82 o                         
  -2  15  10        179.87        217.62        31.96 o                         
  -1  15  10       1560.03       1566.80        46.22 o                         
   0  15  10        883.06        859.57        39.14 o                         
  -9  16  10        808.63        753.85        74.31 o                         
  -8  16  10          5.81          1.17        15.37 o                         
  -7  16  10          1.04         13.37        14.02 o                         
  -6  16  10        257.33        292.41        25.44 o                         
  -5  16  10        793.21        851.44        41.86 o                         
  -4  16  10         76.35         46.82        21.64 o                         
  -3  16  10        195.19        159.73        25.88 o                         
  -2  16  10          2.90        -32.47        32.47 o                         
  -1  16  10         70.87         85.42        20.97 o                         
  -8  17  10          7.90        -17.36        17.36 o                         
  -7  17  10        307.64        317.52        23.97 o                         
  -6  17  10        409.51        413.02        27.52 o                         
  -5  17  10        302.05        324.09        26.96 o                         
  -4  17  10        165.10        190.07        26.46 o                         
  -3  17  10        463.24        490.26        35.37 o                         
  -2  17  10        722.52        793.09        43.22 o                         
  -6  18  10         61.64         68.15        21.11 o                         
  -5  18  10        541.58        600.37        37.18 o                         
  -4  18  10        803.77        844.29        50.93 o                         
 -13   1  11        236.67        241.20        23.70 o                         
 -12   1  11       2305.09       2350.39        50.67 o                         
 -11   1  11        116.69         89.98        18.68 o                         
 -10   1  11       2960.37       2856.08        56.42 o                         
  -9   1  11        446.55        451.09        24.77 o                         
  -8   1  11        519.04        493.65        24.72 o                         
  -7   1  11       3938.99       3926.51        65.31 o                         
  -6   1  11        768.89        747.58        33.78 o                         
  -5   1  11       1209.51       1192.34        46.50 o                         
  -4   1  11        144.22        144.93        19.82 o                         
  -3   1  11        575.67        534.07        45.06 o                         
  -2   1  11        437.73        487.52        26.38 o                         
  -1   1  11        360.27        401.35        24.25 o                         
   0   1  11        178.11        171.49        20.03 o                         
   1   1  11        619.69        621.05        35.38 o                         
   2   1  11        246.63        269.90        32.47 o                         
 -13   2  11        203.39        225.21        22.93 o                         
 -12   2  11         25.34         13.58        18.53 o                         
 -11   2  11         26.80         44.72        16.42 o                         
 -10   2  11        321.07        335.90        23.98 o                         
  -9   2  11        195.91        234.15        20.33 o                         
  -8   2  11        287.74        289.39        20.58 o                         
  -7   2  11       1246.13       1252.00        34.02 o                         
  -6   2  11          7.19         -2.19        15.66 o                         
  -5   2  11       3458.28       3415.13        73.10 o                         
  -4   2  11        287.33        310.36        24.93 o                         
  -3   2  11        946.43        876.53        37.58 o                         
  -2   2  11         56.43         42.65        14.59 o                         
  -1   2  11         12.34         17.08        14.56 o                         
   0   2  11          7.60         20.51        16.03 o                         
   1   2  11         15.08          0.92        18.63 o                         
   2   2  11         53.91         54.04        21.22 o                         
 -13   3  11        180.21        230.86        23.48 o                         
 -12   3  11       3672.60       3730.39        79.00 o                         
 -11   3  11        361.90        398.93        26.46 o                         
 -10   3  11        322.48        316.09        23.99 o                         
  -9   3  11        354.22        381.85        23.90 o                         
  -8   3  11         11.14         11.98        14.19 o                         
  -7   3  11       1151.78       1139.21        33.76 o                         
  -6   3  11        672.05        649.50        32.08 o                         
  -5   3  11       1281.45       1174.04        39.44 o                         
  -4   3  11       1372.16       1348.07        58.99 o                         
  -3   3  11       1281.08       1270.25        39.20 o                         
  -2   3  11          2.58         -8.03        12.41 o                         
  -1   3  11       1487.57       1484.32        39.90 o                         
   0   3  11          0.86        -16.17        16.17 o                         
   1   3  11        983.27       1013.97        64.83 o                         
   2   3  11        431.77        473.72        39.38 o                         
 -13   4  11         24.84          4.84        23.72 o                         
 -12   4  11        534.50        529.54        31.13 o                         
 -11   4  11        126.38        106.07        20.23 o                         
 -10   4  11       1131.76       1223.34        40.11 o                         
  -9   4  11       1296.93       1233.64        40.00 o                         
  -8   4  11       2651.44       2622.38        51.27 o                         
  -7   4  11       1429.64       1329.59        37.78 o                         
  -6   4  11        159.82        167.63        18.81 o                         
  -5   4  11        601.14        602.55        31.45 o                         
  -4   4  11        570.07        613.57        33.64 o                         
  -3   4  11        558.46        572.78        28.60 o                         
  -2   4  11        489.43        481.41        24.57 o                         
  -1   4  11        140.52        105.55        24.01 o                         
   0   4  11        319.67        321.92        26.77 o                         
   1   4  11        182.07        183.32        34.61 o                         
   2   4  11        962.99        936.69        54.94 o                         
 -13   5  11        176.61        148.40        29.24 o                         
 -12   5  11        211.40        192.09        23.65 o                         
 -11   5  11        131.75        100.31        20.21 o                         
 -10   5  11        143.46        185.29        21.13 o                         
  -9   5  11         21.57         25.54        15.65 o                         
  -8   5  11        607.00        593.33        29.96 o                         
  -7   5  11        887.33        905.35        37.89 o                         
  -6   5  11        372.64        352.85        23.08 o                         
  -5   5  11         57.17         51.76        15.41 o                         
  -4   5  11         13.89         30.07        16.43 o                         
  -3   5  11       4267.16       4252.61        79.27 o                         
  -2   5  11        886.84        848.59        32.45 o                         
  -1   5  11       3913.41       3966.13        77.78 o                         
   0   5  11         37.88         30.51        22.37 o                         
   1   5  11        297.28        308.86        27.52 o                         
   2   5  11       1063.85       1115.52        52.00 o                         
 -12   6  11        944.45        952.13        39.59 o                         
 -11   6  11         32.32         19.22        18.38 o                         
 -10   6  11       2198.08       2115.87        53.61 o                         
  -9   6  11        664.90        662.11        30.40 o                         
  -8   6  11        302.23        321.42        22.76 o                         
  -7   6  11        214.41        203.64        35.33 o                         
  -6   6  11        681.78        653.88        34.13 o                         
  -5   6  11        567.29        535.06        28.27 o                         
  -4   6  11        173.53        199.23        21.17 o                         
  -3   6  11       2503.62       2478.63        54.23 o                         
  -2   6  11       1729.58       1766.02        47.20 o                         
  -1   6  11        800.03        784.05        37.93 o                         
   0   6  11        393.83        407.95        31.83 o                         
   1   6  11       1089.87       1059.06        51.44 o                         
   2   6  11        298.81        290.41        33.02 o                         
 -12   7  11       1866.42       1848.45        51.06 o                         
 -11   7  11         48.76         65.52        19.69 o                         
 -10   7  11       2086.93       2014.01        49.57 o                         
  -9   7  11         24.65         25.88        16.70 o                         
  -8   7  11       1609.76       1679.34        45.21 o                         
  -7   7  11         36.77         49.56        17.39 o                         
  -6   7  11       1626.97       1681.70        47.15 o                         
  -5   7  11          6.73         11.49        14.87 o                         
  -4   7  11         17.38         14.17        13.01 o                         
  -3   7  11        198.12        237.90        24.33 o                         
  -2   7  11        570.49        572.48        31.96 o                         
  -1   7  11          5.60        -13.97        13.97 o                         
   0   7  11        188.30        182.90        20.74 o                         
   1   7  11          6.03         -7.27        16.36 o                         
 -12   8  11         15.95          5.81        19.97 o                         
 -11   8  11       3018.79       2951.64        62.60 o                         
 -10   8  11       1228.96       1297.50        53.33 o                         
  -9   8  11        179.93        172.40        18.61 o                         
  -8   8  11        663.79        641.29        29.53 o                         
  -7   8  11       1515.12       1497.66        39.02 o                         
  -6   8  11         76.48         85.64        15.83 o                         
  -5   8  11        561.28        568.52        25.95 o                         
  -4   8  11        968.18        937.08        35.28 o                         
  -3   8  11          1.04          8.45        15.90 o                         
  -2   8  11        167.91        147.64        22.25 o                         
  -1   8  11       3125.71       3228.54        67.32 o                         
   0   8  11        320.03        302.84        27.15 o                         
   1   8  11        279.65        336.89        27.90 o                         
 -12   9  11         64.10         95.51        25.42 o                         
 -11   9  11          8.82         -6.68        16.01 o                         
 -10   9  11        309.27        309.25        23.17 o                         
  -9   9  11        321.19        322.17        21.89 o                         
  -8   9  11         15.21         45.25        14.92 o                         
  -7   9  11       2878.16       2891.96        60.78 o                         
  -6   9  11        152.80        139.99        19.97 o                         
  -5   9  11        290.02        315.85        24.43 o                         
  -4   9  11        145.67        117.17        21.28 o                         
  -3   9  11       3326.89       3325.48        65.55 o                         
  -2   9  11        153.56        143.27        48.35 o                         
  -1   9  11       1555.01       1580.44        43.05 o                         
   0   9  11         34.54         18.26        18.60 o                         
   1   9  11        782.74        731.13        44.75 o                         
 -11  10  11         89.78        112.27        19.96 o                         
 -10  10  11         13.44         -6.95        15.92 o                         
  -9  10  11         14.26         12.52        14.24 o                         
  -8  10  11          5.91         23.48        14.51 o                         
  -7  10  11        504.12        520.42        30.33 o                         
  -6  10  11       3605.41       3613.81        72.23 o                         
  -5  10  11       5234.68       5191.59       104.82 o                         
  -4  10  11         28.13         24.68        18.12 o                         
  -3  10  11        333.68        380.56        27.85 o                         
  -2  10  11         39.92         37.18        23.84 o                         
  -1  10  11       1439.42       1466.29        59.49 o                         
   0  10  11         27.38         29.63        18.18 o                         
 -11  11  11        109.88         86.55        20.79 o                         
 -10  11  11       1652.02       1680.62        39.42 o                         
  -9  11  11         13.64         31.85        17.81 o                         
  -8  11  11        329.43        328.47        23.92 o                         
  -7  11  11       1067.46       1008.95        40.12 o                         
  -6  11  11        403.56        413.01        28.74 o                         
  -5  11  11       1453.77       1390.53        43.84 o                         
  -4  11  11       3643.52       3532.44        81.92 o                         
  -3  11  11          8.42         -1.02        15.43 o                         
  -2  11  11        513.87        447.35        37.59 o                         
  -1  11  11        158.33        165.29        26.25 o                         
   0  11  11        114.07         92.25        19.95 o                         
 -10  12  11       3716.50       3839.24        67.77 o                         
  -9  12  11        284.49        295.82        24.41 o                         
  -8  12  11       2978.07       2930.00        67.03 o                         
  -7  12  11        297.92        317.25        27.32 o                         
  -6  12  11         29.33         43.33        18.17 o                         
  -5  12  11          0.30          4.81        29.93 o                         
  -4  12  11         91.30        101.16        22.29 o                         
  -3  12  11         15.57         16.06        20.27 o                         
  -2  12  11         79.03         52.18        20.98 o                         
  -1  12  11        126.91        124.72        26.14 o                         
 -10  13  11         54.60         79.72        22.12 o                         
  -9  13  11       3404.65       3410.11        75.12 o                         
  -8  13  11         84.27         73.73        19.10 o                         
  -7  13  11       2190.89       2193.89        56.94 o                         
  -6  13  11         57.78         39.99        19.22 o                         
  -5  13  11         58.44         25.83        23.91 o                         
  -4  13  11          2.23         43.52        20.86 o                         
  -3  13  11        133.84        108.53        28.93 o                         
  -2  13  11          0.92          4.38        22.33 o                         
  -1  13  11       2118.62       2185.86        76.78 o                         
  -9  14  11        699.23        736.36        38.75 o                         
  -8  14  11        270.66        259.57        24.24 o                         
  -7  14  11        396.51        372.05        29.69 o                         
  -6  14  11         76.51         87.14        28.42 o                         
  -5  14  11       2498.53       2511.88        67.16 o                         
  -4  14  11         59.18         48.94        22.01 o                         
  -3  14  11       3627.65       3520.29       104.78 o                         
  -2  14  11        256.04        284.36        30.06 o                         
  -8  15  11          2.37         -0.77        19.08 o                         
  -7  15  11        143.39        149.03        21.70 o                         
  -6  15  11        785.64        805.66        50.44 o                         
  -5  15  11         44.43         19.74        20.92 o                         
  -4  15  11        487.28        530.60        36.84 o                         
  -3  15  11        528.76        522.50        37.39 o                         
  -6  16  11       2309.50       2279.46        77.10 o                         
  -5  16  11         43.64         37.34        23.18 o                         
 -12   0  12        220.70        244.48        29.80 o                         
 -11   0  12       3697.04       3907.01       101.90 o                         
 -10   0  12       1253.67       1304.60        57.55 o                         
  -9   0  12         12.40         -6.31        22.44 o                         
  -8   0  12        520.06        540.44        37.99 o                         
  -7   0  12       1232.90       1270.69        62.75 o                         
  -6   0  12         92.69        114.32        43.04 o                         
  -5   0  12       2076.91       2115.04       211.10 o                         
  -4   0  12       3720.14       3556.80       111.27 o                         
  -3   0  12        852.60        809.20        59.18 o                         
  -2   0  12         31.98         52.83        30.90 o                         
  -1   0  12         68.58         91.63        26.82 o                         
   0   0  12       1200.99       1101.91        72.93 o                         
 -12   1  12        577.51        540.92        31.66 o                         
 -11   1  12        137.56        122.19        20.94 o                         
 -10   1  12        106.41         96.26        20.84 o                         
  -9   1  12       3386.80       3329.39        62.86 o                         
  -8   1  12        899.05        961.59        34.60 o                         
  -7   1  12        828.28        729.53        33.17 o                         
  -6   1  12         38.05         30.90        22.23 o                         
  -5   1  12         59.65         62.55        20.32 o                         
  -4   1  12        831.82        850.06        40.33 o                         
  -3   1  12       1062.78       1078.81        48.73 o                         
  -2   1  12        186.07        154.98        24.44 o                         
  -1   1  12         17.87         11.58        16.36 o                         
   0   1  12        201.31        180.48        30.42 o                         
 -12   2  12         19.06          4.16        19.37 o                         
 -11   2  12        100.36        119.91        21.12 o                         
 -10   2  12          4.80        -16.12        16.12 o                         
  -9   2  12       1108.39       1128.04        37.40 o                         
  -8   2  12          4.94          2.70        14.80 o                         
  -7   2  12        175.71        167.67        20.73 o                         
  -6   2  12        170.82        186.41        23.94 o                         
  -5   2  12        465.16        493.94        32.91 o                         
  -4   2  12         71.72         96.01        20.58 o                         
  -3   2  12        945.37       1035.91        45.30 o                         
  -2   2  12       4365.82       4531.89        96.48 o                         
  -1   2  12        133.14        138.23        24.24 o                         
   0   2  12       2545.53       2620.22        74.12 o                         
 -12   3  12         55.56         61.73        20.61 o                         
 -11   3  12       3748.22       3643.06        70.97 o                         
 -10   3  12         47.72         26.76        19.83 o                         
  -9   3  12        516.89        520.74        31.00 o                         
  -8   3  12          6.86          8.60        16.70 o                         
  -7   3  12       1131.24       1052.36        38.19 o                         
  -6   3  12        851.96        894.88        40.32 o                         
  -5   3  12        866.59        878.18        40.00 o                         
  -4   3  12         16.33         23.02        17.91 o                         
  -3   3  12          7.68         -1.27        18.19 o                         
  -2   3  12        104.11        126.91        23.99 o                         
  -1   3  12       1861.87       1867.80        59.01 o                         
   0   3  12       2650.67       2575.76        64.50 o                         
 -12   4  12        358.14        343.30        28.27 o                         
 -11   4  12       2741.37       2736.74        66.48 o                         
 -10   4  12         15.07        -14.80        17.26 o                         
  -9   4  12       3401.59       3469.09        71.74 o                         
  -8   4  12         36.94         54.32        21.70 o                         
  -7   4  12       4006.50       4001.64        76.08 o                         
  -6   4  12       3419.92       3347.67        75.38 o                         
  -5   4  12       4864.77       4840.52        85.68 o                         
  -4   4  12       1508.55       1635.26        50.69 o                         
  -3   4  12        556.37        565.55        34.64 o                         
  -2   4  12          4.50          0.94        20.01 o                         
  -1   4  12        310.67        331.93        38.63 o                         
   0   4  12          1.82         22.20        20.25 o                         
 -12   5  12        229.80        209.79        27.81 o                         
 -11   5  12        901.89        940.78        39.66 o                         
 -10   5  12       1309.01       1339.54        43.18 o                         
  -9   5  12       2677.05       2586.13        55.30 o                         
  -8   5  12         14.65         26.66        19.94 o                         
  -7   5  12       1419.76       1333.82        47.71 o                         
  -6   5  12       2882.63       2771.71       118.42 o                         
  -5   5  12        221.63        249.69        34.88 o                         
  -4   5  12       1097.84       1001.06        60.71 o                         
  -3   5  12         80.92         79.25        25.45 o                         
  -2   5  12        658.82        703.18        36.00 o                         
  -1   5  12       1444.02       1437.40        55.90 o                         
   0   5  12          0.97        -20.63        20.63 o                         
 -11   6  12        769.03        710.23        35.50 o                         
 -10   6  12        212.71        191.18        22.65 o                         
  -9   6  12        950.75       1030.43        44.09 o                         
  -8   6  12        418.41        435.66        26.39 o                         
  -7   6  12        120.86        117.86        21.10 o                         
  -6   6  12       1955.15       1857.81        57.64 o                         
  -5   6  12          6.28          6.83        17.86 o                         
  -4   6  12        426.01        437.84        30.46 o                         
  -3   6  12        108.39         58.08        25.85 o                         
  -2   6  12       2959.95       2977.63        75.00 o                         
  -1   6  12        320.28        287.14        30.51 o                         
   0   6  12       2377.56       2547.87        81.70 o                         
 -11   7  12       2592.66       2493.06        63.92 o                         
 -10   7  12         19.32         20.27        21.17 o                         
  -9   7  12          8.43         16.83        19.08 o                         
  -8   7  12        165.68        178.15        20.89 o                         
  -7   7  12         29.86         45.39        18.05 o                         
  -6   7  12        167.23        151.57        22.15 o                         
  -5   7  12        453.26        477.37        27.95 o                         
  -4   7  12       1767.48       1908.74        84.64 o                         
  -3   7  12        182.70        164.92        37.66 o                         
  -2   7  12        207.19        247.50        32.43 o                         
  -1   7  12        161.19        140.76        27.16 o                         
 -11   8  12       4387.18       4301.42       114.14 o                         
 -10   8  12        103.60         54.89        21.86 o                         
  -9   8  12         21.09         30.57        17.38 o                         
  -8   8  12        303.94        318.13        24.67 o                         
  -7   8  12        848.54        861.37        37.29 o                         
  -6   8  12       1248.97       1281.59        49.89 o                         
  -5   8  12       2728.81       2677.72        94.18 o                         
  -4   8  12       1950.67       2027.72        88.92 o                         
  -3   8  12       2162.35       2151.94        91.77 o                         
  -2   8  12          9.25          6.45        24.13 o                         
  -1   8  12        179.50        200.79        28.72 o                         
 -10   9  12        174.64        142.08        21.94 o                         
  -9   9  12       6806.08       6699.55       105.88 o                         
  -8   9  12       1302.35       1405.83        86.13 o                         
  -7   9  12       4038.06       4072.49       109.69 o                         
  -6   9  12         63.46         95.00        22.75 o                         
  -5   9  12        107.94         56.03        30.81 o                         
  -4   9  12        249.30        249.41        42.77 o                         
  -3   9  12        568.74        554.23        54.38 o                         
  -2   9  12       1544.58       1562.28        84.64 o                         
  -1   9  12         13.23         80.44        34.47 o                         
 -10  10  12        136.02        138.71        24.16 o                         
  -9  10  12       1306.72       1346.64        63.39 o                         
  -8  10  12        292.72        253.62        26.07 o                         
  -7  10  12        123.76        115.24        24.18 o                         
  -6  10  12        155.60        134.86        27.87 o                         
  -5  10  12         33.92         -0.88        23.31 o                         
  -4  10  12        986.60        930.95        67.04 o                         
  -3  10  12        455.69        492.42        53.43 o                         
  -2  10  12       1435.02       1471.85        66.59 o                         
  -9  11  12         77.46        105.30        23.07 o                         
  -8  11  12         55.45         47.48        20.87 o                         
  -7  11  12         22.85         15.33        21.42 o                         
  -6  11  12          3.69        -22.63        22.63 o                         
  -5  11  12         11.48          1.77        19.41 o
[truncated: 6,400 more chars]
